# Supplementary material for: Viral Network Analyzer (VirNA): A Novel Minimum Spanning Networks Algorithm for Investigating Viral Evolution
Source: Int J Mol Sci. 2025 Feb 25;26(5):2008. doi: 10.3390/ijms26052008 (PMC11900457; doi:10.3390/ijms26052008)
Supplement: Supplementary file 1 [file ijms-26-02008-s001.zip]

Archive with 6 entries (5 files):
- Supplementary_files/
- Supplementary_files/EPI_SET_MP.txt
- Supplementary_files/EPI_SET_SARS.txt
- Supplementary_files/gisaid_pox_acknowledgement_table_2024_02_12_14.pdf
- Supplementary_files/gisaid_supplemental_table_epi_set_240212ht_SARS.pdf
- Supplementary_files/Supplementary_Materials.pdf
