# Supplementary material for: Viral Network Analyzer (VirNA): A Novel Minimum Spanning Networks Algorithm for Investigating Viral Evolution
Source: Int J Mol Sci. 2025 Feb 25;26(5):2008. doi: 10.3390/ijms26052008 (PMC11900457; doi:10.3390/ijms26052008)
Supplement: Supplementary file 1 [file ijms-26-02008-s001.zip › Supplementary_files/EPI_SET_MP.txt]

EPI_ISL_13052263
EPI_ISL_13052282
EPI_ISL_13052283
EPI_ISL_13052287
EPI_ISL_13314740
EPI_ISL_13331598
EPI_ISL_13339105
EPI_ISL_13343697
EPI_ISL_13343718
EPI_ISL_13363142
EPI_ISL_13374487
EPI_ISL_13409177
EPI_ISL_13409178
EPI_ISL_13409181
EPI_ISL_13436658
EPI_ISL_13436792
EPI_ISL_13437056
EPI_ISL_13449965
EPI_ISL_13459346
EPI_ISL_13459347
EPI_ISL_13459482
EPI_ISL_13502582
EPI_ISL_13508471
EPI_ISL_13530881
EPI_ISL_13537923
EPI_ISL_13537924
EPI_ISL_13537926
EPI_ISL_13573943
EPI_ISL_13584854
EPI_ISL_13586184
EPI_ISL_13607904
EPI_ISL_13624509
EPI_ISL_13632071
EPI_ISL_13651349
EPI_ISL_13651350
EPI_ISL_13705407
EPI_ISL_13728303
EPI_ISL_13732932
EPI_ISL_13833194
EPI_ISL_13833197
EPI_ISL_13842548
EPI_ISL_13889436
EPI_ISL_13889439
EPI_ISL_13889440
EPI_ISL_13889442
EPI_ISL_13889448
EPI_ISL_13889590
EPI_ISL_13889660
EPI_ISL_13889977
EPI_ISL_13890408
EPI_ISL_13890465
EPI_ISL_13890468
EPI_ISL_13890469
EPI_ISL_13993735
EPI_ISL_13993738
EPI_ISL_13993739
EPI_ISL_14070493
EPI_ISL_14070852
EPI_ISL_14070854
EPI_ISL_14070855
EPI_ISL_14207727
EPI_ISL_14207729
EPI_ISL_14207730
EPI_ISL_14207731
EPI_ISL_14207733
EPI_ISL_14207735
EPI_ISL_14207737
EPI_ISL_14207740
EPI_ISL_14207741
EPI_ISL_14224334
EPI_ISL_14326638
EPI_ISL_14326639
EPI_ISL_14326640
EPI_ISL_14326641
EPI_ISL_14326642
EPI_ISL_14326643
EPI_ISL_14326644
EPI_ISL_14439713
EPI_ISL_14439714
EPI_ISL_14439715
EPI_ISL_14439716
EPI_ISL_14439718
EPI_ISL_14439720
EPI_ISL_14439722
EPI_ISL_14439724
EPI_ISL_14439726
EPI_ISL_14439730
EPI_ISL_14439731
EPI_ISL_14439734
EPI_ISL_14439736
EPI_ISL_14439737
EPI_ISL_14439739
EPI_ISL_14439741
EPI_ISL_14439742
EPI_ISL_14439745
EPI_ISL_14439746
EPI_ISL_14439747
EPI_ISL_14439749
EPI_ISL_14439752
EPI_ISL_14439753
EPI_ISL_14439758
EPI_ISL_14439759
EPI_ISL_14439760
EPI_ISL_14439762
EPI_ISL_14439764
EPI_ISL_14439766
EPI_ISL_14439767
EPI_ISL_14439768
EPI_ISL_14439769
EPI_ISL_14439774
EPI_ISL_14439775
EPI_ISL_14439784
EPI_ISL_14439785
EPI_ISL_14445101
EPI_ISL_14445109
EPI_ISL_14445120
EPI_ISL_14445122
EPI_ISL_14445123
EPI_ISL_14445124
EPI_ISL_14445126
EPI_ISL_14445127
EPI_ISL_14445128
EPI_ISL_14445129
EPI_ISL_14445130
EPI_ISL_14445133
EPI_ISL_14445138
EPI_ISL_14445139
EPI_ISL_14445141
EPI_ISL_14445142
EPI_ISL_14445144
EPI_ISL_14584283
EPI_ISL_14584284
EPI_ISL_14584286
EPI_ISL_14584293
EPI_ISL_14584302
EPI_ISL_14584303
EPI_ISL_14622960
EPI_ISL_14752091
EPI_ISL_14752094
EPI_ISL_14752096
EPI_ISL_14804638
EPI_ISL_14804639
EPI_ISL_14804642
EPI_ISL_14804643
EPI_ISL_14804644
EPI_ISL_14804646
EPI_ISL_14804647
EPI_ISL_14818783
EPI_ISL_14818792
EPI_ISL_14818801
EPI_ISL_14818805
EPI_ISL_14818813
EPI_ISL_14863050
EPI_ISL_14863052
EPI_ISL_14865785
EPI_ISL_14866752
EPI_ISL_14910886
EPI_ISL_14934116
EPI_ISL_14934140
EPI_ISL_14934382
EPI_ISL_14934478
EPI_ISL_14977310
EPI_ISL_14995587
EPI_ISL_15076180
EPI_ISL_15269699
EPI_ISL_15332336
EPI_ISL_15332337
EPI_ISL_15332338
EPI_ISL_15332339
EPI_ISL_15380492
EPI_ISL_15458903
EPI_ISL_15458904
EPI_ISL_15608909
EPI_ISL_15641579
EPI_ISL_15641583
EPI_ISL_15641584
EPI_ISL_15641586
EPI_ISL_15641588
EPI_ISL_15641589
EPI_ISL_15641590
EPI_ISL_15641591
EPI_ISL_15641595
EPI_ISL_15641601
EPI_ISL_15763814
EPI_ISL_15802728
EPI_ISL_15802731
EPI_ISL_15802732
EPI_ISL_15802742
EPI_ISL_15831211
EPI_ISL_15831212
EPI_ISL_15942637
EPI_ISL_15992095
EPI_ISL_15992096
EPI_ISL_15992098
EPI_ISL_15992099
EPI_ISL_15992100
EPI_ISL_15992101
EPI_ISL_15992102
EPI_ISL_15992103
EPI_ISL_15992104
EPI_ISL_16012481
EPI_ISL_16012482
EPI_ISL_16012483
EPI_ISL_16012484
EPI_ISL_16012491
EPI_ISL_16012493
EPI_ISL_16012496
EPI_ISL_16012497
EPI_ISL_16012501
EPI_ISL_16012504
EPI_ISL_16012505
EPI_ISL_16012507
EPI_ISL_16012508
EPI_ISL_16012509
EPI_ISL_16012512
EPI_ISL_16012520
EPI_ISL_16012523
EPI_ISL_16012536
EPI_ISL_16104845
EPI_ISL_16104846
EPI_ISL_16104848
EPI_ISL_16104854
EPI_ISL_16104856
EPI_ISL_16104869
EPI_ISL_16104871
EPI_ISL_16104885
EPI_ISL_16104889
EPI_ISL_16104893
EPI_ISL_16104901
EPI_ISL_16104907
EPI_ISL_16104910
EPI_ISL_16104919
EPI_ISL_16116728
EPI_ISL_16116733
EPI_ISL_16116735
EPI_ISL_16116737
EPI_ISL_16116738
EPI_ISL_16116741
EPI_ISL_16116757
EPI_ISL_16233781
EPI_ISL_16233783
EPI_ISL_16233784
EPI_ISL_16233785
EPI_ISL_16233787
EPI_ISL_16510134
EPI_ISL_16510140
EPI_ISL_16510141
EPI_ISL_16510143
EPI_ISL_16510145
EPI_ISL_16510156
EPI_ISL_16510157
EPI_ISL_16510179
EPI_ISL_16510180
EPI_ISL_16510182
