# Supplementary material for: Viral Network Analyzer (VirNA): A Novel Minimum Spanning Networks Algorithm for Investigating Viral Evolution
Source: Int J Mol Sci. 2025 Feb 25;26(5):2008. doi: 10.3390/ijms26052008 (PMC11900457; doi:10.3390/ijms26052008)
Supplement: Supplementary file 1 [file ijms-26-02008-s001.zip › Supplementary_files/EPI_SET_SARS.txt]

EPI_ISL_8985866
EPI_ISL_2955603
EPI_ISL_3614793
EPI_ISL_464215
EPI_ISL_417233
EPI_ISL_417235
EPI_ISL_464334
EPI_ISL_464362
EPI_ISL_464443
EPI_ISL_464449
EPI_ISL_464450
EPI_ISL_464456
EPI_ISL_417301
EPI_ISL_417302
EPI_ISL_464767
EPI_ISL_464776
EPI_ISL_464777
EPI_ISL_464778
EPI_ISL_464817
EPI_ISL_464830
EPI_ISL_464852
EPI_ISL_464874
EPI_ISL_464923
EPI_ISL_464980
EPI_ISL_464997
EPI_ISL_465030
EPI_ISL_418671
EPI_ISL_465039
EPI_ISL_465070
EPI_ISL_418690
EPI_ISL_424032
EPI_ISL_421785
EPI_ISL_421818
EPI_ISL_421865
EPI_ISL_421882
EPI_ISL_420692
EPI_ISL_465875
EPI_ISL_423398
EPI_ISL_465887
EPI_ISL_465896
EPI_ISL_465914
EPI_ISL_465923
EPI_ISL_465935
EPI_ISL_465962
EPI_ISL_465976
EPI_ISL_465989
EPI_ISL_466040
EPI_ISL_466062
EPI_ISL_466086
EPI_ISL_466098
EPI_ISL_466099
EPI_ISL_466103
EPI_ISL_466113
EPI_ISL_466152
EPI_ISL_466213
EPI_ISL_466272
EPI_ISL_466293
EPI_ISL_466346
EPI_ISL_466363
EPI_ISL_466452
EPI_ISL_466508
EPI_ISL_466533
EPI_ISL_465280
EPI_ISL_465344
EPI_ISL_465357
EPI_ISL_465709
EPI_ISL_465602
EPI_ISL_465621
EPI_ISL_649850
EPI_ISL_683494
EPI_ISL_683509
EPI_ISL_693412
EPI_ISL_683533
EPI_ISL_683588
EPI_ISL_747512
EPI_ISL_766204
EPI_ISL_766214
EPI_ISL_825505
EPI_ISL_837045
EPI_ISL_766220
EPI_ISL_837046
EPI_ISL_811086
EPI_ISL_811091
EPI_ISL_811094
EPI_ISL_811105
EPI_ISL_1296518
EPI_ISL_862048
EPI_ISL_1296614
EPI_ISL_1296615
EPI_ISL_874027
EPI_ISL_873983
EPI_ISL_874021
EPI_ISL_874169
EPI_ISL_873976
EPI_ISL_874422
EPI_ISL_864146
EPI_ISL_874980
EPI_ISL_882605
EPI_ISL_874376
EPI_ISL_874480
EPI_ISL_863937
EPI_ISL_864134
EPI_ISL_863962
EPI_ISL_863424
EPI_ISL_864014
EPI_ISL_874754
EPI_ISL_874749
EPI_ISL_874557
EPI_ISL_874927
EPI_ISL_874638
EPI_ISL_874478
EPI_ISL_874882
EPI_ISL_874872
EPI_ISL_874946
EPI_ISL_874546
EPI_ISL_874646
EPI_ISL_874490
EPI_ISL_881384
EPI_ISL_917157
EPI_ISL_881414
EPI_ISL_881289
EPI_ISL_881522
EPI_ISL_881360
EPI_ISL_881468
EPI_ISL_881544
EPI_ISL_881379
EPI_ISL_881448
EPI_ISL_881427
EPI_ISL_916904
EPI_ISL_917045
EPI_ISL_917039
EPI_ISL_917069
EPI_ISL_881330
EPI_ISL_881563
EPI_ISL_881606
EPI_ISL_881598
EPI_ISL_881587
EPI_ISL_881478
EPI_ISL_881529
EPI_ISL_881428
EPI_ISL_881551
EPI_ISL_881549
EPI_ISL_881540
EPI_ISL_881457
EPI_ISL_881368
EPI_ISL_881537
EPI_ISL_881449
EPI_ISL_881396
EPI_ISL_949266
EPI_ISL_878660
EPI_ISL_878577
EPI_ISL_878673
EPI_ISL_878582
EPI_ISL_878494
EPI_ISL_878289
EPI_ISL_878293
EPI_ISL_878297
EPI_ISL_878288
EPI_ISL_878540
EPI_ISL_878585
EPI_ISL_878569
EPI_ISL_878559
EPI_ISL_994369
EPI_ISL_994394
EPI_ISL_994449
EPI_ISL_994387
EPI_ISL_994461
EPI_ISL_994346
EPI_ISL_885424
EPI_ISL_885216
EPI_ISL_878029
EPI_ISL_878069
EPI_ISL_877855
EPI_ISL_877949
EPI_ISL_877842
EPI_ISL_877994
EPI_ISL_878009
EPI_ISL_877847
EPI_ISL_993292
EPI_ISL_993325
EPI_ISL_993353
EPI_ISL_993391
EPI_ISL_993161
EPI_ISL_993393
EPI_ISL_993297
EPI_ISL_993348
EPI_ISL_993282
EPI_ISL_993199
EPI_ISL_885835
EPI_ISL_885981
EPI_ISL_885611
EPI_ISL_885656
EPI_ISL_891371
EPI_ISL_909545
EPI_ISL_909321
EPI_ISL_909467
EPI_ISL_908315
EPI_ISL_907942
EPI_ISL_908567
EPI_ISL_992860
EPI_ISL_992767
EPI_ISL_993025
EPI_ISL_993036
EPI_ISL_992851
EPI_ISL_992792
EPI_ISL_992890
EPI_ISL_992935
EPI_ISL_992760
EPI_ISL_992752
EPI_ISL_992779
EPI_ISL_992854
EPI_ISL_992862
EPI_ISL_992734
EPI_ISL_992078
EPI_ISL_907658
EPI_ISL_992623
EPI_ISL_992688
EPI_ISL_992441
EPI_ISL_992583
EPI_ISL_992392
EPI_ISL_992542
EPI_ISL_992656
EPI_ISL_992564
EPI_ISL_992609
EPI_ISL_992659
EPI_ISL_992624
EPI_ISL_992595
EPI_ISL_992573
EPI_ISL_992865
EPI_ISL_992585
EPI_ISL_992847
EPI_ISL_992948
EPI_ISL_992883
EPI_ISL_992718
EPI_ISL_992881
EPI_ISL_992857
EPI_ISL_907694
EPI_ISL_907521
EPI_ISL_907563
EPI_ISL_907443
EPI_ISL_917758
EPI_ISL_917420
EPI_ISL_917432
EPI_ISL_947826
EPI_ISL_947924
EPI_ISL_947462
EPI_ISL_947706
EPI_ISL_948053
EPI_ISL_947873
EPI_ISL_947971
EPI_ISL_947851
EPI_ISL_947976
EPI_ISL_947544
EPI_ISL_947612
EPI_ISL_947422
EPI_ISL_947473
EPI_ISL_947523
EPI_ISL_947501
EPI_ISL_991711
EPI_ISL_991833
EPI_ISL_991573
EPI_ISL_991776
EPI_ISL_991589
EPI_ISL_991886
EPI_ISL_991661
EPI_ISL_937855
EPI_ISL_937880
EPI_ISL_937632
EPI_ISL_937859
EPI_ISL_937838
EPI_ISL_937695
EPI_ISL_937738
EPI_ISL_937742
EPI_ISL_937697
EPI_ISL_937693
EPI_ISL_937736
EPI_ISL_937882
EPI_ISL_937834
EPI_ISL_937737
EPI_ISL_937745
EPI_ISL_937856
EPI_ISL_931999
EPI_ISL_931922
EPI_ISL_991144
EPI_ISL_990748
EPI_ISL_990816
EPI_ISL_990817
EPI_ISL_990712
EPI_ISL_990587
EPI_ISL_931879
EPI_ISL_931891
EPI_ISL_931687
EPI_ISL_931892
EPI_ISL_931897
EPI_ISL_931894
EPI_ISL_931898
EPI_ISL_931633
EPI_ISL_946690
EPI_ISL_946528
EPI_ISL_946466
EPI_ISL_946571
EPI_ISL_946422
EPI_ISL_946719
EPI_ISL_946522
EPI_ISL_946679
EPI_ISL_946591
EPI_ISL_946696
EPI_ISL_946689
EPI_ISL_946694
EPI_ISL_946637
EPI_ISL_946463
EPI_ISL_946726
EPI_ISL_946728
EPI_ISL_946597
EPI_ISL_946492
EPI_ISL_946496
EPI_ISL_946693
EPI_ISL_946596
EPI_ISL_946561
EPI_ISL_946527
EPI_ISL_946758
EPI_ISL_946671
EPI_ISL_946521
EPI_ISL_946631
EPI_ISL_946497
EPI_ISL_946684
EPI_ISL_946432
EPI_ISL_946762
EPI_ISL_946769
EPI_ISL_947043
EPI_ISL_946784
EPI_ISL_946782
EPI_ISL_946763
EPI_ISL_946843
EPI_ISL_946824
EPI_ISL_946764
EPI_ISL_946789
EPI_ISL_946791
EPI_ISL_990169
EPI_ISL_990259
EPI_ISL_990405
EPI_ISL_990372
EPI_ISL_1043998
EPI_ISL_1044058
EPI_ISL_1044192
EPI_ISL_1043981
EPI_ISL_1044203
EPI_ISL_1057731
EPI_ISL_1044059
EPI_ISL_945637
EPI_ISL_969831
EPI_ISL_969554
EPI_ISL_969654
EPI_ISL_969564
EPI_ISL_969607
EPI_ISL_969891
EPI_ISL_969899
EPI_ISL_969879
EPI_ISL_970217
EPI_ISL_970546
EPI_ISL_970454
EPI_ISL_970231
EPI_ISL_970512
EPI_ISL_970080
EPI_ISL_970009
EPI_ISL_969909
EPI_ISL_970450
EPI_ISL_970581
EPI_ISL_970537
EPI_ISL_969977
EPI_ISL_970564
EPI_ISL_989300
EPI_ISL_988982
EPI_ISL_988915
EPI_ISL_988906
EPI_ISL_985798
EPI_ISL_986907
EPI_ISL_986988
EPI_ISL_987106
EPI_ISL_986906
EPI_ISL_987006
EPI_ISL_1012018
EPI_ISL_1011772
EPI_ISL_1011870
EPI_ISL_1011822
EPI_ISL_1011842
EPI_ISL_1012012
EPI_ISL_1011849
EPI_ISL_1011854
EPI_ISL_1012008
EPI_ISL_1011897
EPI_ISL_1018987
EPI_ISL_1019093
EPI_ISL_1019009
EPI_ISL_1018985
EPI_ISL_1019087
EPI_ISL_1018976
EPI_ISL_1018996
EPI_ISL_1019071
EPI_ISL_1019169
EPI_ISL_1019202
EPI_ISL_1018656
EPI_ISL_1018418
EPI_ISL_1018510
EPI_ISL_1018505
EPI_ISL_1018506
EPI_ISL_1018530
EPI_ISL_1044668
EPI_ISL_1044554
EPI_ISL_1044502
EPI_ISL_1044625
EPI_ISL_1044723
EPI_ISL_1044538
EPI_ISL_1044670
EPI_ISL_1044649
EPI_ISL_1044722
EPI_ISL_1044679
EPI_ISL_1044698
EPI_ISL_1044631
EPI_ISL_1044619
EPI_ISL_1044983
EPI_ISL_1044972
EPI_ISL_1044875
EPI_ISL_1044928
EPI_ISL_1044989
EPI_ISL_1044963
EPI_ISL_1044893
EPI_ISL_1044896
EPI_ISL_1044937
EPI_ISL_1044924
EPI_ISL_1044929
EPI_ISL_1044883
EPI_ISL_1044949
EPI_ISL_1044938
EPI_ISL_1044955
EPI_ISL_1044867
EPI_ISL_1044882
EPI_ISL_1044961
EPI_ISL_1044925
EPI_ISL_1044909
EPI_ISL_1044966
EPI_ISL_1044973
EPI_ISL_1044939
EPI_ISL_1044910
EPI_ISL_1044976
EPI_ISL_1176404
EPI_ISL_1176405
EPI_ISL_1176406
EPI_ISL_1176410
EPI_ISL_1176411
EPI_ISL_1176412
EPI_ISL_1176413
EPI_ISL_1176419
EPI_ISL_1176421
EPI_ISL_1176423
EPI_ISL_1176425
EPI_ISL_1176431
EPI_ISL_1176433
EPI_ISL_1176440
EPI_ISL_1176443
EPI_ISL_1176444
EPI_ISL_1176452
EPI_ISL_1176453
EPI_ISL_1176457
EPI_ISL_1176460
EPI_ISL_1176471
EPI_ISL_1176472
EPI_ISL_1176473
EPI_ISL_1176474
EPI_ISL_1176480
EPI_ISL_1176485
EPI_ISL_1176488
EPI_ISL_1176493
EPI_ISL_1176494
EPI_ISL_1176496
EPI_ISL_1176497
EPI_ISL_1176500
EPI_ISL_1176502
EPI_ISL_1176504
EPI_ISL_1176505
EPI_ISL_1176506
EPI_ISL_1176508
EPI_ISL_1176510
EPI_ISL_1176512
EPI_ISL_1176513
EPI_ISL_1176514
EPI_ISL_1176516
EPI_ISL_1176520
EPI_ISL_1176529
EPI_ISL_1176532
EPI_ISL_1176535
EPI_ISL_1176540
EPI_ISL_1176542
EPI_ISL_1176544
EPI_ISL_1176546
EPI_ISL_1176549
EPI_ISL_1176550
EPI_ISL_1176553
EPI_ISL_1042858
EPI_ISL_1043658
EPI_ISL_1176559
EPI_ISL_1176562
EPI_ISL_1176568
EPI_ISL_1176569
EPI_ISL_1176570
EPI_ISL_1176572
EPI_ISL_1176585
EPI_ISL_1176589
EPI_ISL_1176598
EPI_ISL_1176604
EPI_ISL_1176605
EPI_ISL_1176607
EPI_ISL_1176608
EPI_ISL_1176609
EPI_ISL_1176611
EPI_ISL_1176617
EPI_ISL_1176618
EPI_ISL_1176622
EPI_ISL_1176630
EPI_ISL_1176632
EPI_ISL_1176637
EPI_ISL_1176639
EPI_ISL_1176643
EPI_ISL_1176644
EPI_ISL_1176650
EPI_ISL_1176655
EPI_ISL_1176661
EPI_ISL_1176666
EPI_ISL_1176667
EPI_ISL_1176669
EPI_ISL_1176670
EPI_ISL_1176672
EPI_ISL_1176678
EPI_ISL_1176682
EPI_ISL_1176684
EPI_ISL_1176690
EPI_ISL_1176691
EPI_ISL_1176693
EPI_ISL_1176697
EPI_ISL_1176700
EPI_ISL_1176709
EPI_ISL_1176710
EPI_ISL_1176711
EPI_ISL_1176714
EPI_ISL_1176715
EPI_ISL_1176716
EPI_ISL_1176719
EPI_ISL_1176723
EPI_ISL_1176729
EPI_ISL_1176734
EPI_ISL_1176736
EPI_ISL_1176739
EPI_ISL_1176741
EPI_ISL_1176746
EPI_ISL_1176747
EPI_ISL_1176749
EPI_ISL_1176752
EPI_ISL_1176754
EPI_ISL_1176758
EPI_ISL_1176764
EPI_ISL_1176765
EPI_ISL_1176766
EPI_ISL_1176769
EPI_ISL_1176771
EPI_ISL_1176777
EPI_ISL_1176778
EPI_ISL_1176779
EPI_ISL_1176780
EPI_ISL_1176781
EPI_ISL_1176787
EPI_ISL_1176788
EPI_ISL_1176793
EPI_ISL_1176799
EPI_ISL_1176800
EPI_ISL_1176801
EPI_ISL_1176802
EPI_ISL_1176804
EPI_ISL_1176806
EPI_ISL_1176807
EPI_ISL_1176810
EPI_ISL_1176811
EPI_ISL_1072124
EPI_ISL_1072728
EPI_ISL_1072240
EPI_ISL_1474216
EPI_ISL_1474234
EPI_ISL_1176818
EPI_ISL_1176819
EPI_ISL_1176824
EPI_ISL_1176830
EPI_ISL_1176831
EPI_ISL_1176834
EPI_ISL_1176843
EPI_ISL_1176846
EPI_ISL_1176847
EPI_ISL_1176853
EPI_ISL_1176858
EPI_ISL_1176868
EPI_ISL_1176869
EPI_ISL_1176872
EPI_ISL_1176876
EPI_ISL_1176877
EPI_ISL_1176886
EPI_ISL_1176887
EPI_ISL_1176893
EPI_ISL_1176896
EPI_ISL_1176897
EPI_ISL_1176898
EPI_ISL_1176899
EPI_ISL_1176903
EPI_ISL_1176907
EPI_ISL_1176941
EPI_ISL_1176960
EPI_ISL_1177128
EPI_ISL_1177151
EPI_ISL_1177156
EPI_ISL_1177163
EPI_ISL_1177181
EPI_ISL_1177193
EPI_ISL_1177203
EPI_ISL_1177208
EPI_ISL_1177244
EPI_ISL_1177245
EPI_ISL_1177246
EPI_ISL_1177248
EPI_ISL_1083314
EPI_ISL_1083310
EPI_ISL_1083303
EPI_ISL_1083297
EPI_ISL_1083208
EPI_ISL_1083608
EPI_ISL_1083609
EPI_ISL_1177253
EPI_ISL_1177258
EPI_ISL_1177259
EPI_ISL_1177265
EPI_ISL_1177270
EPI_ISL_1177273
EPI_ISL_1177275
EPI_ISL_1177278
EPI_ISL_1177299
EPI_ISL_1177300
EPI_ISL_1177360
EPI_ISL_1177371
EPI_ISL_1177375
EPI_ISL_1177392
EPI_ISL_1177403
EPI_ISL_1177421
EPI_ISL_1177433
EPI_ISL_1177448
EPI_ISL_1101451
EPI_ISL_1101551
EPI_ISL_1101638
EPI_ISL_1101356
EPI_ISL_1101581
EPI_ISL_1101577
EPI_ISL_1101391
EPI_ISL_1101395
EPI_ISL_1101593
EPI_ISL_1101562
EPI_ISL_1101468
EPI_ISL_1101561
EPI_ISL_1101598
EPI_ISL_1101354
EPI_ISL_1101381
EPI_ISL_1101553
EPI_ISL_1101350
EPI_ISL_1101521
EPI_ISL_1101559
EPI_ISL_1101345
EPI_ISL_1101390
EPI_ISL_1101406
EPI_ISL_1101597
EPI_ISL_1101389
EPI_ISL_1101641
EPI_ISL_1101568
EPI_ISL_1101382
EPI_ISL_1101385
EPI_ISL_1101626
EPI_ISL_1101373
EPI_ISL_1101008
EPI_ISL_1101187
EPI_ISL_1101247
EPI_ISL_1101376
EPI_ISL_1101587
EPI_ISL_1101538
EPI_ISL_1101537
EPI_ISL_1101634
EPI_ISL_1101569
EPI_ISL_1114772
EPI_ISL_1122773
EPI_ISL_1175576
EPI_ISL_1175658
EPI_ISL_1175526
EPI_ISL_1175436
EPI_ISL_1175742
EPI_ISL_1175567
EPI_ISL_1175644
EPI_ISL_1175633
EPI_ISL_1175462
EPI_ISL_1175543
EPI_ISL_1175506
EPI_ISL_1175473
EPI_ISL_1175736
EPI_ISL_1175553
EPI_ISL_1175531
EPI_ISL_1175579
EPI_ISL_1175714
EPI_ISL_1175463
EPI_ISL_1175654
EPI_ISL_1175618
EPI_ISL_1175548
EPI_ISL_1175625
EPI_ISL_1175449
EPI_ISL_1175681
EPI_ISL_1175733
EPI_ISL_1175420
EPI_ISL_1175523
EPI_ISL_1175570
EPI_ISL_1175744
EPI_ISL_1175538
EPI_ISL_1175620
EPI_ISL_1175532
EPI_ISL_1175737
EPI_ISL_1175534
EPI_ISL_1175481
EPI_ISL_1175466
EPI_ISL_1175597
EPI_ISL_1175729
EPI_ISL_1175591
EPI_ISL_1175750
EPI_ISL_1175607
EPI_ISL_1175422
EPI_ISL_1175706
EPI_ISL_1175615
EPI_ISL_1175753
EPI_ISL_1175424
EPI_ISL_1175666
EPI_ISL_1175546
EPI_ISL_1175690
EPI_ISL_1175756
EPI_ISL_1175444
EPI_ISL_1175453
EPI_ISL_1175675
EPI_ISL_1175664
EPI_ISL_1175581
EPI_ISL_1175562
EPI_ISL_1175696
EPI_ISL_1175451
EPI_ISL_1175636
EPI_ISL_1100128
EPI_ISL_1122734
EPI_ISL_1122774
EPI_ISL_1122786
EPI_ISL_1474248
EPI_ISL_1474286
EPI_ISL_1474291
EPI_ISL_1474298
EPI_ISL_1177453
EPI_ISL_1177461
EPI_ISL_1177462
EPI_ISL_1177464
EPI_ISL_1177477
EPI_ISL_1177490
EPI_ISL_1177499
EPI_ISL_1177500
EPI_ISL_1177514
EPI_ISL_1177524
EPI_ISL_1177525
EPI_ISL_1177526
EPI_ISL_1474347
EPI_ISL_1474354
EPI_ISL_1474356
EPI_ISL_1474364
EPI_ISL_1474374
EPI_ISL_1474377
EPI_ISL_1174694
EPI_ISL_1174833
EPI_ISL_1174568
EPI_ISL_1174598
EPI_ISL_1174575
EPI_ISL_1174572
EPI_ISL_1174590
EPI_ISL_1174820
EPI_ISL_1174686
EPI_ISL_1174863
EPI_ISL_1174685
EPI_ISL_1174682
EPI_ISL_1174574
EPI_ISL_1174561
EPI_ISL_1174850
EPI_ISL_1174549
EPI_ISL_1174819
EPI_ISL_1174768
EPI_ISL_1174625
EPI_ISL_1174735
EPI_ISL_1174852
EPI_ISL_1174663
EPI_ISL_1174742
EPI_ISL_1174712
EPI_ISL_1174691
EPI_ISL_1174810
EPI_ISL_1174607
EPI_ISL_1174659
EPI_ISL_1174672
EPI_ISL_1174645
EPI_ISL_1174564
EPI_ISL_1174617
EPI_ISL_1174816
EPI_ISL_1174654
EPI_ISL_1174799
EPI_ISL_1174688
EPI_ISL_1174702
EPI_ISL_1174548
EPI_ISL_1174593
EPI_ISL_1174851
EPI_ISL_1174812
EPI_ISL_1174761
EPI_ISL_1174553
EPI_ISL_1174844
EPI_ISL_1174657
EPI_ISL_1174836
EPI_ISL_1174637
EPI_ISL_1174783
EPI_ISL_1174728
EPI_ISL_1174750
EPI_ISL_1174660
EPI_ISL_1174651
EPI_ISL_1174631
EPI_ISL_1174565
EPI_ISL_1174594
EPI_ISL_1174589
EPI_ISL_1174671
EPI_ISL_1174740
EPI_ISL_1174641
EPI_ISL_1174803
EPI_ISL_1174854
EPI_ISL_1174845
EPI_ISL_1174789
EPI_ISL_1174744
EPI_ISL_1174842
EPI_ISL_1174777
EPI_ISL_1174848
EPI_ISL_1174798
EPI_ISL_1174690
EPI_ISL_1174650
EPI_ISL_1174552
EPI_ISL_1174766
EPI_ISL_1174861
EPI_ISL_1174602
EPI_ISL_1174865
EPI_ISL_1174785
EPI_ISL_1174693
EPI_ISL_1174573
EPI_ISL_1205992
EPI_ISL_1205978
EPI_ISL_1205812
EPI_ISL_1205970
EPI_ISL_1205967
EPI_ISL_1205991
EPI_ISL_1205842
EPI_ISL_1205948
EPI_ISL_1206022
EPI_ISL_1242875
EPI_ISL_1242870
EPI_ISL_1242900
EPI_ISL_1242917
EPI_ISL_1242899
EPI_ISL_1242923
EPI_ISL_1242901
EPI_ISL_1242876
EPI_ISL_1242962
EPI_ISL_1242994
EPI_ISL_1242990
EPI_ISL_1242975
EPI_ISL_1242848
EPI_ISL_1242873
EPI_ISL_1242963
EPI_ISL_1245774
EPI_ISL_1245725
EPI_ISL_1245988
EPI_ISL_1245685
EPI_ISL_1245729
EPI_ISL_1245766
EPI_ISL_1245763
EPI_ISL_1245722
EPI_ISL_1245884
EPI_ISL_1245723
EPI_ISL_1256162
EPI_ISL_1256152
EPI_ISL_1256033
EPI_ISL_1256034
EPI_ISL_1255968
EPI_ISL_1316659
EPI_ISL_1316627
EPI_ISL_1316647
EPI_ISL_1316454
EPI_ISL_1255933
EPI_ISL_1255942
EPI_ISL_1255973
EPI_ISL_1256004
EPI_ISL_1346462
EPI_ISL_1346434
EPI_ISL_1346436
EPI_ISL_1346435
EPI_ISL_1346437
EPI_ISL_1346438
EPI_ISL_1327096
EPI_ISL_1327231
EPI_ISL_1327016
EPI_ISL_1327012
EPI_ISL_1327163
EPI_ISL_1326782
EPI_ISL_1327233
EPI_ISL_1327073
EPI_ISL_1344629
EPI_ISL_1344691
EPI_ISL_1344501
EPI_ISL_1344489
EPI_ISL_1344468
EPI_ISL_1344553
EPI_ISL_1344522
EPI_ISL_1344658
EPI_ISL_1344633
EPI_ISL_1344518
EPI_ISL_1344494
EPI_ISL_1344528
EPI_ISL_1344688
EPI_ISL_1345567
EPI_ISL_1345422
EPI_ISL_1345296
EPI_ISL_1345481
EPI_ISL_1345635
EPI_ISL_1345464
EPI_ISL_1345382
EPI_ISL_1345603
EPI_ISL_1345595
EPI_ISL_1345624
EPI_ISL_1345501
EPI_ISL_1345641
EPI_ISL_1345545
EPI_ISL_1345506
EPI_ISL_1345566
EPI_ISL_1345571
EPI_ISL_1345459
EPI_ISL_1345298
EPI_ISL_1345444
EPI_ISL_1345575
EPI_ISL_1345525
EPI_ISL_1345621
EPI_ISL_1345563
EPI_ISL_1345475
EPI_ISL_1345542
EPI_ISL_1345491
EPI_ISL_1345639
EPI_ISL_1342619
EPI_ISL_1342638
EPI_ISL_1342773
EPI_ISL_1342564
EPI_ISL_1342681
EPI_ISL_1342781
EPI_ISL_1342588
EPI_ISL_1342733
EPI_ISL_1342786
EPI_ISL_1342574
EPI_ISL_1342697
EPI_ISL_1342576
EPI_ISL_1342678
EPI_ISL_1342580
EPI_ISL_1342276
EPI_ISL_1342330
EPI_ISL_1342321
EPI_ISL_1342383
EPI_ISL_1342420
EPI_ISL_1342739
EPI_ISL_1342540
EPI_ISL_1342622
EPI_ISL_1342664
EPI_ISL_1342577
EPI_ISL_1342691
EPI_ISL_1342663
EPI_ISL_1342738
EPI_ISL_1342749
EPI_ISL_1342803
EPI_ISL_1342589
EPI_ISL_1342584
EPI_ISL_1342730
EPI_ISL_1342747
EPI_ISL_1342785
EPI_ISL_1342725
EPI_ISL_1342639
EPI_ISL_1342748
EPI_ISL_1342740
EPI_ISL_1342753
EPI_ISL_1342593
EPI_ISL_1342653
EPI_ISL_1342800
EPI_ISL_1342567
EPI_ISL_1342765
EPI_ISL_1342662
EPI_ISL_1342568
EPI_ISL_1342595
EPI_ISL_1342704
EPI_ISL_1342660
EPI_ISL_1342731
EPI_ISL_1342582
EPI_ISL_1342804
EPI_ISL_1342744
EPI_ISL_1342581
EPI_ISL_1377562
EPI_ISL_1377646
EPI_ISL_1377464
EPI_ISL_1377643
EPI_ISL_1377494
EPI_ISL_1377559
EPI_ISL_1377450
EPI_ISL_1377604
EPI_ISL_1377567
EPI_ISL_1377497
EPI_ISL_1377557
EPI_ISL_1377417
EPI_ISL_1377648
EPI_ISL_1377469
EPI_ISL_1377492
EPI_ISL_1342423
EPI_ISL_1342481
EPI_ISL_1342422
EPI_ISL_1342316
EPI_ISL_1342513
EPI_ISL_1342318
EPI_ISL_1342296
EPI_ISL_1342376
EPI_ISL_1342421
EPI_ISL_1377799
EPI_ISL_1377779
EPI_ISL_1377988
EPI_ISL_1377788
EPI_ISL_1377898
EPI_ISL_1377886
EPI_ISL_1377846
EPI_ISL_1377761
EPI_ISL_1377765
EPI_ISL_1377941
EPI_ISL_1377951
EPI_ISL_1377708
EPI_ISL_1377730
EPI_ISL_1377947
EPI_ISL_1377868
EPI_ISL_1377878
EPI_ISL_1377770
EPI_ISL_1377894
EPI_ISL_1377831
EPI_ISL_1377998
EPI_ISL_1377865
EPI_ISL_1377963
EPI_ISL_1377772
EPI_ISL_1377709
EPI_ISL_1377960
EPI_ISL_1377700
EPI_ISL_1377856
EPI_ISL_1377763
EPI_ISL_1377677
EPI_ISL_1377844
EPI_ISL_1377764
EPI_ISL_1377884
EPI_ISL_1377933
EPI_ISL_1377751
EPI_ISL_1377883
EPI_ISL_1377796
EPI_ISL_1377937
EPI_ISL_1377766
EPI_ISL_1377760
EPI_ISL_1377982
EPI_ISL_1377891
EPI_ISL_1377927
EPI_ISL_1377977
EPI_ISL_1377873
EPI_ISL_1377702
EPI_ISL_1377735
EPI_ISL_1342946
EPI_ISL_1342944
EPI_ISL_1342961
EPI_ISL_1342934
EPI_ISL_1342878
EPI_ISL_1342927
EPI_ISL_1342951
EPI_ISL_1342940
EPI_ISL_1342960
EPI_ISL_1342943
EPI_ISL_1342828
EPI_ISL_1342814
EPI_ISL_1342880
EPI_ISL_1343108
EPI_ISL_1343332
EPI_ISL_1375691
EPI_ISL_1375763
EPI_ISL_1375659
EPI_ISL_1375752
EPI_ISL_1375724
EPI_ISL_1375757
EPI_ISL_1375734
EPI_ISL_1375650
EPI_ISL_1375754
EPI_ISL_1375696
EPI_ISL_1376243
EPI_ISL_1376456
EPI_ISL_1376393
EPI_ISL_1376389
EPI_ISL_1376224
EPI_ISL_1376371
EPI_ISL_1376417
EPI_ISL_1376228
EPI_ISL_1376242
EPI_ISL_1376440
EPI_ISL_1376446
EPI_ISL_1376708
EPI_ISL_1376664
EPI_ISL_1376468
EPI_ISL_1376498
EPI_ISL_1376489
EPI_ISL_1376621
EPI_ISL_1376463
EPI_ISL_1376626
EPI_ISL_1376513
EPI_ISL_1376755
EPI_ISL_1375322
EPI_ISL_1375253
EPI_ISL_1375173
EPI_ISL_1375340
EPI_ISL_1375268
EPI_ISL_1415949
EPI_ISL_1416066
EPI_ISL_1416030
EPI_ISL_1416041
EPI_ISL_1415875
EPI_ISL_1416125
EPI_ISL_1415958
EPI_ISL_1415934
EPI_ISL_1416011
EPI_ISL_1416003
EPI_ISL_1415829
EPI_ISL_1415876
EPI_ISL_1416084
EPI_ISL_1415883
EPI_ISL_1416106
EPI_ISL_1416058
EPI_ISL_1415851
EPI_ISL_1416087
EPI_ISL_1415918
EPI_ISL_1415978
EPI_ISL_1416039
EPI_ISL_1416088
EPI_ISL_1416045
EPI_ISL_1415760
EPI_ISL_1415749
EPI_ISL_1415768
EPI_ISL_1415640
EPI_ISL_1415574
EPI_ISL_1415589
EPI_ISL_1415728
EPI_ISL_1415764
EPI_ISL_1415669
EPI_ISL_1415759
EPI_ISL_1415502
EPI_ISL_1415551
EPI_ISL_1415586
EPI_ISL_1415649
EPI_ISL_1415697
EPI_ISL_1415654
EPI_ISL_1415644
EPI_ISL_1415722
EPI_ISL_1415565
EPI_ISL_1415786
EPI_ISL_1415580
EPI_ISL_1415720
EPI_ISL_1415694
EPI_ISL_1415628
EPI_ISL_1415782
EPI_ISL_1415690
EPI_ISL_1415622
EPI_ISL_1415767
EPI_ISL_1415738
EPI_ISL_1415468
EPI_ISL_1415781
EPI_ISL_1415805
EPI_ISL_1415730
EPI_ISL_1415696
EPI_ISL_1415579
EPI_ISL_1415645
EPI_ISL_1415597
EPI_ISL_1415683
EPI_ISL_1415648
EPI_ISL_1415634
EPI_ISL_1415776
EPI_ISL_1415685
EPI_ISL_1415740
EPI_ISL_1415659
EPI_ISL_1415729
EPI_ISL_1415695
EPI_ISL_1415641
EPI_ISL_1415587
EPI_ISL_1415663
EPI_ISL_1415678
EPI_ISL_1415837
EPI_ISL_1415862
EPI_ISL_1416090
EPI_ISL_1416081
EPI_ISL_1415942
EPI_ISL_1415928
EPI_ISL_1416057
EPI_ISL_1416073
EPI_ISL_1415991
EPI_ISL_1416108
EPI_ISL_1415941
EPI_ISL_1416044
EPI_ISL_1416122
EPI_ISL_1415584
EPI_ISL_1415609
EPI_ISL_1415748
EPI_ISL_1415680
EPI_ISL_1415552
EPI_ISL_1415567
EPI_ISL_1415575
EPI_ISL_1415731
EPI_ISL_1415725
EPI_ISL_1415676
EPI_ISL_1415741
EPI_ISL_1415643
EPI_ISL_1415544
EPI_ISL_1415553
EPI_ISL_1415750
EPI_ISL_1415563
EPI_ISL_1415512
EPI_ISL_1374463
EPI_ISL_1374412
EPI_ISL_1374406
EPI_ISL_1374459
EPI_ISL_1374418
EPI_ISL_1374467
EPI_ISL_1374442
EPI_ISL_1374398
EPI_ISL_1374508
EPI_ISL_1374464
EPI_ISL_1374372
EPI_ISL_1374469
EPI_ISL_1374487
EPI_ISL_1374440
EPI_ISL_1374472
EPI_ISL_1374486
EPI_ISL_1374476
EPI_ISL_1374963
EPI_ISL_1374967
EPI_ISL_1374969
EPI_ISL_1374929
EPI_ISL_1374931
EPI_ISL_1374938
EPI_ISL_1374942
EPI_ISL_1374991
EPI_ISL_1374993
EPI_ISL_1374997
EPI_ISL_1374976
EPI_ISL_1374984
EPI_ISL_1374979
EPI_ISL_1375035
EPI_ISL_1374960
EPI_ISL_1374933
EPI_ISL_1374923
EPI_ISL_1413402
EPI_ISL_1413389
EPI_ISL_1413250
EPI_ISL_1413123
EPI_ISL_1413174
EPI_ISL_1413140
EPI_ISL_1413351
EPI_ISL_1413292
EPI_ISL_1413245
EPI_ISL_1413373
EPI_ISL_1413255
EPI_ISL_1413236
EPI_ISL_1413555
EPI_ISL_1413552
EPI_ISL_1413182
EPI_ISL_1413258
EPI_ISL_1413376
EPI_ISL_1413443
EPI_ISL_1374610
EPI_ISL_1374680
EPI_ISL_1374567
EPI_ISL_1374810
EPI_ISL_1374628
EPI_ISL_1414672
EPI_ISL_1414645
EPI_ISL_1414458
EPI_ISL_1414728
EPI_ISL_1414544
EPI_ISL_1414648
EPI_ISL_1414523
EPI_ISL_1414655
EPI_ISL_1414448
EPI_ISL_1414592
EPI_ISL_1414740
EPI_ISL_1414589
EPI_ISL_1414577
EPI_ISL_1414629
EPI_ISL_1414638
EPI_ISL_1414433
EPI_ISL_1414623
EPI_ISL_1414779
EPI_ISL_1414838
EPI_ISL_1414939
EPI_ISL_1414904
EPI_ISL_1414895
EPI_ISL_1414800
EPI_ISL_1414888
EPI_ISL_1414794
EPI_ISL_1414834
EPI_ISL_1414777
EPI_ISL_1414930
EPI_ISL_1414954
EPI_ISL_1414338
EPI_ISL_1414238
EPI_ISL_1414368
EPI_ISL_1414303
EPI_ISL_1414080
EPI_ISL_1414386
EPI_ISL_1414352
EPI_ISL_1414393
EPI_ISL_1414354
EPI_ISL_1414139
EPI_ISL_1414361
EPI_ISL_1414404
EPI_ISL_1414128
EPI_ISL_1414369
EPI_ISL_1414084
EPI_ISL_1414148
EPI_ISL_1414395
EPI_ISL_1414136
EPI_ISL_1414333
EPI_ISL_1414129
EPI_ISL_1414122
EPI_ISL_1414374
EPI_ISL_1414249
EPI_ISL_1414343
EPI_ISL_1414081
EPI_ISL_1414121
EPI_ISL_1414387
EPI_ISL_1414350
EPI_ISL_1414131
EPI_ISL_1414147
EPI_ISL_1414342
EPI_ISL_1414933
EPI_ISL_1414887
EPI_ISL_1414774
EPI_ISL_1415429
EPI_ISL_1414884
EPI_ISL_1414789
EPI_ISL_1414781
EPI_ISL_1414844
EPI_ISL_1414822
EPI_ISL_1414788
EPI_ISL_1414783
EPI_ISL_1414886
EPI_ISL_1414773
EPI_ISL_1415047
EPI_ISL_1415027
EPI_ISL_1414992
EPI_ISL_1409729
EPI_ISL_1409648
EPI_ISL_1409556
EPI_ISL_1409645
EPI_ISL_1409542
EPI_ISL_1409528
EPI_ISL_1409555
EPI_ISL_1414791
EPI_ISL_1414833
EPI_ISL_1414827
EPI_ISL_1414894
EPI_ISL_1414796
EPI_ISL_1414824
EPI_ISL_1414771
EPI_ISL_1414326
EPI_ISL_1414375
EPI_ISL_1414362
EPI_ISL_1414320
EPI_ISL_1414347
EPI_ISL_1414163
EPI_ISL_1414340
EPI_ISL_1414380
EPI_ISL_1414355
EPI_ISL_1414339
EPI_ISL_1414282
EPI_ISL_1414752
EPI_ISL_1414561
EPI_ISL_1414646
EPI_ISL_1414632
EPI_ISL_1414695
EPI_ISL_1414678
EPI_ISL_1414474
EPI_ISL_1414542
EPI_ISL_1414550
EPI_ISL_1414755
EPI_ISL_1414410
EPI_ISL_1414649
EPI_ISL_1414525
EPI_ISL_1414730
EPI_ISL_1414595
EPI_ISL_1414640
EPI_ISL_1414722
EPI_ISL_1414626
EPI_ISL_1414692
EPI_ISL_1414541
EPI_ISL_1413231
EPI_ISL_1413381
EPI_ISL_1413286
EPI_ISL_1413349
EPI_ISL_1413461
EPI_ISL_1413584
EPI_ISL_1413462
EPI_ISL_1413239
EPI_ISL_1413281
EPI_ISL_1413573
EPI_ISL_1413332
EPI_ISL_1414048
EPI_ISL_1413869
EPI_ISL_1413617
EPI_ISL_1413825
EPI_ISL_1413849
EPI_ISL_1413629
EPI_ISL_1410899
EPI_ISL_1410781
EPI_ISL_1410985
EPI_ISL_1410857
EPI_ISL_1411070
EPI_ISL_1410871
EPI_ISL_1410824
EPI_ISL_1410862
EPI_ISL_1410957
EPI_ISL_1410988
EPI_ISL_1410777
EPI_ISL_1410763
EPI_ISL_1410972
EPI_ISL_1410823
EPI_ISL_1410816
EPI_ISL_1410928
EPI_ISL_1410783
EPI_ISL_1410987
EPI_ISL_1410869
EPI_ISL_1410885
EPI_ISL_1410821
EPI_ISL_1410809
EPI_ISL_1410935
EPI_ISL_1410896
EPI_ISL_1410714
EPI_ISL_1411010
EPI_ISL_1410974
EPI_ISL_1410780
EPI_ISL_1410768
EPI_ISL_1410961
EPI_ISL_1410973
EPI_ISL_1410893
EPI_ISL_1410986
EPI_ISL_1410997
EPI_ISL_1410771
EPI_ISL_1410944
EPI_ISL_1410897
EPI_ISL_1410713
EPI_ISL_1410863
EPI_ISL_1410949
EPI_ISL_1410786
EPI_ISL_1411965
EPI_ISL_1411905
EPI_ISL_1411948
EPI_ISL_1412084
EPI_ISL_1411852
EPI_ISL_1411907
EPI_ISL_1411930
EPI_ISL_1412165
EPI_ISL_1411991
EPI_ISL_1411969
EPI_ISL_1411931
EPI_ISL_1411947
EPI_ISL_1412523
EPI_ISL_1412355
EPI_ISL_1412428
EPI_ISL_1412565
EPI_ISL_1412427
EPI_ISL_1412362
EPI_ISL_1412373
EPI_ISL_1412488
EPI_ISL_1412557
EPI_ISL_1412529
EPI_ISL_1412563
EPI_ISL_1412494
EPI_ISL_1412554
EPI_ISL_1412421
EPI_ISL_1412497
EPI_ISL_1412489
EPI_ISL_1412350
EPI_ISL_1412483
EPI_ISL_1412467
EPI_ISL_1412432
EPI_ISL_1412567
EPI_ISL_1412526
EPI_ISL_1412532
EPI_ISL_1412349
EPI_ISL_1412385
EPI_ISL_1412367
EPI_ISL_1412442
EPI_ISL_1412448
EPI_ISL_1412393
EPI_ISL_1412479
EPI_ISL_1411943
EPI_ISL_1411973
EPI_ISL_1411919
EPI_ISL_1412143
EPI_ISL_1411579
EPI_ISL_1411804
EPI_ISL_1411816
EPI_ISL_1411581
EPI_ISL_1411753
EPI_ISL_1411482
EPI_ISL_1411497
EPI_ISL_1411656
EPI_ISL_1411680
EPI_ISL_1411691
EPI_ISL_1411820
EPI_ISL_1411476
EPI_ISL_1411675
EPI_ISL_1411810
EPI_ISL_1410353
EPI_ISL_1410644
EPI_ISL_1410580
EPI_ISL_1410430
EPI_ISL_1410346
EPI_ISL_1410523
EPI_ISL_1410365
EPI_ISL_1410672
EPI_ISL_1410570
EPI_ISL_1410575
EPI_ISL_1410563
EPI_ISL_1410380
EPI_ISL_1410312
EPI_ISL_1410542
EPI_ISL_1410688
EPI_ISL_1410683
EPI_ISL_1410392
EPI_ISL_1410588
EPI_ISL_1410340
EPI_ISL_1410659
EPI_ISL_1410632
EPI_ISL_1410591
EPI_ISL_1410541
EPI_ISL_1410704
EPI_ISL_1410630
EPI_ISL_1412592
EPI_ISL_1412599
EPI_ISL_1412577
EPI_ISL_1412753
EPI_ISL_1412596
EPI_ISL_1412742
EPI_ISL_1409850
EPI_ISL_1409877
EPI_ISL_1409872
EPI_ISL_1409834
EPI_ISL_1409810
EPI_ISL_1409797
EPI_ISL_1409895
EPI_ISL_1410036
EPI_ISL_1409900
EPI_ISL_1409851
EPI_ISL_1409867
EPI_ISL_1409796
EPI_ISL_1409835
EPI_ISL_1409864
EPI_ISL_1409833
EPI_ISL_1409888
EPI_ISL_1409882
EPI_ISL_1409839
EPI_ISL_1409821
EPI_ISL_1409845
EPI_ISL_1409896
EPI_ISL_1409792
EPI_ISL_1409879
EPI_ISL_1409831
EPI_ISL_1408911
EPI_ISL_1409011
EPI_ISL_1484526
EPI_ISL_1484521
EPI_ISL_1484429
EPI_ISL_1484541
EPI_ISL_1484507
EPI_ISL_1484432
EPI_ISL_1484439
EPI_ISL_1484565
EPI_ISL_1409387
EPI_ISL_1409239
EPI_ISL_1409238
EPI_ISL_1409187
EPI_ISL_1409244
EPI_ISL_1409397
EPI_ISL_1409363
EPI_ISL_1409180
EPI_ISL_1409467
EPI_ISL_1409293
EPI_ISL_1409229
EPI_ISL_1409376
EPI_ISL_1409398
EPI_ISL_1409424
EPI_ISL_1409285
EPI_ISL_1409232
EPI_ISL_1468351
EPI_ISL_1468350
EPI_ISL_1468359
EPI_ISL_1468222
EPI_ISL_1468320
EPI_ISL_1468293
EPI_ISL_1468259
EPI_ISL_1468254
EPI_ISL_1468239
EPI_ISL_1468263
EPI_ISL_1468335
EPI_ISL_1468286
EPI_ISL_1468138
EPI_ISL_1468343
EPI_ISL_1468390
EPI_ISL_1468349
EPI_ISL_1468357
EPI_ISL_1468258
EPI_ISL_1468395
EPI_ISL_1468330
EPI_ISL_1468245
EPI_ISL_1468262
EPI_ISL_1468240
EPI_ISL_1472636
EPI_ISL_1489465
EPI_ISL_1489460
EPI_ISL_1467824
EPI_ISL_1467828
EPI_ISL_1467826
EPI_ISL_1467825
EPI_ISL_1467379
EPI_ISL_1467563
EPI_ISL_1467322
EPI_ISL_1467329
EPI_ISL_1467408
EPI_ISL_1467350
EPI_ISL_1467565
EPI_ISL_1467549
EPI_ISL_1467428
EPI_ISL_1467554
EPI_ISL_1467380
EPI_ISL_1467315
EPI_ISL_1467388
EPI_ISL_1467863
EPI_ISL_1467851
EPI_ISL_1468054
EPI_ISL_1467958
EPI_ISL_1467865
EPI_ISL_1468030
EPI_ISL_1467916
EPI_ISL_1467866
EPI_ISL_1468086
EPI_ISL_1468090
EPI_ISL_1468111
EPI_ISL_1467870
EPI_ISL_1468078
EPI_ISL_1467861
EPI_ISL_1467962
EPI_ISL_1467882
EPI_ISL_1467021
EPI_ISL_1467226
EPI_ISL_1467166
EPI_ISL_1467245
EPI_ISL_1466930
EPI_ISL_1467108
EPI_ISL_1467155
EPI_ISL_1466999
EPI_ISL_1466966
EPI_ISL_1466967
EPI_ISL_1489492
EPI_ISL_1467023
EPI_ISL_1467243
EPI_ISL_1467228
EPI_ISL_1467172
EPI_ISL_1466923
EPI_ISL_1467002
EPI_ISL_1467090
EPI_ISL_1467103
EPI_ISL_1467158
EPI_ISL_1467143
EPI_ISL_1466461
EPI_ISL_1466628
EPI_ISL_1466618
EPI_ISL_1466458
EPI_ISL_1466723
EPI_ISL_1466706
EPI_ISL_1466730
EPI_ISL_1466455
EPI_ISL_1466568
EPI_ISL_1466441
EPI_ISL_1466735
EPI_ISL_1466732
EPI_ISL_1466488
EPI_ISL_1467242
EPI_ISL_1467168
EPI_ISL_1467153
EPI_ISL_1467249
EPI_ISL_1467129
EPI_ISL_1467057
EPI_ISL_1467146
EPI_ISL_1467174
EPI_ISL_1467247
EPI_ISL_1467204
EPI_ISL_1467141
EPI_ISL_1466994
EPI_ISL_1467092
EPI_ISL_1467121
EPI_ISL_1467238
EPI_ISL_1472423
EPI_ISL_1472620
EPI_ISL_1472504
EPI_ISL_1489461
EPI_ISL_1473831
EPI_ISL_1474088
EPI_ISL_1474014
EPI_ISL_1474108
EPI_ISL_1474086
EPI_ISL_1474139
EPI_ISL_1488203
EPI_ISL_1488170
EPI_ISL_1487971
EPI_ISL_1488164
EPI_ISL_1489483
EPI_ISL_1466350
EPI_ISL_1466165
EPI_ISL_1466370
EPI_ISL_1466366
EPI_ISL_1466197
EPI_ISL_1466256
EPI_ISL_1466234
EPI_ISL_1466261
EPI_ISL_1466347
EPI_ISL_1466422
EPI_ISL_1466327
EPI_ISL_1466167
EPI_ISL_1466223
EPI_ISL_1487920
EPI_ISL_1488176
EPI_ISL_1487943
EPI_ISL_1488040
EPI_ISL_1488049
EPI_ISL_1487913
EPI_ISL_1488161
EPI_ISL_1487982
EPI_ISL_1487956
EPI_ISL_1487911
EPI_ISL_1487964
EPI_ISL_1487983
EPI_ISL_1488215
EPI_ISL_1473948
EPI_ISL_1474121
EPI_ISL_1474024
EPI_ISL_1466175
EPI_ISL_1466181
EPI_ISL_1466180
EPI_ISL_1466346
EPI_ISL_1466185
EPI_ISL_1466299
EPI_ISL_1466275
EPI_ISL_1466237
EPI_ISL_1466276
EPI_ISL_1466250
EPI_ISL_1466227
EPI_ISL_1466318
EPI_ISL_1466438
EPI_ISL_1466418
EPI_ISL_1466337
EPI_ISL_1488973
EPI_ISL_1489048
EPI_ISL_1488873
EPI_ISL_1466272
EPI_ISL_1466352
EPI_ISL_1466225
EPI_ISL_1466263
EPI_ISL_1466170
EPI_ISL_1466354
EPI_ISL_1466324
EPI_ISL_1466340
EPI_ISL_1466286
EPI_ISL_1466265
EPI_ISL_1466305
EPI_ISL_1466168
EPI_ISL_1466382
EPI_ISL_1466290
EPI_ISL_1466248
EPI_ISL_1466328
EPI_ISL_1466285
EPI_ISL_1466358
EPI_ISL_1472706
EPI_ISL_1472727
EPI_ISL_1472715
EPI_ISL_1487391
EPI_ISL_1487419
EPI_ISL_1487469
EPI_ISL_1487618
EPI_ISL_1487695
EPI_ISL_1487384
EPI_ISL_1487574
EPI_ISL_1487649
EPI_ISL_1487571
EPI_ISL_1487395
EPI_ISL_1487486
EPI_ISL_1487601
EPI_ISL_1487676
EPI_ISL_1487382
EPI_ISL_1486978
EPI_ISL_1486906
EPI_ISL_1486845
EPI_ISL_1486817
EPI_ISL_1487110
EPI_ISL_1487009
EPI_ISL_1487002
EPI_ISL_1486988
EPI_ISL_1487141
EPI_ISL_1487071
EPI_ISL_1486966
EPI_ISL_1486851
EPI_ISL_1486786
EPI_ISL_1486721
EPI_ISL_1486611
EPI_ISL_1486430
EPI_ISL_1486598
EPI_ISL_1487050
EPI_ISL_1487156
EPI_ISL_1487109
EPI_ISL_1487039
EPI_ISL_1487152
EPI_ISL_1486936
EPI_ISL_1486711
EPI_ISL_1486474
EPI_ISL_1485539
EPI_ISL_1485674
EPI_ISL_1485540
EPI_ISL_1485688
EPI_ISL_1485777
EPI_ISL_1485568
EPI_ISL_1488290
EPI_ISL_1488306
EPI_ISL_1488265
EPI_ISL_1488411
EPI_ISL_1488431
EPI_ISL_1488368
EPI_ISL_1485339
EPI_ISL_1485279
EPI_ISL_1485268
EPI_ISL_1485235
EPI_ISL_1485281
EPI_ISL_1485198
EPI_ISL_1485253
EPI_ISL_1485229
EPI_ISL_1485400
EPI_ISL_1485244
EPI_ISL_1485236
EPI_ISL_1485245
EPI_ISL_1485431
EPI_ISL_1485338
EPI_ISL_1485449
EPI_ISL_1485319
EPI_ISL_1485242
EPI_ISL_1485250
EPI_ISL_1485251
EPI_ISL_1485269
EPI_ISL_1485192
EPI_ISL_1485390
EPI_ISL_1485409
EPI_ISL_1485297
EPI_ISL_1485243
EPI_ISL_1485194
EPI_ISL_1485259
EPI_ISL_1485254
EPI_ISL_1485322
EPI_ISL_1485246
EPI_ISL_1485255
EPI_ISL_1485445
EPI_ISL_1485186
EPI_ISL_1485233
EPI_ISL_1488639
EPI_ISL_1485942
EPI_ISL_1485940
EPI_ISL_1485893
EPI_ISL_1485854
EPI_ISL_1485844
EPI_ISL_1485990
EPI_ISL_1488743
EPI_ISL_1486027
EPI_ISL_1486081
EPI_ISL_1485323
EPI_ISL_1485232
EPI_ISL_1485288
EPI_ISL_1485295
EPI_ISL_1485448
EPI_ISL_1485156
EPI_ISL_1485173
EPI_ISL_1485142
EPI_ISL_1485116
EPI_ISL_1484052
EPI_ISL_1483803
EPI_ISL_1484072
EPI_ISL_1483840
EPI_ISL_1486195
EPI_ISL_1486158
EPI_ISL_1486208
EPI_ISL_1486340
EPI_ISL_1486370
EPI_ISL_1486258
EPI_ISL_1486325
EPI_ISL_1486121
EPI_ISL_1486188
EPI_ISL_1486225
EPI_ISL_1484959
EPI_ISL_1485179
EPI_ISL_1485097
EPI_ISL_1484899
EPI_ISL_1485024
EPI_ISL_1505994
EPI_ISL_1505878
EPI_ISL_1505964
EPI_ISL_1505912
EPI_ISL_1505926
EPI_ISL_1505913
EPI_ISL_1505880
EPI_ISL_1505935
EPI_ISL_1505949
EPI_ISL_1484683
EPI_ISL_1484626
EPI_ISL_1484782
EPI_ISL_1484705
EPI_ISL_1484673
EPI_ISL_1484831
EPI_ISL_1484642
EPI_ISL_1484699
EPI_ISL_1484785
EPI_ISL_1505939
EPI_ISL_1505901
EPI_ISL_1505989
EPI_ISL_1505876
EPI_ISL_1505979
EPI_ISL_1505883
EPI_ISL_1505868
EPI_ISL_1505893
EPI_ISL_1505925
EPI_ISL_1506053
EPI_ISL_1505958
EPI_ISL_1484269
EPI_ISL_1484246
EPI_ISL_1484275
EPI_ISL_1484221
EPI_ISL_1484188
EPI_ISL_1484299
EPI_ISL_1484193
EPI_ISL_1484289
EPI_ISL_1484283
EPI_ISL_1484198
EPI_ISL_1484252
EPI_ISL_1484271
EPI_ISL_1484256
EPI_ISL_1504792
EPI_ISL_1518894
EPI_ISL_1518699
EPI_ISL_1518887
EPI_ISL_1518688
EPI_ISL_1518991
EPI_ISL_1518827
EPI_ISL_1504849
EPI_ISL_1504847
EPI_ISL_1504838
EPI_ISL_1518728
EPI_ISL_1518987
EPI_ISL_1518750
EPI_ISL_1518980
EPI_ISL_1518884
EPI_ISL_1518723
EPI_ISL_1518843
EPI_ISL_1518689
EPI_ISL_1518769
EPI_ISL_1518951
EPI_ISL_1518694
EPI_ISL_1518867
EPI_ISL_1518823
EPI_ISL_1518856
EPI_ISL_1518799
EPI_ISL_1518886
EPI_ISL_1518692
EPI_ISL_1518924
EPI_ISL_1519446
EPI_ISL_1519528
EPI_ISL_1519512
EPI_ISL_1519325
EPI_ISL_1519576
EPI_ISL_1519311
EPI_ISL_1519638
EPI_ISL_1519612
EPI_ISL_1505479
EPI_ISL_1505763
EPI_ISL_1505484
EPI_ISL_1505560
EPI_ISL_1505554
EPI_ISL_1505507
EPI_ISL_1505476
EPI_ISL_1505527
EPI_ISL_1505537
EPI_ISL_1505748
EPI_ISL_1505737
EPI_ISL_1505602
EPI_ISL_1505522
EPI_ISL_1505482
EPI_ISL_1505536
EPI_ISL_1505744
EPI_ISL_1505566
EPI_ISL_1505669
EPI_ISL_1505753
EPI_ISL_1505749
EPI_ISL_1505670
EPI_ISL_1505644
EPI_ISL_1505553
EPI_ISL_1505540
EPI_ISL_1505582
EPI_ISL_1505734
EPI_ISL_1505587
EPI_ISL_1505555
EPI_ISL_1505477
EPI_ISL_1505528
EPI_ISL_1505634
EPI_ISL_1504999
EPI_ISL_1504922
EPI_ISL_1504990
EPI_ISL_1504992
EPI_ISL_1505328
EPI_ISL_1505321
EPI_ISL_1505435
EPI_ISL_1505390
EPI_ISL_1505312
EPI_ISL_1505299
EPI_ISL_1505425
EPI_ISL_1505322
EPI_ISL_1505395
EPI_ISL_1505403
EPI_ISL_1505422
EPI_ISL_1505332
EPI_ISL_1505348
EPI_ISL_1505398
EPI_ISL_1505339
EPI_ISL_1505394
EPI_ISL_1505335
EPI_ISL_1505381
EPI_ISL_1536803
EPI_ISL_1536797
EPI_ISL_1504168
EPI_ISL_1504367
EPI_ISL_1504342
EPI_ISL_1504237
EPI_ISL_1504350
EPI_ISL_1504376
EPI_ISL_1504154
EPI_ISL_1504272
EPI_ISL_1504311
EPI_ISL_1504359
EPI_ISL_1504341
EPI_ISL_1504411
EPI_ISL_1504458
EPI_ISL_1504470
EPI_ISL_1504435
EPI_ISL_1504434
EPI_ISL_1504444
EPI_ISL_1504483
EPI_ISL_1504396
EPI_ISL_1504651
EPI_ISL_1504553
EPI_ISL_1504445
EPI_ISL_1504578
EPI_ISL_1504562
EPI_ISL_1504574
EPI_ISL_1504395
EPI_ISL_1517675
EPI_ISL_1517751
EPI_ISL_1517647
EPI_ISL_1517538
EPI_ISL_1517679
EPI_ISL_1517734
EPI_ISL_1517746
EPI_ISL_1517725
EPI_ISL_1517645
EPI_ISL_1517623
EPI_ISL_1517635
EPI_ISL_1517698
EPI_ISL_1517649
EPI_ISL_1517563
EPI_ISL_1517678
EPI_ISL_1517735
EPI_ISL_1517666
EPI_ISL_1517500
EPI_ISL_1517688
EPI_ISL_1517668
EPI_ISL_1518460
EPI_ISL_1518655
EPI_ISL_1518475
EPI_ISL_1518583
EPI_ISL_1518661
EPI_ISL_1537152
EPI_ISL_1518627
EPI_ISL_1518663
EPI_ISL_1518422
EPI_ISL_1518652
EPI_ISL_1518452
EPI_ISL_1518659
EPI_ISL_1517941
EPI_ISL_1517828
EPI_ISL_1517773
EPI_ISL_1517775
EPI_ISL_1517922
EPI_ISL_1517836
EPI_ISL_1517848
EPI_ISL_1517785
EPI_ISL_1517943
EPI_ISL_1517769
EPI_ISL_1517983
EPI_ISL_1517960
EPI_ISL_1517826
EPI_ISL_1517837
EPI_ISL_1517771
EPI_ISL_1517893
EPI_ISL_1517963
EPI_ISL_1517946
EPI_ISL_1517832
EPI_ISL_1517924
EPI_ISL_1517995
EPI_ISL_1517985
EPI_ISL_1518030
EPI_ISL_1517825
EPI_ISL_1517776
EPI_ISL_1517840
EPI_ISL_1517865
EPI_ISL_1517888
EPI_ISL_1517884
EPI_ISL_1517795
EPI_ISL_1518037
EPI_ISL_1517766
EPI_ISL_1517866
EPI_ISL_1517929
EPI_ISL_1517886
EPI_ISL_1517895
EPI_ISL_1517779
EPI_ISL_1517879
EPI_ISL_1517835
EPI_ISL_1517819
EPI_ISL_1518379
EPI_ISL_1518301
EPI_ISL_1518357
EPI_ISL_1518127
EPI_ISL_1518137
EPI_ISL_1518168
EPI_ISL_1518191
EPI_ISL_1518158
EPI_ISL_1518378
EPI_ISL_1518264
EPI_ISL_1518338
EPI_ISL_1518276
EPI_ISL_1518155
EPI_ISL_1537715
EPI_ISL_1564787
EPI_ISL_1537018
EPI_ISL_1534982
EPI_ISL_1534825
EPI_ISL_1534865
EPI_ISL_1534988
EPI_ISL_1534997
EPI_ISL_1534995
EPI_ISL_1534994
EPI_ISL_1534980
EPI_ISL_1534763
EPI_ISL_1534922
EPI_ISL_1534750
EPI_ISL_1534989
EPI_ISL_1534952
EPI_ISL_1534792
EPI_ISL_1534851
EPI_ISL_1535095
EPI_ISL_1535067
EPI_ISL_1535207
EPI_ISL_1535119
EPI_ISL_1535105
EPI_ISL_1535164
EPI_ISL_1564585
EPI_ISL_1564492
EPI_ISL_1564345
EPI_ISL_1564343
EPI_ISL_1564351
EPI_ISL_1564371
EPI_ISL_1564344
EPI_ISL_1564529
EPI_ISL_1564540
EPI_ISL_1564758
EPI_ISL_1564452
EPI_ISL_1564505
EPI_ISL_1564443
EPI_ISL_1564548
EPI_ISL_1564336
EPI_ISL_1564512
EPI_ISL_1564579
EPI_ISL_1564702
EPI_ISL_1564337
EPI_ISL_1564597
EPI_ISL_1564496
EPI_ISL_1564581
EPI_ISL_1564749
EPI_ISL_1564576
EPI_ISL_1564565
EPI_ISL_1564509
EPI_ISL_1564526
EPI_ISL_1564592
EPI_ISL_1564719
EPI_ISL_1564456
EPI_ISL_1564751
EPI_ISL_1564547
EPI_ISL_1564340
EPI_ISL_1564761
EPI_ISL_1564524
EPI_ISL_1564476
EPI_ISL_1564352
EPI_ISL_1564444
EPI_ISL_1564588
EPI_ISL_1564541
EPI_ISL_1564434
EPI_ISL_1564486
EPI_ISL_1564733
EPI_ISL_1564494
EPI_ISL_1564634
EPI_ISL_1564601
EPI_ISL_1564647
EPI_ISL_1564569
EPI_ISL_1564687
EPI_ISL_1564442
EPI_ISL_1564542
EPI_ISL_1564402
EPI_ISL_1564466
EPI_ISL_1564488
EPI_ISL_1564551
EPI_ISL_1564501
EPI_ISL_1564388
EPI_ISL_1564361
EPI_ISL_1564594
EPI_ISL_1564359
EPI_ISL_1564429
EPI_ISL_1564368
EPI_ISL_1564577
EPI_ISL_1564589
EPI_ISL_1564574
EPI_ISL_1594774
EPI_ISL_1594762
EPI_ISL_1594884
EPI_ISL_1653551
EPI_ISL_1653569
EPI_ISL_1653611
EPI_ISL_1653563
EPI_ISL_1653624
EPI_ISL_1653499
EPI_ISL_1653492
EPI_ISL_1653555
EPI_ISL_1653703
EPI_ISL_1653649
EPI_ISL_1653519
EPI_ISL_1653700
EPI_ISL_1653545
EPI_ISL_1653599
EPI_ISL_1653580
EPI_ISL_1653575
EPI_ISL_1653663
EPI_ISL_1653683
EPI_ISL_1653517
EPI_ISL_1653496
EPI_ISL_1653652
EPI_ISL_1653672
EPI_ISL_1653686
EPI_ISL_1653619
EPI_ISL_1653654
EPI_ISL_1653518
EPI_ISL_1653564
EPI_ISL_1653667
EPI_ISL_1653613
EPI_ISL_1653644
EPI_ISL_1653571
EPI_ISL_1653510
EPI_ISL_1653486
EPI_ISL_1653604
EPI_ISL_1653537
EPI_ISL_1653585
EPI_ISL_1653702
EPI_ISL_1653572
EPI_ISL_1653495
EPI_ISL_1653554
EPI_ISL_1653525
EPI_ISL_1653615
EPI_ISL_1653635
EPI_ISL_1653513
EPI_ISL_1700290
EPI_ISL_1700465
EPI_ISL_1699884
EPI_ISL_1699947
EPI_ISL_1699866
EPI_ISL_1653225
EPI_ISL_1653247
EPI_ISL_1653468
EPI_ISL_1653259
EPI_ISL_1653415
EPI_ISL_1653351
EPI_ISL_1653441
EPI_ISL_1653280
EPI_ISL_1653391
EPI_ISL_1653243
EPI_ISL_1653279
EPI_ISL_1653421
EPI_ISL_1653349
EPI_ISL_1653400
EPI_ISL_1653332
EPI_ISL_1653288
EPI_ISL_1653479
EPI_ISL_1653377
EPI_ISL_1653413
EPI_ISL_1653461
EPI_ISL_1653363
EPI_ISL_1653447
EPI_ISL_1653277
EPI_ISL_1653342
EPI_ISL_1653347
EPI_ISL_1653474
EPI_ISL_1653387
EPI_ISL_1653250
EPI_ISL_1653298
EPI_ISL_1653346
EPI_ISL_1653438
EPI_ISL_1653352
EPI_ISL_1653245
EPI_ISL_1653440
EPI_ISL_1653317
EPI_ISL_1653439
EPI_ISL_1653301
EPI_ISL_1652986
EPI_ISL_1653175
EPI_ISL_1653195
EPI_ISL_1653179
EPI_ISL_1652764
EPI_ISL_1652861
EPI_ISL_1652774
EPI_ISL_1652877
EPI_ISL_1652728
EPI_ISL_1652724
EPI_ISL_1652739
EPI_ISL_1652747
EPI_ISL_1652848
EPI_ISL_1652753
EPI_ISL_1652777
EPI_ISL_1652907
EPI_ISL_1652939
EPI_ISL_1652769
EPI_ISL_1652745
EPI_ISL_1652854
EPI_ISL_1652809
EPI_ISL_1652797
EPI_ISL_1652789
EPI_ISL_1652796
EPI_ISL_1652837
EPI_ISL_1652826
EPI_ISL_1652788
EPI_ISL_1652836
EPI_ISL_1652736
EPI_ISL_1652734
EPI_ISL_1652793
EPI_ISL_1652933
EPI_ISL_1652708
EPI_ISL_1652929
EPI_ISL_1652831
EPI_ISL_1652900
EPI_ISL_1652713
EPI_ISL_1652888
EPI_ISL_1652794
EPI_ISL_1652865
EPI_ISL_1652791
EPI_ISL_1652738
EPI_ISL_1652840
EPI_ISL_1652763
EPI_ISL_1652834
EPI_ISL_1652912
EPI_ISL_1652898
EPI_ISL_1652886
EPI_ISL_1652748
EPI_ISL_1652924
EPI_ISL_1652849
EPI_ISL_1652871
EPI_ISL_1652845
EPI_ISL_1652727
EPI_ISL_1652938
EPI_ISL_1698875
EPI_ISL_1698843
EPI_ISL_1697730
EPI_ISL_1697452
EPI_ISL_1697589
EPI_ISL_1697686
EPI_ISL_1697699
EPI_ISL_1697646
EPI_ISL_1697683
EPI_ISL_1697694
EPI_ISL_1697569
EPI_ISL_1697687
EPI_ISL_1697553
EPI_ISL_1697610
EPI_ISL_1697733
EPI_ISL_1697584
EPI_ISL_1697598
EPI_ISL_1697724
EPI_ISL_1697671
EPI_ISL_1697593
EPI_ISL_1697737
EPI_ISL_1697572
EPI_ISL_1697676
EPI_ISL_1697501
EPI_ISL_1697628
EPI_ISL_1697675
EPI_ISL_1697513
EPI_ISL_1697585
EPI_ISL_1697619
EPI_ISL_1697524
EPI_ISL_1697504
EPI_ISL_1697741
EPI_ISL_1697446
EPI_ISL_1697647
EPI_ISL_1699542
EPI_ISL_1699502
EPI_ISL_1699528
EPI_ISL_1699461
EPI_ISL_1699546
EPI_ISL_1699453
EPI_ISL_1699508
EPI_ISL_1699553
EPI_ISL_1699556
EPI_ISL_1699537
EPI_ISL_1699563
EPI_ISL_1699347
EPI_ISL_1699564
EPI_ISL_1698513
EPI_ISL_1698350
EPI_ISL_1698310
EPI_ISL_1698519
EPI_ISL_1698481
EPI_ISL_1698304
EPI_ISL_1698297
EPI_ISL_1698503
EPI_ISL_1698421
EPI_ISL_1698030
EPI_ISL_1698173
EPI_ISL_1698080
EPI_ISL_1697980
EPI_ISL_1718625
EPI_ISL_1718624
EPI_ISL_1718715
EPI_ISL_1718720
EPI_ISL_1718741
EPI_ISL_1718413
EPI_ISL_1718545
EPI_ISL_1740942
EPI_ISL_1740928
EPI_ISL_1740925
EPI_ISL_1740932
EPI_ISL_1740798
EPI_ISL_1741018
EPI_ISL_1740889
EPI_ISL_1741000
EPI_ISL_1740878
EPI_ISL_1740883
EPI_ISL_1740987
EPI_ISL_1740847
EPI_ISL_1718785
EPI_ISL_1718657
EPI_ISL_1718652
EPI_ISL_1740839
EPI_ISL_1740991
EPI_ISL_1740863
EPI_ISL_1740955
EPI_ISL_1740894
EPI_ISL_1740829
EPI_ISL_1740841
EPI_ISL_1740938
EPI_ISL_1740896
EPI_ISL_1740886
EPI_ISL_1740811
EPI_ISL_1740751
EPI_ISL_1740571
EPI_ISL_1740657
EPI_ISL_1740600
EPI_ISL_1740655
EPI_ISL_1740662
EPI_ISL_1740732
EPI_ISL_1740688
EPI_ISL_1740669
EPI_ISL_1740664
EPI_ISL_1740697
EPI_ISL_1740674
EPI_ISL_1740654
EPI_ISL_1740682
EPI_ISL_1830340
EPI_ISL_1830140
EPI_ISL_1830740
EPI_ISL_1830818
EPI_ISL_1831058
EPI_ISL_1830807
EPI_ISL_1830402
EPI_ISL_1830395
EPI_ISL_1830620
EPI_ISL_1829835
EPI_ISL_1830711
EPI_ISL_1830561
EPI_ISL_1830520
EPI_ISL_1830611
EPI_ISL_1829883
EPI_ISL_1830025
EPI_ISL_1829842
EPI_ISL_1830012
EPI_ISL_1829930
EPI_ISL_1830026
EPI_ISL_1829915
EPI_ISL_1829848
EPI_ISL_1830007
EPI_ISL_1830023
EPI_ISL_1829871
EPI_ISL_1829887
EPI_ISL_1830031
EPI_ISL_1830055
EPI_ISL_1829830
EPI_ISL_1829914
EPI_ISL_1830021
EPI_ISL_1829352
EPI_ISL_1829281
EPI_ISL_1829310
EPI_ISL_1829345
EPI_ISL_1829254
EPI_ISL_1829243
EPI_ISL_1829233
EPI_ISL_1829342
EPI_ISL_1829260
EPI_ISL_1829437
EPI_ISL_1829357
EPI_ISL_1829457
EPI_ISL_1912185
EPI_ISL_1912090
EPI_ISL_1912163
EPI_ISL_1912407
EPI_ISL_1912403
EPI_ISL_1912541
EPI_ISL_1912532
EPI_ISL_2092479
EPI_ISL_2091774
EPI_ISL_2091741
EPI_ISL_2091765
EPI_ISL_2091729
EPI_ISL_2091695
EPI_ISL_2091754
EPI_ISL_2091783
EPI_ISL_2091562
EPI_ISL_2091791
EPI_ISL_2022075
EPI_ISL_2022062
EPI_ISL_2022385
EPI_ISL_2022407
EPI_ISL_2022401
EPI_ISL_2022260
EPI_ISL_2022414
EPI_ISL_2022195
EPI_ISL_2092085
EPI_ISL_2092049
EPI_ISL_2092057
EPI_ISL_2092059
EPI_ISL_2092076
EPI_ISL_2091894
EPI_ISL_2091814
EPI_ISL_2092055
EPI_ISL_2091868
EPI_ISL_2091856
EPI_ISL_2092005
EPI_ISL_2091940
EPI_ISL_2091768
EPI_ISL_2091752
EPI_ISL_2091470
EPI_ISL_2091571
EPI_ISL_2091737
EPI_ISL_2091726
EPI_ISL_2091648
EPI_ISL_2091731
EPI_ISL_2091792
EPI_ISL_2091508
EPI_ISL_2091512
EPI_ISL_2091773
EPI_ISL_2091629
EPI_ISL_2091776
EPI_ISL_2091635
EPI_ISL_2091471
EPI_ISL_2091755
EPI_ISL_2091787
EPI_ISL_2091722
EPI_ISL_2091505
EPI_ISL_2091753
EPI_ISL_2091478
EPI_ISL_2091637
EPI_ISL_2122510
EPI_ISL_2122195
EPI_ISL_2122241
EPI_ISL_2122194
EPI_ISL_2122541
EPI_ISL_2122360
EPI_ISL_2122435
EPI_ISL_2122433
EPI_ISL_2122352
EPI_ISL_2122215
EPI_ISL_2122623
EPI_ISL_2122365
EPI_ISL_2122328
EPI_ISL_2122442
EPI_ISL_2122583
EPI_ISL_2122254
EPI_ISL_2122403
EPI_ISL_2122414
EPI_ISL_2122245
EPI_ISL_2122516
EPI_ISL_2122135
EPI_ISL_2122445
EPI_ISL_2119584
EPI_ISL_2119543
EPI_ISL_2119537
EPI_ISL_2119713
EPI_ISL_2120743
EPI_ISL_2120854
EPI_ISL_2120857
EPI_ISL_2120989
EPI_ISL_2120592
EPI_ISL_2120469
EPI_ISL_2120721
EPI_ISL_2120834
EPI_ISL_2120879
EPI_ISL_2121001
EPI_ISL_2120945
EPI_ISL_2120984
EPI_ISL_2120796
EPI_ISL_2120941
EPI_ISL_2120944
EPI_ISL_2120888
EPI_ISL_2120885
EPI_ISL_2120821
EPI_ISL_2120845
EPI_ISL_2120710
EPI_ISL_2120925
EPI_ISL_2238423
EPI_ISL_2238452
EPI_ISL_2119149
EPI_ISL_2118985
EPI_ISL_2120012
EPI_ISL_2120204
EPI_ISL_2120370
EPI_ISL_2120261
EPI_ISL_2119155
EPI_ISL_2119022
EPI_ISL_2119234
EPI_ISL_2118967
EPI_ISL_2118419
EPI_ISL_2118744
EPI_ISL_2118320
EPI_ISL_2118342
EPI_ISL_2118609
EPI_ISL_2118675
EPI_ISL_2118346
EPI_ISL_2118430
EPI_ISL_2118657
EPI_ISL_2118394
EPI_ISL_2118601
EPI_ISL_2118329
EPI_ISL_2118381
EPI_ISL_2237007
EPI_ISL_2236820
EPI_ISL_2236908
EPI_ISL_2236954
EPI_ISL_2237025
EPI_ISL_2237011
EPI_ISL_2237030
EPI_ISL_2237057
EPI_ISL_2236843
EPI_ISL_2117661
EPI_ISL_2117539
EPI_ISL_2117691
EPI_ISL_2117624
EPI_ISL_2117633
EPI_ISL_2117860
EPI_ISL_2117623
EPI_ISL_2117690
EPI_ISL_2117650
EPI_ISL_2118068
EPI_ISL_2118250
EPI_ISL_2117931
EPI_ISL_2117903
EPI_ISL_2118061
EPI_ISL_2118220
EPI_ISL_2118108
EPI_ISL_2138287
EPI_ISL_2138604
EPI_ISL_2138619
EPI_ISL_2237611
EPI_ISL_2237657
EPI_ISL_2237612
EPI_ISL_2237422
EPI_ISL_2238023
EPI_ISL_2237397
EPI_ISL_2237185
EPI_ISL_2237340
EPI_ISL_2237328
EPI_ISL_2237207
EPI_ISL_2237204
EPI_ISL_2237228
EPI_ISL_2237377
EPI_ISL_2236398
EPI_ISL_2236212
EPI_ISL_2236454
EPI_ISL_2236265
EPI_ISL_2236232
EPI_ISL_2236341
EPI_ISL_2236209
EPI_ISL_2236225
EPI_ISL_2236316
EPI_ISL_2236417
EPI_ISL_2236294
EPI_ISL_2236422
EPI_ISL_2236319
EPI_ISL_2236289
EPI_ISL_2236455
EPI_ISL_2236376
EPI_ISL_2236234
EPI_ISL_2236442
EPI_ISL_2236473
EPI_ISL_2236233
EPI_ISL_2236231
EPI_ISL_2236312
EPI_ISL_2236197
EPI_ISL_2236297
EPI_ISL_2236412
EPI_ISL_2236223
EPI_ISL_2236261
EPI_ISL_2236307
EPI_ISL_2235645
EPI_ISL_2235537
EPI_ISL_2235671
EPI_ISL_2236087
EPI_ISL_2236075
EPI_ISL_2235880
EPI_ISL_2235914
EPI_ISL_2235932
EPI_ISL_2236143
EPI_ISL_2236147
EPI_ISL_2236061
EPI_ISL_2236129
EPI_ISL_2235911
EPI_ISL_2236190
EPI_ISL_2235946
EPI_ISL_2235905
EPI_ISL_2235969
EPI_ISL_2235876
EPI_ISL_2316435
EPI_ISL_2316437
EPI_ISL_2316335
EPI_ISL_2316448
EPI_ISL_2316651
EPI_ISL_2316378
EPI_ISL_2316603
EPI_ISL_2316441
EPI_ISL_2316364
EPI_ISL_2316342
EPI_ISL_2316361
EPI_ISL_2316579
EPI_ISL_2316519
EPI_ISL_2275383
EPI_ISL_2275395
EPI_ISL_2317775
EPI_ISL_2317766
EPI_ISL_2317786
EPI_ISL_2317889
EPI_ISL_2317972
EPI_ISL_2317953
EPI_ISL_2317833
EPI_ISL_2317964
EPI_ISL_2317823
EPI_ISL_2317951
EPI_ISL_2317622
EPI_ISL_2317538
EPI_ISL_2317585
EPI_ISL_2317646
EPI_ISL_2317649
EPI_ISL_2317530
EPI_ISL_2317428
EPI_ISL_2317256
EPI_ISL_2317235
EPI_ISL_2317381
EPI_ISL_2317371
EPI_ISL_2317287
EPI_ISL_2317285
EPI_ISL_2317331
EPI_ISL_2318639
EPI_ISL_2318493
EPI_ISL_2318599
EPI_ISL_2318634
EPI_ISL_2318638
EPI_ISL_2318414
EPI_ISL_2318696
EPI_ISL_2318669
EPI_ISL_2318656
EPI_ISL_2318542
EPI_ISL_2318460
EPI_ISL_2318655
EPI_ISL_2318671
EPI_ISL_2318444
EPI_ISL_2318640
EPI_ISL_2318458
EPI_ISL_2318478
EPI_ISL_2318694
EPI_ISL_2318632
EPI_ISL_2318101
EPI_ISL_2318362
EPI_ISL_2318195
EPI_ISL_2318318
EPI_ISL_2318345
EPI_ISL_2318307
EPI_ISL_2318031
EPI_ISL_2318027
EPI_ISL_2353171
EPI_ISL_2353020
EPI_ISL_2353818
EPI_ISL_2353596
EPI_ISL_2353775
EPI_ISL_2353757
EPI_ISL_2353752
EPI_ISL_2353606
EPI_ISL_2353698
EPI_ISL_2353336
EPI_ISL_2352775
EPI_ISL_2352712
EPI_ISL_2352974
EPI_ISL_2352799
EPI_ISL_2352713
EPI_ISL_2352751
EPI_ISL_2437190
EPI_ISL_2437167
EPI_ISL_2437219
EPI_ISL_2437096
EPI_ISL_2437252
EPI_ISL_2437097
EPI_ISL_2437169
EPI_ISL_2437227
EPI_ISL_2437125
EPI_ISL_2437251
EPI_ISL_2437155
EPI_ISL_2437211
EPI_ISL_2436973
EPI_ISL_2437198
EPI_ISL_2437238
EPI_ISL_2437111
EPI_ISL_2437091
EPI_ISL_2436929
EPI_ISL_2437112
EPI_ISL_2437220
EPI_ISL_2436954
EPI_ISL_2437015
EPI_ISL_2437084
EPI_ISL_2437037
EPI_ISL_2437038
EPI_ISL_2437258
EPI_ISL_2436969
EPI_ISL_2437145
EPI_ISL_2437059
EPI_ISL_2437202
EPI_ISL_2437183
EPI_ISL_2436944
EPI_ISL_2437051
EPI_ISL_2436963
EPI_ISL_2437047
EPI_ISL_2437163
EPI_ISL_2437259
EPI_ISL_2437063
EPI_ISL_2437153
EPI_ISL_2437080
EPI_ISL_2437056
EPI_ISL_2437048
EPI_ISL_2437241
EPI_ISL_2437134
EPI_ISL_2437040
EPI_ISL_2437244
EPI_ISL_2436964
EPI_ISL_2437276
EPI_ISL_2437062
EPI_ISL_2437246
EPI_ISL_2437158
EPI_ISL_2437266
EPI_ISL_2437254
EPI_ISL_2437193
EPI_ISL_2437171
EPI_ISL_2437178
EPI_ISL_2437204
EPI_ISL_2437207
EPI_ISL_2436943
EPI_ISL_2437079
EPI_ISL_2436956
EPI_ISL_2437081
EPI_ISL_2437031
EPI_ISL_2437194
EPI_ISL_2437077
EPI_ISL_2437085
EPI_ISL_2437053
EPI_ISL_2436936
EPI_ISL_2437033
EPI_ISL_2436990
EPI_ISL_2437225
EPI_ISL_2436987
EPI_ISL_2437099
EPI_ISL_2437239
EPI_ISL_2436966
EPI_ISL_2437161
EPI_ISL_2437162
EPI_ISL_2437173
EPI_ISL_2437020
EPI_ISL_2437148
EPI_ISL_2437060
EPI_ISL_2437212
EPI_ISL_2437184
EPI_ISL_2437213
EPI_ISL_2437226
EPI_ISL_2436935
EPI_ISL_2437249
EPI_ISL_2436941
EPI_ISL_2437270
EPI_ISL_2437110
EPI_ISL_2437208
EPI_ISL_2437054
EPI_ISL_2436931
EPI_ISL_2437271
EPI_ISL_2437229
EPI_ISL_2437262
EPI_ISL_2437215
EPI_ISL_2437115
EPI_ISL_2436980
EPI_ISL_2436962
EPI_ISL_2446671
EPI_ISL_2446420
EPI_ISL_2446421
EPI_ISL_2446677
EPI_ISL_2446610
EPI_ISL_2446634
EPI_ISL_2446491
EPI_ISL_2446502
EPI_ISL_2446697
EPI_ISL_2446616
EPI_ISL_2446590
EPI_ISL_2446737
EPI_ISL_2446532
EPI_ISL_2446742
EPI_ISL_2446543
EPI_ISL_2446558
EPI_ISL_2446747
EPI_ISL_2446658
EPI_ISL_2446566
EPI_ISL_2446550
EPI_ISL_2446667
EPI_ISL_2446670
EPI_ISL_2446505
EPI_ISL_2446556
EPI_ISL_2446618
EPI_ISL_2446695
EPI_ISL_2446663
EPI_ISL_2446603
EPI_ISL_2446722
EPI_ISL_2446503
EPI_ISL_2446727
EPI_ISL_2446451
EPI_ISL_2446464
EPI_ISL_2446524
EPI_ISL_2446632
EPI_ISL_2446734
EPI_ISL_2446588
EPI_ISL_2446719
EPI_ISL_2446511
EPI_ISL_2446492
EPI_ISL_2446731
EPI_ISL_2446580
EPI_ISL_2446718
EPI_ISL_2446429
EPI_ISL_2446445
EPI_ISL_2446434
EPI_ISL_2446561
EPI_ISL_2446455
EPI_ISL_2446707
EPI_ISL_2446513
EPI_ISL_2446450
EPI_ISL_2446501
EPI_ISL_2446439
EPI_ISL_2446702
EPI_ISL_2446535
EPI_ISL_2446509
EPI_ISL_2446746
EPI_ISL_2446633
EPI_ISL_2446470
EPI_ISL_2446579
EPI_ISL_2446494
EPI_ISL_2446441
EPI_ISL_2446424
EPI_ISL_2446423
EPI_ISL_2446435
EPI_ISL_2446483
EPI_ISL_2446508
EPI_ISL_2446517
EPI_ISL_2446565
EPI_ISL_2446701
EPI_ISL_2446586
EPI_ISL_2446712
EPI_ISL_2446624
EPI_ISL_2446703
EPI_ISL_2446553
EPI_ISL_2446669
EPI_ISL_2446584
EPI_ISL_2446541
EPI_ISL_2446414
EPI_ISL_2446576
EPI_ISL_2446497
EPI_ISL_2446499
EPI_ISL_2446688
EPI_ISL_2446730
EPI_ISL_2446594
EPI_ISL_2446591
EPI_ISL_2446448
EPI_ISL_2446432
EPI_ISL_2446592
EPI_ISL_2446627
EPI_ISL_2446705
EPI_ISL_2446557
EPI_ISL_2446672
EPI_ISL_2446604
EPI_ISL_2446563
EPI_ISL_2446699
EPI_ISL_2446436
EPI_ISL_2446637
EPI_ISL_2446715
EPI_ISL_2446694
EPI_ISL_2446613
EPI_ISL_2446486
EPI_ISL_2446679
EPI_ISL_2446548
EPI_ISL_2446650
EPI_ISL_2446487
EPI_ISL_2446626
EPI_ISL_2446485
EPI_ISL_2446666
EPI_ISL_2446577
EPI_ISL_2446675
EPI_ISL_2457506
EPI_ISL_2446525
EPI_ISL_2446710
EPI_ISL_2446413
EPI_ISL_2446614
EPI_ISL_2446585
EPI_ISL_2446595
EPI_ISL_2446716
EPI_ISL_2446544
EPI_ISL_2446717
EPI_ISL_2446704
EPI_ISL_2446518
EPI_ISL_2446606
EPI_ISL_2446682
EPI_ISL_2446476
EPI_ISL_2446612
EPI_ISL_2446444
EPI_ISL_2446593
EPI_ISL_2446540
EPI_ISL_2446551
EPI_ISL_2446412
EPI_ISL_2446743
EPI_ISL_2446748
EPI_ISL_2446622
EPI_ISL_2446732
EPI_ISL_2446617
EPI_ISL_2446474
EPI_ISL_2446602
EPI_ISL_2446698
EPI_ISL_2446504
EPI_ISL_2446536
EPI_ISL_2446706
EPI_ISL_2446740
EPI_ISL_2446738
EPI_ISL_2446685
EPI_ISL_2407038
EPI_ISL_2407013
EPI_ISL_2407032
EPI_ISL_2407040
EPI_ISL_2407091
EPI_ISL_2407015
EPI_ISL_2406902
EPI_ISL_2407106
EPI_ISL_2406919
EPI_ISL_2407108
EPI_ISL_2406976
EPI_ISL_2407010
EPI_ISL_2406911
EPI_ISL_2406901
EPI_ISL_2407020
EPI_ISL_2407647
EPI_ISL_2407610
EPI_ISL_2438402
EPI_ISL_2513705
EPI_ISL_2513718
EPI_ISL_2513701
EPI_ISL_2456875
EPI_ISL_2457098
EPI_ISL_2457068
EPI_ISL_2457031
EPI_ISL_2457042
EPI_ISL_2456935
EPI_ISL_2456833
EPI_ISL_2457015
EPI_ISL_2456885
EPI_ISL_2456839
EPI_ISL_2456953
EPI_ISL_2456933
EPI_ISL_2457113
EPI_ISL_2456910
EPI_ISL_2457083
EPI_ISL_2456974
EPI_ISL_2456864
EPI_ISL_2457074
EPI_ISL_2456904
EPI_ISL_2457073
EPI_ISL_2456913
EPI_ISL_2456950
EPI_ISL_2456881
EPI_ISL_2456931
EPI_ISL_2456940
EPI_ISL_2456972
EPI_ISL_2457006
EPI_ISL_2457038
EPI_ISL_2456834
EPI_ISL_2456959
EPI_ISL_2457093
EPI_ISL_2456874
EPI_ISL_2456946
EPI_ISL_2457032
EPI_ISL_2457039
EPI_ISL_2457117
EPI_ISL_2456897
EPI_ISL_2456856
EPI_ISL_2456995
EPI_ISL_2457010
EPI_ISL_2456937
EPI_ISL_2457095
EPI_ISL_2457111
EPI_ISL_2457120
EPI_ISL_2456936
EPI_ISL_2457000
EPI_ISL_2456978
EPI_ISL_2457119
EPI_ISL_2456884
EPI_ISL_2457026
EPI_ISL_2457056
EPI_ISL_2456900
EPI_ISL_2456961
EPI_ISL_2456854
EPI_ISL_2457028
EPI_ISL_2456993
EPI_ISL_2456977
EPI_ISL_2456945
EPI_ISL_2457116
EPI_ISL_2456868
EPI_ISL_2457049
EPI_ISL_2457027
EPI_ISL_2457067
EPI_ISL_2456958
EPI_ISL_2407237
EPI_ISL_2407203
EPI_ISL_2407117
EPI_ISL_2407156
EPI_ISL_2407138
EPI_ISL_2407267
EPI_ISL_2407274
EPI_ISL_2407282
EPI_ISL_2407265
EPI_ISL_2407200
EPI_ISL_2407202
EPI_ISL_2407181
EPI_ISL_2407197
EPI_ISL_2407254
EPI_ISL_2407269
EPI_ISL_2407147
EPI_ISL_2407116
EPI_ISL_2407279
EPI_ISL_2437567
EPI_ISL_2437595
EPI_ISL_2437346
EPI_ISL_2437509
EPI_ISL_2437302
EPI_ISL_2437501
EPI_ISL_2437372
EPI_ISL_2437543
EPI_ISL_2437293
EPI_ISL_2437598
EPI_ISL_2437582
EPI_ISL_2437358
EPI_ISL_2437451
EPI_ISL_2437366
EPI_ISL_2437420
EPI_ISL_2437487
EPI_ISL_2437507
EPI_ISL_2437505
EPI_ISL_2437333
EPI_ISL_2437541
EPI_ISL_2437500
EPI_ISL_2437508
EPI_ISL_2437364
EPI_ISL_2437327
EPI_ISL_2437537
EPI_ISL_2437444
EPI_ISL_2437446
EPI_ISL_2437581
EPI_ISL_2437438
EPI_ISL_2437406
EPI_ISL_2437429
EPI_ISL_2437357
EPI_ISL_2437510
EPI_ISL_2437568
EPI_ISL_2437461
EPI_ISL_2437309
EPI_ISL_2437450
EPI_ISL_2437558
EPI_ISL_2437419
EPI_ISL_2437465
EPI_ISL_2437289
EPI_ISL_2437522
EPI_ISL_2437334
EPI_ISL_2437343
EPI_ISL_2437421
EPI_ISL_2437502
EPI_ISL_2437310
EPI_ISL_2437320
EPI_ISL_2437395
EPI_ISL_2437512
EPI_ISL_2437339
EPI_ISL_2437570
EPI_ISL_2437387
EPI_ISL_2437469
EPI_ISL_2437348
EPI_ISL_2437515
EPI_ISL_2437605
EPI_ISL_2437482
EPI_ISL_2437311
EPI_ISL_2407122
EPI_ISL_2407124
EPI_ISL_2407283
EPI_ISL_2407275
EPI_ISL_2407253
EPI_ISL_2407258
EPI_ISL_2407257
EPI_ISL_2407263
EPI_ISL_2407206
EPI_ISL_2407245
EPI_ISL_2407217
EPI_ISL_2407273
EPI_ISL_2407169
EPI_ISL_2438338
EPI_ISL_2438295
EPI_ISL_2438346
EPI_ISL_2438136
EPI_ISL_2438246
EPI_ISL_2438058
EPI_ISL_2438309
EPI_ISL_2438238
EPI_ISL_2438251
EPI_ISL_2438189
EPI_ISL_2438298
EPI_ISL_2438171
EPI_ISL_2438109
EPI_ISL_2438213
EPI_ISL_2438218
EPI_ISL_2438046
EPI_ISL_2437969
EPI_ISL_2438176
EPI_ISL_2438289
EPI_ISL_2438056
EPI_ISL_2438245
EPI_ISL_2438376
EPI_ISL_2438132
EPI_ISL_2438323
EPI_ISL_2437984
EPI_ISL_2438294
EPI_ISL_2438305
EPI_ISL_2438182
EPI_ISL_2438363
EPI_ISL_2438247
EPI_ISL_2438116
EPI_ISL_2436913
EPI_ISL_2436579
EPI_ISL_2436695
EPI_ISL_2436763
EPI_ISL_2436581
EPI_ISL_2436694
EPI_ISL_2436914
EPI_ISL_2436685
EPI_ISL_2436613
EPI_ISL_2436660
EPI_ISL_2436576
EPI_ISL_2436921
EPI_ISL_2436908
EPI_ISL_2436704
EPI_ISL_2436840
EPI_ISL_2436622
EPI_ISL_2436606
EPI_ISL_2436645
EPI_ISL_2436794
EPI_ISL_2436610
EPI_ISL_2436747
EPI_ISL_2436820
EPI_ISL_2436707
EPI_ISL_2436652
EPI_ISL_2436667
EPI_ISL_2437841
EPI_ISL_2437858
EPI_ISL_2437895
EPI_ISL_2437877
EPI_ISL_2437921
EPI_ISL_2437889
EPI_ISL_2437621
EPI_ISL_2437800
EPI_ISL_2437622
EPI_ISL_2437630
EPI_ISL_2437642
EPI_ISL_2437769
EPI_ISL_2437654
EPI_ISL_2437919
EPI_ISL_2437899
EPI_ISL_2437866
EPI_ISL_2437714
EPI_ISL_2437632
EPI_ISL_2437828
EPI_ISL_2437651
EPI_ISL_2437918
EPI_ISL_2437807
EPI_ISL_2437810
EPI_ISL_2437774
EPI_ISL_2437637
EPI_ISL_2437787
EPI_ISL_2437718
EPI_ISL_2437936
EPI_ISL_2437867
EPI_ISL_2437641
EPI_ISL_2437831
EPI_ISL_2437617
EPI_ISL_2437929
EPI_ISL_2437639
EPI_ISL_2437735
EPI_ISL_2437932
EPI_ISL_2437827
EPI_ISL_2437776
EPI_ISL_2437900
EPI_ISL_2437743
EPI_ISL_2437738
EPI_ISL_2437941
EPI_ISL_2437829
EPI_ISL_2436342
EPI_ISL_2436224
EPI_ISL_2436437
EPI_ISL_2436479
EPI_ISL_2436409
EPI_ISL_2436375
EPI_ISL_2436453
EPI_ISL_2436542
EPI_ISL_2436292
EPI_ISL_2436457
EPI_ISL_2436306
EPI_ISL_2436446
EPI_ISL_2436333
EPI_ISL_2436374
EPI_ISL_2436263
EPI_ISL_2436326
EPI_ISL_2436468
EPI_ISL_2436327
EPI_ISL_2436522
EPI_ISL_2436533
EPI_ISL_2436347
EPI_ISL_2436260
EPI_ISL_2436557
EPI_ISL_2436379
EPI_ISL_2436438
EPI_ISL_2436402
EPI_ISL_2436461
EPI_ISL_2436332
EPI_ISL_2436243
EPI_ISL_2436491
EPI_ISL_2436399
EPI_ISL_2436538
EPI_ISL_2436367
EPI_ISL_2436473
EPI_ISL_2436330
EPI_ISL_2436383
EPI_ISL_2436452
EPI_ISL_2436371
EPI_ISL_2436392
EPI_ISL_2436421
EPI_ISL_2436474
EPI_ISL_2436403
EPI_ISL_2436282
EPI_ISL_2436543
EPI_ISL_2436627
EPI_ISL_2436909
EPI_ISL_2436605
EPI_ISL_2436575
EPI_ISL_2436679
EPI_ISL_2436920
EPI_ISL_2436841
EPI_ISL_2436880
EPI_ISL_2436724
EPI_ISL_2436919
EPI_ISL_2436866
EPI_ISL_2436614
EPI_ISL_2436826
EPI_ISL_2436638
EPI_ISL_2436810
EPI_ISL_2436893
EPI_ISL_2436903
EPI_ISL_2436629
EPI_ISL_2436666
EPI_ISL_2436869
EPI_ISL_2436839
EPI_ISL_2436702
EPI_ISL_2436782
EPI_ISL_2436803
EPI_ISL_2436591
EPI_ISL_2436033
EPI_ISL_2436094
EPI_ISL_2436179
EPI_ISL_2436216
EPI_ISL_2435938
EPI_ISL_2436027
EPI_ISL_2436005
EPI_ISL_2436014
EPI_ISL_2436028
EPI_ISL_2436126
EPI_ISL_2435928
EPI_ISL_2435944
EPI_ISL_2436040
EPI_ISL_2436068
EPI_ISL_2436139
EPI_ISL_2436079
EPI_ISL_2436018
EPI_ISL_2435926
EPI_ISL_2436175
EPI_ISL_2435886
EPI_ISL_2436123
EPI_ISL_2435990
EPI_ISL_2436034
EPI_ISL_2436181
EPI_ISL_2436097
EPI_ISL_2435896
EPI_ISL_2435910
EPI_ISL_2435978
EPI_ISL_2436152
EPI_ISL_2435973
EPI_ISL_2435952
EPI_ISL_2435986
EPI_ISL_2436092
EPI_ISL_2436081
EPI_ISL_2435923
EPI_ISL_2435983
EPI_ISL_2436158
EPI_ISL_2435977
EPI_ISL_2436025
EPI_ISL_2436010
EPI_ISL_2435894
EPI_ISL_2435878
EPI_ISL_2436029
EPI_ISL_2435956
EPI_ISL_2435935
EPI_ISL_2436169
EPI_ISL_2435974
EPI_ISL_2436170
EPI_ISL_2436095
EPI_ISL_2436164
EPI_ISL_2436093
EPI_ISL_2436197
EPI_ISL_2436178
EPI_ISL_2436195
EPI_ISL_2435899
EPI_ISL_2435946
EPI_ISL_2435906
EPI_ISL_2435874
EPI_ISL_2436168
EPI_ISL_2436156
EPI_ISL_2435961
EPI_ISL_2435979
EPI_ISL_2436032
EPI_ISL_2435887
EPI_ISL_2435879
EPI_ISL_2436213
EPI_ISL_2435951
EPI_ISL_2435945
EPI_ISL_2436144
EPI_ISL_2436008
EPI_ISL_2436142
EPI_ISL_2436091
EPI_ISL_2436124
EPI_ISL_2436163
EPI_ISL_2435921
EPI_ISL_2436151
EPI_ISL_2436035
EPI_ISL_2435947
EPI_ISL_2436066
EPI_ISL_2435968
EPI_ISL_2436075
EPI_ISL_2436084
EPI_ISL_2436122
EPI_ISL_2435916
EPI_ISL_2436017
EPI_ISL_2436052
EPI_ISL_2436109
EPI_ISL_2436121
EPI_ISL_2435912
EPI_ISL_2436090
EPI_ISL_2436078
EPI_ISL_2435965
EPI_ISL_2436155
EPI_ISL_2436065
EPI_ISL_2436071
EPI_ISL_2436037
EPI_ISL_2436214
EPI_ISL_2435970
EPI_ISL_2436125
EPI_ISL_2436190
EPI_ISL_2436150
EPI_ISL_2435950
EPI_ISL_2436162
EPI_ISL_2436218
EPI_ISL_2435934
EPI_ISL_2435942
EPI_ISL_2436051
EPI_ISL_2436188
EPI_ISL_2436127
EPI_ISL_2436183
EPI_ISL_2435980
EPI_ISL_2436153
EPI_ISL_2435890
EPI_ISL_2436136
EPI_ISL_2436184
EPI_ISL_2436106
EPI_ISL_2436199
EPI_ISL_2436103
EPI_ISL_2436116
EPI_ISL_2435918
EPI_ISL_2436062
EPI_ISL_2436215
EPI_ISL_2435972
EPI_ISL_2435869
EPI_ISL_2435880
EPI_ISL_2436212
EPI_ISL_2435907
EPI_ISL_2435949
EPI_ISL_2435908
EPI_ISL_2435940
EPI_ISL_2436137
EPI_ISL_2436070
EPI_ISL_2435903
EPI_ISL_2436165
EPI_ISL_2435941
EPI_ISL_2436203
EPI_ISL_2436186
EPI_ISL_2436107
EPI_ISL_2435984
EPI_ISL_2436131
EPI_ISL_2435954
EPI_ISL_2436104
EPI_ISL_2435883
EPI_ISL_2436021
EPI_ISL_2436083
EPI_ISL_2435963
EPI_ISL_2436063
EPI_ISL_2436147
EPI_ISL_2435967
EPI_ISL_2436054
EPI_ISL_2435825
EPI_ISL_2435813
EPI_ISL_2435860
EPI_ISL_2435613
EPI_ISL_2435575
EPI_ISL_2435718
EPI_ISL_2435852
EPI_ISL_2435685
EPI_ISL_2435788
EPI_ISL_2435568
EPI_ISL_2435857
EPI_ISL_2435616
EPI_ISL_2435636
EPI_ISL_2435765
EPI_ISL_2435596
EPI_ISL_2435576
EPI_ISL_2435648
EPI_ISL_2435620
EPI_ISL_2435778
EPI_ISL_2435543
EPI_ISL_2435855
EPI_ISL_2435573
EPI_ISL_2435540
EPI_ISL_2435775
EPI_ISL_2435756
EPI_ISL_2435608
EPI_ISL_2435665
EPI_ISL_2435738
EPI_ISL_2435794
EPI_ISL_2435567
EPI_ISL_2435709
EPI_ISL_2435627
EPI_ISL_2435764
EPI_ISL_2435583
EPI_ISL_2435802
EPI_ISL_2435850
EPI_ISL_2435781
EPI_ISL_2435609
EPI_ISL_2435705
EPI_ISL_2435838
EPI_ISL_2435699
EPI_ISL_2435700
EPI_ISL_2435531
EPI_ISL_2435816
EPI_ISL_2435768
EPI_ISL_2435797
EPI_ISL_2435811
EPI_ISL_2435803
EPI_ISL_2435594
EPI_ISL_2435579
EPI_ISL_2435839
EPI_ISL_2435689
EPI_ISL_2435865
EPI_ISL_2435611
EPI_ISL_2435629
EPI_ISL_2435595
EPI_ISL_2435650
EPI_ISL_2435632
EPI_ISL_2435806
EPI_ISL_2435808
EPI_ISL_2435534
EPI_ISL_2435539
EPI_ISL_2435840
EPI_ISL_2435538
EPI_ISL_2435711
EPI_ISL_2435848
EPI_ISL_2435772
EPI_ISL_2435734
EPI_ISL_2435846
EPI_ISL_2435655
EPI_ISL_2435585
EPI_ISL_2435828
EPI_ISL_2435570
EPI_ISL_2435572
EPI_ISL_2435823
EPI_ISL_2435849
EPI_ISL_2435844
EPI_ISL_2435715
EPI_ISL_2435770
EPI_ISL_2435763
EPI_ISL_2435530
EPI_ISL_2435743
EPI_ISL_2435681
EPI_ISL_2435614
EPI_ISL_2435634
EPI_ISL_2435706
EPI_ISL_2435780
EPI_ISL_2435804
EPI_ISL_2435713
EPI_ISL_2435826
EPI_ISL_2435656
EPI_ISL_2435776
EPI_ISL_2435717
EPI_ISL_2435550
EPI_ISL_2435821
EPI_ISL_2435541
EPI_ISL_2435761
EPI_ISL_2435603
EPI_ISL_2435843
EPI_ISL_2435630
EPI_ISL_2435799
EPI_ISL_2447532
EPI_ISL_2447549
EPI_ISL_2447486
EPI_ISL_2447420
EPI_ISL_2447546
EPI_ISL_2447534
EPI_ISL_2447690
EPI_ISL_2447660
EPI_ISL_2447525
EPI_ISL_2447490
EPI_ISL_2447488
EPI_ISL_2447370
EPI_ISL_2447539
EPI_ISL_2447602
EPI_ISL_2447530
EPI_ISL_2447635
EPI_ISL_2447717
EPI_ISL_2447454
EPI_ISL_2447535
EPI_ISL_2447674
EPI_ISL_2447560
EPI_ISL_2447687
EPI_ISL_2515170
EPI_ISL_2515177
EPI_ISL_2515352
EPI_ISL_2515156
EPI_ISL_2515242
EPI_ISL_2515311
EPI_ISL_2515356
EPI_ISL_2515146
EPI_ISL_2515255
EPI_ISL_2515197
EPI_ISL_2515396
EPI_ISL_2515341
EPI_ISL_2515363
EPI_ISL_2515158
EPI_ISL_2435314
EPI_ISL_2435022
EPI_ISL_2435102
EPI_ISL_2435249
EPI_ISL_2447668
EPI_ISL_2447470
EPI_ISL_2447682
EPI_ISL_2447671
EPI_ISL_2447570
EPI_ISL_2447569
EPI_ISL_2447380
EPI_ISL_2447483
EPI_ISL_2447407
EPI_ISL_2447425
EPI_ISL_2447658
EPI_ISL_2447622
EPI_ISL_2447619
EPI_ISL_2447571
EPI_ISL_2447603
EPI_ISL_2447412
EPI_ISL_2447373
EPI_ISL_2447719
EPI_ISL_2447627
EPI_ISL_2447710
EPI_ISL_2447640
EPI_ISL_2447707
EPI_ISL_2447505
EPI_ISL_2447649
EPI_ISL_2447693
EPI_ISL_2447381
EPI_ISL_2515118
EPI_ISL_2515317
EPI_ISL_2515120
EPI_ISL_2515149
EPI_ISL_2515228
EPI_ISL_2515286
EPI_ISL_2515269
EPI_ISL_2515148
EPI_ISL_2515306
EPI_ISL_2515131
EPI_ISL_2515223
EPI_ISL_2515244
EPI_ISL_2515226
EPI_ISL_2434999
EPI_ISL_2435291
EPI_ISL_2435005
EPI_ISL_2435039
EPI_ISL_2435334
EPI_ISL_2435014
EPI_ISL_2435038
EPI_ISL_2435209
EPI_ISL_2435327
EPI_ISL_2435092
EPI_ISL_2435390
EPI_ISL_2435435
EPI_ISL_2435467
EPI_ISL_2435524
EPI_ISL_2435434
EPI_ISL_2435486
EPI_ISL_2435519
EPI_ISL_2435451
EPI_ISL_2435437
EPI_ISL_2435422
EPI_ISL_2435360
EPI_ISL_2435504
EPI_ISL_2435348
EPI_ISL_2435383
EPI_ISL_2435440
EPI_ISL_2435393
EPI_ISL_2435375
EPI_ISL_2435374
EPI_ISL_2435370
EPI_ISL_2435369
EPI_ISL_2435355
EPI_ISL_2446904
EPI_ISL_2446912
EPI_ISL_2446913
EPI_ISL_2446994
EPI_ISL_2446839
EPI_ISL_2446751
EPI_ISL_2446993
EPI_ISL_2446781
EPI_ISL_2446794
EPI_ISL_2446842
EPI_ISL_2446933
EPI_ISL_2446871
EPI_ISL_2446830
EPI_ISL_2446797
EPI_ISL_2446859
EPI_ISL_2446875
EPI_ISL_2446848
EPI_ISL_2447011
EPI_ISL_2446990
EPI_ISL_2446957
EPI_ISL_2446856
EPI_ISL_2446953
EPI_ISL_2446997
EPI_ISL_2446810
EPI_ISL_2446893
EPI_ISL_2446785
EPI_ISL_2447004
EPI_ISL_2446958
EPI_ISL_2446877
EPI_ISL_2446799
EPI_ISL_2446834
EPI_ISL_2446981
EPI_ISL_2446841
EPI_ISL_2446824
EPI_ISL_2446812
EPI_ISL_2446798
EPI_ISL_2446941
EPI_ISL_2446950
EPI_ISL_2447008
EPI_ISL_2446819
EPI_ISL_2446936
EPI_ISL_2446784
EPI_ISL_2446984
EPI_ISL_2446962
EPI_ISL_2515316
EPI_ISL_2515271
EPI_ISL_2515305
EPI_ISL_2515260
EPI_ISL_2515300
EPI_ISL_2515340
EPI_ISL_2515250
EPI_ISL_2515237
EPI_ISL_2515147
EPI_ISL_2515369
EPI_ISL_2515315
EPI_ISL_2515384
EPI_ISL_2446202
EPI_ISL_2446379
EPI_ISL_2446118
EPI_ISL_2446137
EPI_ISL_2446318
EPI_ISL_2446362
EPI_ISL_2446162
EPI_ISL_2446193
EPI_ISL_2446374
EPI_ISL_2446124
EPI_ISL_2446199
EPI_ISL_2446259
EPI_ISL_2446308
EPI_ISL_2446171
EPI_ISL_2446205
EPI_ISL_2446247
EPI_ISL_2446170
EPI_ISL_2446282
EPI_ISL_2446274
EPI_ISL_2446292
EPI_ISL_2446190
EPI_ISL_2446317
EPI_ISL_2446143
EPI_ISL_2446398
EPI_ISL_2446303
EPI_ISL_2446256
EPI_ISL_2446215
EPI_ISL_2446209
EPI_ISL_2446355
EPI_ISL_2446159
EPI_ISL_2446265
EPI_ISL_2446290
EPI_ISL_2446409
EPI_ISL_2446222
EPI_ISL_2446359
EPI_ISL_2446263
EPI_ISL_2446122
EPI_ISL_2446305
EPI_ISL_2446344
EPI_ISL_2446310
EPI_ISL_2446186
EPI_ISL_2446206
EPI_ISL_2446334
EPI_ISL_2446221
EPI_ISL_2446175
EPI_ISL_2446382
EPI_ISL_2446262
EPI_ISL_2446195
EPI_ISL_2446304
EPI_ISL_2446208
EPI_ISL_2446309
EPI_ISL_2446280
EPI_ISL_2446397
EPI_ISL_2446327
EPI_ISL_2446142
EPI_ISL_2446321
EPI_ISL_2446128
EPI_ISL_2446153
EPI_ISL_2446335
EPI_ISL_2446149
EPI_ISL_2446253
EPI_ISL_2446340
EPI_ISL_2446101
EPI_ISL_2446218
EPI_ISL_2446406
EPI_ISL_2513953
EPI_ISL_2514049
EPI_ISL_2514018
EPI_ISL_2514061
EPI_ISL_2514008
EPI_ISL_2447209
EPI_ISL_2447029
EPI_ISL_2447108
EPI_ISL_2447023
EPI_ISL_2447214
EPI_ISL_2447152
EPI_ISL_2447103
EPI_ISL_2447146
EPI_ISL_2447153
EPI_ISL_2447025
EPI_ISL_2447106
EPI_ISL_2447223
EPI_ISL_2447155
EPI_ISL_2447201
EPI_ISL_2447198
EPI_ISL_2447172
EPI_ISL_2447128
EPI_ISL_2447191
EPI_ISL_2447104
EPI_ISL_2447107
EPI_ISL_2447121
EPI_ISL_2447052
EPI_ISL_2447205
EPI_ISL_2447227
EPI_ISL_2447148
EPI_ISL_2447183
EPI_ISL_2447118
EPI_ISL_2447225
EPI_ISL_2447188
EPI_ISL_2447019
EPI_ISL_2447066
EPI_ISL_2447102
EPI_ISL_2447031
EPI_ISL_2447204
EPI_ISL_2447189
EPI_ISL_2447141
EPI_ISL_2447228
EPI_ISL_2447071
EPI_ISL_2447136
EPI_ISL_2447035
EPI_ISL_2447199
EPI_ISL_2447080
EPI_ISL_2514656
EPI_ISL_2514498
EPI_ISL_2514472
EPI_ISL_2514595
EPI_ISL_2514549
EPI_ISL_2514651
EPI_ISL_2514490
EPI_ISL_2514661
EPI_ISL_2515062
EPI_ISL_2515033
EPI_ISL_2515047
EPI_ISL_2515027
EPI_ISL_2515014
EPI_ISL_2514929
EPI_ISL_2514935
EPI_ISL_2515112
EPI_ISL_2514937
EPI_ISL_2514950
EPI_ISL_2515108
EPI_ISL_2515045
EPI_ISL_2514945
EPI_ISL_2514938
EPI_ISL_2515030
EPI_ISL_2514958
EPI_ISL_2514942
EPI_ISL_2514947
EPI_ISL_2513494
EPI_ISL_2513511
EPI_ISL_2513397
EPI_ISL_2513600
EPI_ISL_2513611
EPI_ISL_2513553
EPI_ISL_2513483
EPI_ISL_2514565
EPI_ISL_2514662
EPI_ISL_2514614
EPI_ISL_2514579
EPI_ISL_2514491
EPI_ISL_2514546
EPI_ISL_2514428
EPI_ISL_2514535
EPI_ISL_2514558
EPI_ISL_2514624
EPI_ISL_2514538
EPI_ISL_2457223
EPI_ISL_2457267
EPI_ISL_2457244
EPI_ISL_2457179
EPI_ISL_2457143
EPI_ISL_2457132
EPI_ISL_2457215
EPI_ISL_2457274
EPI_ISL_2456055
EPI_ISL_2456071
EPI_ISL_2456406
EPI_ISL_2456399
EPI_ISL_2456136
EPI_ISL_2456112
EPI_ISL_2456210
EPI_ISL_2456385
EPI_ISL_2456130
EPI_ISL_2456018
EPI_ISL_2456139
EPI_ISL_2456164
EPI_ISL_2456254
EPI_ISL_2456067
EPI_ISL_2456054
EPI_ISL_2456092
EPI_ISL_2456242
EPI_ISL_2456109
EPI_ISL_2456287
EPI_ISL_2456227
EPI_ISL_2456396
EPI_ISL_2456363
EPI_ISL_2456429
EPI_ISL_2456039
EPI_ISL_2456292
EPI_ISL_2456299
EPI_ISL_2456239
EPI_ISL_2456070
EPI_ISL_2456204
EPI_ISL_2456035
EPI_ISL_2456233
EPI_ISL_2456224
EPI_ISL_2456378
EPI_ISL_2456128
EPI_ISL_2456097
EPI_ISL_2456205
EPI_ISL_2457332
EPI_ISL_2457377
EPI_ISL_2457455
EPI_ISL_2457354
EPI_ISL_2457353
EPI_ISL_2457472
EPI_ISL_2457410
EPI_ISL_2457384
EPI_ISL_2457448
EPI_ISL_2457322
EPI_ISL_2457327
EPI_ISL_2457459
EPI_ISL_2456674
EPI_ISL_2456822
EPI_ISL_2516030
EPI_ISL_2516015
EPI_ISL_2516283
EPI_ISL_2516278
EPI_ISL_2516012
EPI_ISL_2516072
EPI_ISL_2516105
EPI_ISL_2516189
EPI_ISL_2516048
EPI_ISL_2516130
EPI_ISL_2516078
EPI_ISL_2516059
EPI_ISL_2516277
EPI_ISL_2516045
EPI_ISL_2516272
EPI_ISL_2516221
EPI_ISL_2516029
EPI_ISL_2516097
EPI_ISL_2516233
EPI_ISL_2516073
EPI_ISL_2516265
EPI_ISL_2516113
EPI_ISL_2516062
EPI_ISL_2516019
EPI_ISL_2516020
EPI_ISL_2516051
EPI_ISL_2516061
EPI_ISL_2516151
EPI_ISL_2515759
EPI_ISL_2515689
EPI_ISL_2515812
EPI_ISL_2515813
EPI_ISL_2515859
EPI_ISL_2515709
EPI_ISL_2515678
EPI_ISL_2515792
EPI_ISL_2515995
EPI_ISL_2515810
EPI_ISL_2515876
EPI_ISL_2515775
EPI_ISL_2515753
EPI_ISL_2515841
EPI_ISL_2515656
EPI_ISL_2515779
EPI_ISL_2515671
EPI_ISL_2515713
EPI_ISL_2515817
EPI_ISL_2515669
EPI_ISL_2515745
EPI_ISL_2515857
EPI_ISL_2515951
EPI_ISL_2515795
EPI_ISL_2515696
EPI_ISL_2515917
EPI_ISL_2515657
EPI_ISL_2515806
EPI_ISL_2515824
EPI_ISL_2486827
EPI_ISL_2486841
EPI_ISL_2486823
EPI_ISL_2515648
EPI_ISL_2485511
EPI_ISL_2514219
EPI_ISL_2513260
EPI_ISL_2541850
EPI_ISL_2541786
EPI_ISL_2541895
EPI_ISL_2541889
EPI_ISL_2541727
EPI_ISL_2541719
EPI_ISL_2541655
EPI_ISL_2541974
EPI_ISL_2567769
EPI_ISL_2567886
EPI_ISL_2567668
EPI_ISL_2567666
EPI_ISL_2567727
EPI_ISL_2567691
EPI_ISL_2567911
EPI_ISL_2567889
EPI_ISL_2567894
EPI_ISL_2567752
EPI_ISL_2567767
EPI_ISL_2567896
EPI_ISL_2567841
EPI_ISL_2567734
EPI_ISL_2567706
EPI_ISL_2567826
EPI_ISL_2567669
EPI_ISL_2541659
EPI_ISL_2567766
EPI_ISL_2567908
EPI_ISL_2567701
EPI_ISL_2567825
EPI_ISL_2567933
EPI_ISL_2567846
EPI_ISL_2567684
EPI_ISL_2567900
EPI_ISL_2567765
EPI_ISL_2567642
EPI_ISL_2567680
EPI_ISL_2567915
EPI_ISL_2567775
EPI_ISL_2567744
EPI_ISL_2567854
EPI_ISL_2567871
EPI_ISL_2567732
EPI_ISL_2567910
EPI_ISL_2567848
EPI_ISL_2567688
EPI_ISL_2567711
EPI_ISL_2567884
EPI_ISL_2567909
EPI_ISL_2567741
EPI_ISL_2567724
EPI_ISL_2567778
EPI_ISL_2567747
EPI_ISL_2567930
EPI_ISL_2567888
EPI_ISL_2567902
EPI_ISL_2567897
EPI_ISL_2567781
EPI_ISL_2567644
EPI_ISL_2567686
EPI_ISL_2567917
EPI_ISL_2567794
EPI_ISL_2567821
EPI_ISL_2567698
EPI_ISL_2567763
EPI_ISL_2567762
EPI_ISL_2567667
EPI_ISL_2567736
EPI_ISL_2567718
EPI_ISL_2567905
EPI_ISL_2567729
EPI_ISL_2567808
EPI_ISL_2567753
EPI_ISL_2567939
EPI_ISL_2567661
EPI_ISL_2567921
EPI_ISL_2567793
EPI_ISL_2567907
EPI_ISL_2567798
EPI_ISL_2567650
EPI_ISL_2567788
EPI_ISL_2567651
EPI_ISL_2567790
EPI_ISL_2567928
EPI_ISL_2567646
EPI_ISL_2567870
EPI_ISL_2567709
EPI_ISL_2567636
EPI_ISL_2567931
EPI_ISL_2567866
EPI_ISL_2567811
EPI_ISL_2567758
EPI_ISL_2567792
EPI_ISL_2567714
EPI_ISL_2567670
EPI_ISL_2567838
EPI_ISL_2567847
EPI_ISL_2567682
EPI_ISL_2567903
EPI_ISL_2567923
EPI_ISL_2567672
EPI_ISL_2567742
EPI_ISL_2567655
EPI_ISL_2567860
EPI_ISL_2567689
EPI_ISL_2567852
EPI_ISL_2567936
EPI_ISL_2570439
EPI_ISL_2570352
EPI_ISL_2570301
EPI_ISL_2570406
EPI_ISL_2570293
EPI_ISL_2570400
EPI_ISL_2570337
EPI_ISL_2570799
EPI_ISL_2570526
EPI_ISL_2570727
EPI_ISL_2570499
EPI_ISL_2570494
EPI_ISL_2570503
EPI_ISL_2570672
EPI_ISL_2570615
EPI_ISL_2570777
EPI_ISL_2570640
EPI_ISL_2570546
EPI_ISL_2570477
EPI_ISL_2570660
EPI_ISL_2570525
EPI_ISL_2570693
EPI_ISL_2570475
EPI_ISL_2570637
EPI_ISL_2570538
EPI_ISL_2570666
EPI_ISL_2570547
EPI_ISL_2570554
EPI_ISL_2570504
EPI_ISL_2570680
EPI_ISL_2570522
EPI_ISL_2570652
EPI_ISL_2570801
EPI_ISL_2570737
EPI_ISL_2570669
EPI_ISL_2570752
EPI_ISL_2570728
EPI_ISL_2570487
EPI_ISL_2570616
EPI_ISL_2570773
EPI_ISL_2570481
EPI_ISL_2570597
EPI_ISL_2570690
EPI_ISL_2570540
EPI_ISL_2570645
EPI_ISL_2570689
EPI_ISL_2570553
EPI_ISL_2570765
EPI_ISL_2570783
EPI_ISL_2570560
EPI_ISL_2570478
EPI_ISL_2570484
EPI_ISL_2570506
EPI_ISL_2570721
EPI_ISL_2570785
EPI_ISL_2570793
EPI_ISL_2570741
EPI_ISL_2570779
EPI_ISL_2570703
EPI_ISL_2570550
EPI_ISL_2570515
EPI_ISL_2570527
EPI_ISL_2570695
EPI_ISL_2570493
EPI_ISL_2570780
EPI_ISL_2570701
EPI_ISL_2570745
EPI_ISL_2570564
EPI_ISL_2570510
EPI_ISL_2570731
EPI_ISL_2570534
EPI_ISL_2570622
EPI_ISL_2568026
EPI_ISL_2568076
EPI_ISL_2568047
EPI_ISL_2567956
EPI_ISL_2568005
EPI_ISL_2567948
EPI_ISL_2567994
EPI_ISL_2567957
EPI_ISL_2567998
EPI_ISL_2567990
EPI_ISL_2568016
EPI_ISL_2567968
EPI_ISL_2567961
EPI_ISL_2568085
EPI_ISL_2567987
EPI_ISL_2567984
EPI_ISL_2567954
EPI_ISL_2567959
EPI_ISL_2568012
EPI_ISL_2567986
EPI_ISL_2568006
EPI_ISL_2568070
EPI_ISL_2568090
EPI_ISL_2568061
EPI_ISL_2567946
EPI_ISL_2568081
EPI_ISL_2567953
EPI_ISL_2568022
EPI_ISL_2567949
EPI_ISL_2570769
EPI_ISL_2570486
EPI_ISL_2570671
EPI_ISL_2570714
EPI_ISL_2570784
EPI_ISL_2570768
EPI_ISL_2570507
EPI_ISL_2570492
EPI_ISL_2570512
EPI_ISL_2570746
EPI_ISL_2570758
EPI_ISL_2570604
EPI_ISL_2570473
EPI_ISL_2570623
EPI_ISL_2570732
EPI_ISL_2570570
EPI_ISL_2570563
EPI_ISL_2570711
EPI_ISL_2570495
EPI_ISL_2570524
EPI_ISL_2570716
EPI_ISL_2570586
EPI_ISL_2570802
EPI_ISL_2570258
EPI_ISL_2570267
EPI_ISL_2570255
EPI_ISL_2570270
EPI_ISL_2570254
EPI_ISL_2570263
EPI_ISL_2570259
EPI_ISL_2570261
EPI_ISL_2570266
EPI_ISL_2570262
EPI_ISL_2570165
EPI_ISL_2570043
EPI_ISL_2570084
EPI_ISL_2570241
EPI_ISL_2570089
EPI_ISL_2570057
EPI_ISL_2570001
EPI_ISL_2569933
EPI_ISL_2570102
EPI_ISL_2570199
EPI_ISL_2569938
EPI_ISL_2570143
EPI_ISL_2570116
EPI_ISL_2570094
EPI_ISL_2570037
EPI_ISL_2570142
EPI_ISL_2570159
EPI_ISL_2570162
EPI_ISL_2570219
EPI_ISL_2570134
EPI_ISL_2570024
EPI_ISL_2570045
EPI_ISL_2570058
EPI_ISL_2569966
EPI_ISL_2569934
EPI_ISL_2570163
EPI_ISL_2570067
EPI_ISL_2570244
EPI_ISL_2570110
EPI_ISL_2570040
EPI_ISL_2569994
EPI_ISL_2570098
EPI_ISL_2570014
EPI_ISL_2570029
EPI_ISL_2570002
EPI_ISL_2570005
EPI_ISL_2570157
EPI_ISL_2570081
EPI_ISL_2570249
EPI_ISL_2569963
EPI_ISL_2570038
EPI_ISL_2570151
EPI_ISL_2569975
EPI_ISL_2570238
EPI_ISL_2570175
EPI_ISL_2570158
EPI_ISL_2570147
EPI_ISL_2570030
EPI_ISL_2570036
EPI_ISL_2569978
EPI_ISL_2570082
EPI_ISL_2569964
EPI_ISL_2570130
EPI_ISL_2570123
EPI_ISL_2570221
EPI_ISL_2569953
EPI_ISL_2570247
EPI_ISL_2570171
EPI_ISL_2569945
EPI_ISL_2570245
EPI_ISL_2570006
EPI_ISL_2570101
EPI_ISL_2569990
EPI_ISL_2570154
EPI_ISL_2570149
EPI_ISL_2569965
EPI_ISL_2570155
EPI_ISL_2570200
EPI_ISL_2570181
EPI_ISL_2570021
EPI_ISL_2569985
EPI_ISL_2570127
EPI_ISL_2570076
EPI_ISL_2570117
EPI_ISL_2570129
EPI_ISL_2569936
EPI_ISL_2570217
EPI_ISL_2570209
EPI_ISL_2570194
EPI_ISL_2569948
EPI_ISL_2570011
EPI_ISL_2570092
EPI_ISL_2570250
EPI_ISL_2569959
EPI_ISL_2570195
EPI_ISL_2569958
EPI_ISL_2569941
EPI_ISL_2569977
EPI_ISL_2570213
EPI_ISL_2570215
EPI_ISL_2570228
EPI_ISL_2570091
EPI_ISL_2570203
EPI_ISL_2570145
EPI_ISL_2570003
EPI_ISL_2570150
EPI_ISL_2570088
EPI_ISL_2570080
EPI_ISL_2569970
EPI_ISL_2570132
EPI_ISL_2570018
EPI_ISL_2551644
EPI_ISL_2551763
EPI_ISL_2568655
EPI_ISL_2568652
EPI_ISL_2570272
EPI_ISL_2569318
EPI_ISL_2569052
EPI_ISL_2569041
EPI_ISL_2607947
EPI_ISL_2569151
EPI_ISL_2569015
EPI_ISL_2569139
EPI_ISL_2569257
EPI_ISL_2607912
EPI_ISL_2607934
EPI_ISL_2569258
EPI_ISL_2569057
EPI_ISL_2569282
EPI_ISL_2569307
EPI_ISL_2569188
EPI_ISL_2607914
EPI_ISL_2569180
EPI_ISL_2569294
EPI_ISL_2569252
EPI_ISL_2569181
EPI_ISL_2569031
EPI_ISL_2569309
EPI_ISL_2569244
EPI_ISL_2569086
EPI_ISL_2569161
EPI_ISL_2569152
EPI_ISL_2569129
EPI_ISL_2569241
EPI_ISL_2569292
EPI_ISL_2569117
EPI_ISL_2569281
EPI_ISL_2569274
EPI_ISL_2569130
EPI_ISL_2569038
EPI_ISL_2569096
EPI_ISL_2607946
EPI_ISL_2569061
EPI_ISL_2569222
EPI_ISL_2569203
EPI_ISL_2569050
EPI_ISL_2569249
EPI_ISL_2569285
EPI_ISL_2569189
EPI_ISL_2568895
EPI_ISL_2568879
EPI_ISL_2568660
EPI_ISL_2568878
EPI_ISL_2568756
EPI_ISL_2568932
EPI_ISL_2568810
EPI_ISL_2568949
EPI_ISL_2568905
EPI_ISL_2568937
EPI_ISL_2568851
EPI_ISL_2568945
EPI_ISL_2568664
EPI_ISL_2568661
EPI_ISL_2568740
EPI_ISL_2568928
EPI_ISL_2568864
EPI_ISL_2568894
EPI_ISL_2568688
EPI_ISL_2568890
EPI_ISL_2568845
EPI_ISL_2568877
EPI_ISL_2568672
EPI_ISL_2568981
EPI_ISL_2568854
EPI_ISL_2568911
EPI_ISL_2568780
EPI_ISL_2568787
EPI_ISL_2568987
EPI_ISL_2568891
EPI_ISL_2568746
EPI_ISL_2568931
EPI_ISL_2568906
EPI_ISL_2568884
EPI_ISL_2568752
EPI_ISL_2568675
EPI_ISL_2568846
EPI_ISL_2568940
EPI_ISL_2568841
EPI_ISL_2568959
EPI_ISL_2568982
EPI_ISL_2569010
EPI_ISL_2568698
EPI_ISL_2568730
EPI_ISL_2568901
EPI_ISL_2569001
EPI_ISL_2568870
EPI_ISL_2552506
EPI_ISL_2569708
EPI_ISL_2569792
EPI_ISL_2569929
EPI_ISL_2569930
EPI_ISL_2569690
EPI_ISL_2569795
EPI_ISL_2569883
EPI_ISL_2569706
EPI_ISL_2569766
EPI_ISL_2569864
EPI_ISL_2569729
EPI_ISL_2569905
EPI_ISL_2569889
EPI_ISL_2569673
EPI_ISL_2569820
EPI_ISL_2569797
EPI_ISL_2569801
EPI_ISL_2569873
EPI_ISL_2569675
EPI_ISL_2569783
EPI_ISL_2569692
EPI_ISL_2569776
EPI_ISL_2569868
EPI_ISL_2569856
EPI_ISL_2568308
EPI_ISL_2568298
EPI_ISL_2568141
EPI_ISL_2568186
EPI_ISL_2568355
EPI_ISL_2568155
EPI_ISL_2568313
EPI_ISL_2568338
EPI_ISL_2568142
EPI_ISL_2568159
EPI_ISL_2568242
EPI_ISL_2568198
EPI_ISL_2568241
EPI_ISL_2568394
EPI_ISL_2568260
EPI_ISL_2568133
EPI_ISL_2568154
EPI_ISL_2568294
EPI_ISL_2568215
EPI_ISL_2568223
EPI_ISL_2568189
EPI_ISL_2568363
EPI_ISL_2568169
EPI_ISL_2568292
EPI_ISL_2568269
EPI_ISL_2568254
EPI_ISL_2568128
EPI_ISL_2568359
EPI_ISL_2568122
EPI_ISL_2568323
EPI_ISL_2568150
EPI_ISL_2568398
EPI_ISL_2568196
EPI_ISL_2568356
EPI_ISL_2568369
EPI_ISL_2568174
EPI_ISL_2568488
EPI_ISL_2568460
EPI_ISL_2568499
EPI_ISL_2568524
EPI_ISL_2568596
EPI_ISL_2568521
EPI_ISL_2568453
EPI_ISL_2568507
EPI_ISL_2568558
EPI_ISL_2568506
EPI_ISL_2568552
EPI_ISL_2568429
EPI_ISL_2568584
EPI_ISL_2568426
EPI_ISL_2568470
EPI_ISL_2568520
EPI_ISL_2568545
EPI_ISL_2568543
EPI_ISL_2568637
EPI_ISL_2568607
EPI_ISL_2568631
EPI_ISL_2568617
EPI_ISL_2568513
EPI_ISL_2568575
EPI_ISL_2568632
EPI_ISL_2568535
EPI_ISL_2568630
EPI_ISL_2568553
EPI_ISL_2568585
EPI_ISL_2568493
EPI_ISL_2568551
EPI_ISL_2568570
EPI_ISL_2568589
EPI_ISL_2568406
EPI_ISL_2568597
EPI_ISL_2568505
EPI_ISL_2568625
EPI_ISL_2568457
EPI_ISL_2568610
EPI_ISL_2568600
EPI_ISL_2568451
EPI_ISL_2568489
EPI_ISL_2568626
EPI_ISL_2568629
EPI_ISL_2568490
EPI_ISL_2568622
EPI_ISL_2568527
EPI_ISL_2568399
EPI_ISL_2568648
EPI_ISL_2568591
EPI_ISL_2568480
EPI_ISL_2568565
EPI_ISL_2568618
EPI_ISL_2568530
EPI_ISL_2568608
EPI_ISL_2568503
EPI_ISL_2568433
EPI_ISL_2568536
EPI_ISL_2568531
EPI_ISL_2568516
EPI_ISL_2568443
EPI_ISL_2568452
EPI_ISL_2568461
EPI_ISL_2568528
EPI_ISL_2568604
EPI_ISL_2568487
EPI_ISL_2568408
EPI_ISL_2568484
EPI_ISL_2568599
EPI_ISL_2568640
EPI_ISL_2568621
EPI_ISL_2568615
EPI_ISL_2568620
EPI_ISL_2568582
EPI_ISL_2568562
EPI_ISL_2568508
EPI_ISL_2568613
EPI_ISL_2568571
EPI_ISL_2568525
EPI_ISL_2568614
EPI_ISL_2568541
EPI_ISL_2568432
EPI_ISL_2568550
EPI_ISL_2568572
EPI_ISL_2568438
EPI_ISL_2568402
EPI_ISL_2568576
EPI_ISL_2568205
EPI_ISL_2568354
EPI_ISL_2568288
EPI_ISL_2568168
EPI_ISL_2568187
EPI_ISL_2568347
EPI_ISL_2568289
EPI_ISL_2568330
EPI_ISL_2568357
EPI_ISL_2568320
EPI_ISL_2568226
EPI_ISL_2568239
EPI_ISL_2568316
EPI_ISL_2568310
EPI_ISL_2568200
EPI_ISL_2568270
EPI_ISL_2568160
EPI_ISL_2568341
EPI_ISL_2568224
EPI_ISL_2568282
EPI_ISL_2568206
EPI_ISL_2568237
EPI_ISL_2568340
EPI_ISL_2568332
EPI_ISL_2568124
EPI_ISL_2568377
EPI_ISL_2568285
EPI_ISL_2568145
EPI_ISL_2568317
EPI_ISL_2568153
EPI_ISL_2568179
EPI_ISL_2568259
EPI_ISL_2568371
EPI_ISL_2607516
EPI_ISL_2568199
EPI_ISL_2568170
EPI_ISL_2568351
EPI_ISL_2568172
EPI_ISL_2568319
EPI_ISL_2568379
EPI_ISL_2568364
EPI_ISL_2568358
EPI_ISL_2568216
EPI_ISL_2568203
EPI_ISL_2568389
EPI_ISL_2568231
EPI_ISL_2568392
EPI_ISL_2568209
EPI_ISL_2568376
EPI_ISL_2569472
EPI_ISL_2569458
EPI_ISL_2569510
EPI_ISL_2569485
EPI_ISL_2569542
EPI_ISL_2569394
EPI_ISL_2569325
EPI_ISL_2569402
EPI_ISL_2569440
EPI_ISL_2569407
EPI_ISL_2569611
EPI_ISL_2569652
EPI_ISL_2569602
EPI_ISL_2569518
EPI_ISL_2569577
EPI_ISL_2569648
EPI_ISL_2569340
EPI_ISL_2569468
EPI_ISL_2569638
EPI_ISL_2569495
EPI_ISL_2569642
EPI_ISL_2569380
EPI_ISL_2569544
EPI_ISL_2569348
EPI_ISL_2569386
EPI_ISL_2569606
EPI_ISL_2569496
EPI_ISL_2569619
EPI_ISL_2569508
EPI_ISL_2569567
EPI_ISL_2569345
EPI_ISL_2569598
EPI_ISL_2569418
EPI_ISL_2569406
EPI_ISL_2569333
EPI_ISL_2569658
EPI_ISL_2569338
EPI_ISL_2569579
EPI_ISL_2569492
EPI_ISL_2569357
EPI_ISL_2569467
EPI_ISL_2569366
EPI_ISL_2569453
EPI_ISL_2569385
EPI_ISL_2569646
EPI_ISL_2605800
EPI_ISL_2605964
EPI_ISL_2605785
EPI_ISL_2606056
EPI_ISL_2605784
EPI_ISL_2605900
EPI_ISL_2605888
EPI_ISL_2605905
EPI_ISL_2606001
EPI_ISL_2605758
EPI_ISL_2605874
EPI_ISL_2605867
EPI_ISL_2606036
EPI_ISL_2606070
EPI_ISL_2605767
EPI_ISL_2605759
EPI_ISL_2606063
EPI_ISL_2605797
EPI_ISL_2605819
EPI_ISL_2605949
EPI_ISL_2605991
EPI_ISL_2605920
EPI_ISL_2605963
EPI_ISL_2605971
EPI_ISL_2605852
EPI_ISL_2605871
EPI_ISL_2606035
EPI_ISL_2605749
EPI_ISL_2605965
EPI_ISL_2605809
EPI_ISL_2606024
EPI_ISL_2605891
EPI_ISL_2606064
EPI_ISL_2605833
EPI_ISL_2606081
EPI_ISL_2605903
EPI_ISL_2606084
EPI_ISL_2605993
EPI_ISL_2605943
EPI_ISL_2605892
EPI_ISL_2606000
EPI_ISL_2605932
EPI_ISL_2605988
EPI_ISL_2605832
EPI_ISL_2606072
EPI_ISL_2605936
EPI_ISL_2605777
EPI_ISL_2606046
EPI_ISL_2606025
EPI_ISL_2606083
EPI_ISL_2605950
EPI_ISL_2605760
EPI_ISL_2605782
EPI_ISL_2605990
EPI_ISL_2605808
EPI_ISL_2606004
EPI_ISL_2605902
EPI_ISL_2605974
EPI_ISL_2605951
EPI_ISL_2606045
EPI_ISL_2605740
EPI_ISL_2605984
EPI_ISL_2605876
EPI_ISL_2605997
EPI_ISL_2605742
EPI_ISL_2606051
EPI_ISL_2605802
EPI_ISL_2606057
EPI_ISL_2606091
EPI_ISL_2606044
EPI_ISL_2605870
EPI_ISL_2605844
EPI_ISL_2606067
EPI_ISL_2606030
EPI_ISL_2605774
EPI_ISL_2605985
EPI_ISL_2605939
EPI_ISL_2606053
EPI_ISL_2606060
EPI_ISL_2605820
EPI_ISL_2605854
EPI_ISL_2606802
EPI_ISL_2607030
EPI_ISL_2606854
EPI_ISL_2607038
EPI_ISL_2606918
EPI_ISL_2606922
EPI_ISL_2606317
EPI_ISL_2606183
EPI_ISL_2606329
EPI_ISL_2606234
EPI_ISL_2606101
EPI_ISL_2605543
EPI_ISL_2605488
EPI_ISL_2605720
EPI_ISL_2605634
EPI_ISL_2605702
EPI_ISL_2605664
EPI_ISL_2605678
EPI_ISL_2605615
EPI_ISL_2605604
EPI_ISL_2605729
EPI_ISL_2605700
EPI_ISL_2605666
EPI_ISL_2605735
EPI_ISL_2605707
EPI_ISL_2605682
EPI_ISL_2605626
EPI_ISL_2605534
EPI_ISL_2606761
EPI_ISL_2606784
EPI_ISL_2606811
EPI_ISL_2606812
EPI_ISL_2606917
EPI_ISL_2606972
EPI_ISL_2606826
EPI_ISL_2606776
EPI_ISL_2606896
EPI_ISL_2606867
EPI_ISL_2606988
EPI_ISL_2606999
EPI_ISL_2605690
EPI_ISL_2605623
EPI_ISL_2605494
EPI_ISL_2605597
EPI_ISL_2605734
EPI_ISL_2605606
EPI_ISL_2605598
EPI_ISL_2605235
EPI_ISL_2605223
EPI_ISL_2605334
EPI_ISL_2605470
EPI_ISL_2605214
EPI_ISL_2605176
EPI_ISL_2605415
EPI_ISL_2605150
EPI_ISL_2605445
EPI_ISL_2605305
EPI_ISL_2605289
EPI_ISL_2605213
EPI_ISL_2605169
EPI_ISL_2605448
EPI_ISL_2605248
EPI_ISL_2605373
EPI_ISL_2605347
EPI_ISL_2605165
EPI_ISL_2605203
EPI_ISL_2605348
EPI_ISL_2605427
EPI_ISL_2605180
EPI_ISL_2605275
EPI_ISL_2606240
EPI_ISL_2606244
EPI_ISL_2605225
EPI_ISL_2605464
EPI_ISL_2605179
EPI_ISL_2605226
EPI_ISL_2605168
EPI_ISL_2605272
EPI_ISL_2605182
EPI_ISL_2605397
EPI_ISL_2605257
EPI_ISL_2605140
EPI_ISL_2605285
EPI_ISL_2605317
EPI_ISL_2605417
EPI_ISL_2605266
EPI_ISL_2605436
EPI_ISL_2605453
EPI_ISL_2605401
EPI_ISL_2605321
EPI_ISL_2605378
EPI_ISL_2605422
EPI_ISL_2605281
EPI_ISL_2605246
EPI_ISL_2605171
EPI_ISL_2605450
EPI_ISL_2605357
EPI_ISL_2605458
EPI_ISL_2605251
EPI_ISL_2605211
EPI_ISL_2606382
EPI_ISL_2606379
EPI_ISL_2638686
EPI_ISL_2638828
EPI_ISL_2638875
EPI_ISL_2718494
EPI_ISL_2718370
EPI_ISL_2718356
EPI_ISL_2718318
EPI_ISL_2718373
EPI_ISL_2718385
EPI_ISL_2718474
EPI_ISL_2718495
EPI_ISL_2639038
EPI_ISL_2639423
EPI_ISL_2639425
EPI_ISL_2639618
EPI_ISL_2664570
EPI_ISL_2665200
EPI_ISL_2702641
EPI_ISL_2702637
EPI_ISL_2702582
EPI_ISL_2702540
EPI_ISL_2702759
EPI_ISL_2702633
EPI_ISL_2702558
EPI_ISL_2702577
EPI_ISL_2702654
EPI_ISL_2702778
EPI_ISL_2702583
EPI_ISL_2704219
EPI_ISL_2704263
EPI_ISL_2704499
EPI_ISL_2704479
EPI_ISL_2704280
EPI_ISL_2703260
EPI_ISL_2703645
EPI_ISL_2703672
EPI_ISL_2703671
EPI_ISL_2703750
EPI_ISL_2703590
EPI_ISL_2703661
EPI_ISL_2703747
EPI_ISL_2703595
EPI_ISL_2703512
EPI_ISL_2703660
EPI_ISL_2703760
EPI_ISL_2703655
EPI_ISL_2704213
EPI_ISL_2704305
EPI_ISL_2704363
EPI_ISL_2703253
EPI_ISL_2703300
EPI_ISL_2703244
EPI_ISL_2702595
EPI_ISL_2702541
EPI_ISL_2702774
EPI_ISL_2702763
EPI_ISL_2702760
EPI_ISL_2702693
EPI_ISL_2702571
EPI_ISL_2701510
EPI_ISL_2701386
EPI_ISL_2701395
EPI_ISL_2700165
EPI_ISL_2700191
EPI_ISL_2703022
EPI_ISL_2703063
EPI_ISL_2703101
EPI_ISL_2717864
EPI_ISL_2718130
EPI_ISL_2718010
EPI_ISL_2718037
EPI_ISL_2718053
EPI_ISL_2718030
EPI_ISL_2718004
EPI_ISL_2718076
EPI_ISL_2718068
EPI_ISL_2718161
EPI_ISL_2718056
EPI_ISL_2718086
EPI_ISL_2717981
EPI_ISL_2831515
EPI_ISL_2831416
EPI_ISL_2831388
EPI_ISL_2831380
EPI_ISL_2831368
EPI_ISL_2831354
EPI_ISL_2831352
EPI_ISL_2831435
EPI_ISL_2831475
EPI_ISL_2831557
EPI_ISL_2831342
EPI_ISL_2831503
EPI_ISL_2831326
EPI_ISL_2831332
EPI_ISL_2831392
EPI_ISL_2831523
EPI_ISL_2831440
EPI_ISL_2717629
EPI_ISL_2717581
EPI_ISL_2717743
EPI_ISL_2717580
EPI_ISL_2717597
EPI_ISL_2717708
EPI_ISL_2717712
EPI_ISL_2717710
EPI_ISL_2717778
EPI_ISL_2716989
EPI_ISL_2716985
EPI_ISL_2729532
EPI_ISL_2729561
EPI_ISL_2729489
EPI_ISL_2729440
EPI_ISL_2729802
EPI_ISL_2781697
EPI_ISL_2781529
EPI_ISL_2781551
EPI_ISL_2781606
EPI_ISL_2729987
EPI_ISL_2730213
EPI_ISL_2729940
EPI_ISL_2730165
EPI_ISL_2730034
EPI_ISL_2730217
EPI_ISL_2730166
EPI_ISL_2730177
EPI_ISL_2730127
EPI_ISL_2730142
EPI_ISL_2730168
EPI_ISL_2730424
EPI_ISL_2730553
EPI_ISL_2782126
EPI_ISL_2729153
EPI_ISL_2729201
EPI_ISL_2729131
EPI_ISL_2807425
EPI_ISL_2780301
EPI_ISL_2780372
EPI_ISL_2780255
EPI_ISL_2780169
EPI_ISL_2780248
EPI_ISL_2780340
EPI_ISL_2780204
EPI_ISL_2780135
EPI_ISL_2780396
EPI_ISL_2780280
EPI_ISL_2780344
EPI_ISL_2780427
EPI_ISL_2780175
EPI_ISL_2781092
EPI_ISL_2781407
EPI_ISL_2781485
EPI_ISL_2805028
EPI_ISL_2804989
EPI_ISL_2805014
EPI_ISL_2804776
EPI_ISL_2804766
EPI_ISL_2804887
EPI_ISL_2804787
EPI_ISL_2806188
EPI_ISL_2804786
EPI_ISL_2804825
EPI_ISL_2804814
EPI_ISL_2804738
EPI_ISL_2804863
EPI_ISL_2806082
EPI_ISL_2806107
EPI_ISL_2806430
EPI_ISL_2806438
EPI_ISL_2806334
EPI_ISL_2806402
EPI_ISL_2806283
EPI_ISL_2804371
EPI_ISL_2804372
EPI_ISL_2804340
EPI_ISL_2804369
EPI_ISL_2804482
EPI_ISL_2804280
EPI_ISL_2804349
EPI_ISL_2804513
EPI_ISL_2804325
EPI_ISL_2804287
EPI_ISL_2804271
EPI_ISL_2804500
EPI_ISL_2804376
EPI_ISL_2804363
EPI_ISL_2804529
EPI_ISL_2831074
EPI_ISL_2831082
EPI_ISL_2831203
EPI_ISL_2831058
EPI_ISL_2831163
EPI_ISL_2831205
EPI_ISL_2831062
EPI_ISL_2804527
EPI_ISL_2804386
EPI_ISL_2804281
EPI_ISL_2804521
EPI_ISL_2804565
EPI_ISL_2804102
EPI_ISL_2804099
EPI_ISL_2804005
EPI_ISL_2804246
EPI_ISL_2804187
EPI_ISL_2804215
EPI_ISL_2804254
EPI_ISL_2804171
EPI_ISL_2804114
EPI_ISL_2805632
EPI_ISL_2805423
EPI_ISL_2805612
EPI_ISL_2805590
EPI_ISL_2805601
EPI_ISL_2805359
EPI_ISL_2830977
EPI_ISL_2830710
EPI_ISL_2830801
EPI_ISL_2830697
EPI_ISL_2910817
EPI_ISL_2829479
EPI_ISL_2829349
EPI_ISL_2829505
EPI_ISL_2829525
EPI_ISL_2829370
EPI_ISL_2829575
EPI_ISL_2829506
EPI_ISL_2829378
EPI_ISL_2830360
EPI_ISL_2830507
EPI_ISL_2829762
EPI_ISL_2829717
EPI_ISL_2830173
EPI_ISL_2847530
EPI_ISL_2847542
EPI_ISL_2847359
EPI_ISL_2847034
EPI_ISL_2847218
EPI_ISL_2847208
EPI_ISL_2848115
EPI_ISL_2848153
EPI_ISL_2848084
EPI_ISL_2848077
EPI_ISL_2849207
EPI_ISL_2849092
EPI_ISL_2849163
EPI_ISL_2849168
EPI_ISL_2849071
EPI_ISL_2849062
EPI_ISL_2849120
EPI_ISL_2849331
EPI_ISL_2849232
EPI_ISL_2849107
EPI_ISL_2849234
EPI_ISL_2828977
EPI_ISL_2828843
EPI_ISL_2828888
EPI_ISL_2828789
EPI_ISL_2828839
EPI_ISL_2828861
EPI_ISL_2846720
EPI_ISL_2846721
EPI_ISL_2849408
EPI_ISL_2849453
EPI_ISL_2849454
EPI_ISL_2849401
EPI_ISL_2849468
EPI_ISL_2849459
EPI_ISL_2865868
EPI_ISL_2865865
EPI_ISL_2866017
EPI_ISL_2865893
EPI_ISL_2865920
EPI_ISL_2865985
EPI_ISL_2865140
EPI_ISL_2865347
EPI_ISL_2865167
EPI_ISL_2865152
EPI_ISL_2865360
EPI_ISL_2865306
EPI_ISL_2865310
EPI_ISL_2865309
EPI_ISL_2918113
EPI_ISL_2918127
EPI_ISL_2918224
EPI_ISL_2918384
EPI_ISL_2916427
EPI_ISL_2916356
EPI_ISL_2916462
EPI_ISL_2916485
EPI_ISL_2916338
EPI_ISL_2916253
EPI_ISL_2916080
EPI_ISL_2915598
EPI_ISL_2915684
EPI_ISL_2914376
EPI_ISL_2914350
EPI_ISL_2907601
EPI_ISL_2909775
EPI_ISL_2910581
EPI_ISL_2910361
EPI_ISL_2910580
EPI_ISL_2910585
EPI_ISL_2962755
EPI_ISL_2962773
EPI_ISL_2962859
EPI_ISL_2962855
EPI_ISL_2962766
EPI_ISL_2962795
EPI_ISL_2963065
EPI_ISL_2963001
EPI_ISL_2962760
EPI_ISL_2962923
EPI_ISL_2963083
EPI_ISL_2963086
EPI_ISL_2963056
EPI_ISL_2963026
EPI_ISL_2962809
EPI_ISL_2962995
EPI_ISL_2962833
EPI_ISL_2963071
EPI_ISL_2963037
EPI_ISL_2962761
EPI_ISL_2962918
EPI_ISL_2963022
EPI_ISL_2963041
EPI_ISL_2962800
EPI_ISL_2963003
EPI_ISL_2962823
EPI_ISL_2963078
EPI_ISL_2962835
EPI_ISL_2962856
EPI_ISL_2962977
EPI_ISL_2962847
EPI_ISL_2962939
EPI_ISL_2962919
EPI_ISL_2963033
EPI_ISL_2962787
EPI_ISL_2962841
EPI_ISL_2963052
EPI_ISL_2962751
EPI_ISL_2962831
EPI_ISL_2962740
EPI_ISL_2962574
EPI_ISL_2962478
EPI_ISL_2962496
EPI_ISL_2962677
EPI_ISL_2962709
EPI_ISL_2962467
EPI_ISL_2962482
EPI_ISL_2962649
EPI_ISL_2962741
EPI_ISL_2962717
EPI_ISL_2962489
EPI_ISL_2911676
EPI_ISL_2911656
EPI_ISL_2911898
EPI_ISL_2911871
EPI_ISL_2911754
EPI_ISL_2911722
EPI_ISL_2911727
EPI_ISL_2911689
EPI_ISL_2911702
EPI_ISL_2960861
EPI_ISL_2960770
EPI_ISL_2960841
EPI_ISL_2960846
EPI_ISL_2960757
EPI_ISL_2960625
EPI_ISL_2960693
EPI_ISL_2960617
EPI_ISL_2973756
EPI_ISL_2973852
EPI_ISL_2973792
EPI_ISL_2973901
EPI_ISL_2973889
EPI_ISL_2973944
EPI_ISL_2973712
EPI_ISL_2973986
EPI_ISL_2973851
EPI_ISL_2973892
EPI_ISL_2973758
EPI_ISL_2973863
EPI_ISL_2974002
EPI_ISL_2972893
EPI_ISL_2972654
EPI_ISL_2972706
EPI_ISL_2972576
EPI_ISL_2972512
EPI_ISL_2972820
EPI_ISL_2972510
EPI_ISL_2972559
EPI_ISL_2972503
EPI_ISL_2972942
EPI_ISL_2961101
EPI_ISL_2961137
EPI_ISL_2961187
EPI_ISL_2960984
EPI_ISL_2960935
EPI_ISL_2960914
EPI_ISL_2960925
EPI_ISL_2961011
EPI_ISL_2961116
EPI_ISL_2961066
EPI_ISL_2974444
EPI_ISL_2960962
EPI_ISL_2960924
EPI_ISL_2960912
EPI_ISL_2974447
EPI_ISL_2961502
EPI_ISL_2961345
EPI_ISL_2961249
EPI_ISL_2971254
EPI_ISL_2971461
EPI_ISL_2971220
EPI_ISL_2971599
EPI_ISL_2971242
EPI_ISL_2971349
EPI_ISL_2961751
EPI_ISL_2974533
EPI_ISL_2999604
EPI_ISL_2999461
EPI_ISL_2999510
EPI_ISL_2999572
EPI_ISL_2999568
EPI_ISL_2999409
EPI_ISL_2999442
EPI_ISL_2973174
EPI_ISL_2973296
EPI_ISL_2973166
EPI_ISL_2973263
EPI_ISL_2973222
EPI_ISL_2973029
EPI_ISL_2973012
EPI_ISL_2973304
EPI_ISL_2974147
EPI_ISL_2974204
EPI_ISL_2974081
EPI_ISL_2974086
EPI_ISL_2974247
EPI_ISL_2974213
EPI_ISL_2974317
EPI_ISL_2973502
EPI_ISL_2973696
EPI_ISL_2973511
EPI_ISL_2973560
EPI_ISL_2973661
EPI_ISL_2973546
EPI_ISL_2973535
EPI_ISL_2973614
EPI_ISL_2973554
EPI_ISL_2972129
EPI_ISL_2972363
EPI_ISL_2972407
EPI_ISL_2972451
EPI_ISL_2972348
EPI_ISL_2972457
EPI_ISL_2972258
EPI_ISL_2999165
EPI_ISL_2999076
EPI_ISL_2999005
EPI_ISL_2999235
EPI_ISL_2999001
EPI_ISL_2999184
EPI_ISL_2999090
EPI_ISL_2999194
EPI_ISL_3013892
EPI_ISL_3013875
EPI_ISL_3013616
EPI_ISL_3013826
EPI_ISL_3013734
EPI_ISL_3013852
EPI_ISL_3013751
EPI_ISL_3013866
EPI_ISL_3013642
EPI_ISL_3043581
EPI_ISL_3043588
EPI_ISL_3043654
EPI_ISL_3043619
EPI_ISL_3043576
EPI_ISL_3043668
EPI_ISL_3013351
EPI_ISL_3013561
EPI_ISL_3013528
EPI_ISL_3013478
EPI_ISL_3013462
EPI_ISL_3013439
EPI_ISL_3013558
EPI_ISL_3013474
EPI_ISL_3043682
EPI_ISL_3027027
EPI_ISL_3027002
EPI_ISL_3043686
EPI_ISL_3043688
EPI_ISL_3027032
EPI_ISL_3043685
EPI_ISL_3043684
EPI_ISL_3027309
EPI_ISL_3027269
EPI_ISL_3027360
EPI_ISL_3027352
EPI_ISL_3027220
EPI_ISL_3043695
EPI_ISL_3027268
EPI_ISL_3027240
EPI_ISL_3043697
EPI_ISL_3051143
EPI_ISL_3051138
EPI_ISL_3051544
EPI_ISL_3051625
EPI_ISL_3051456
EPI_ISL_3051567
EPI_ISL_3051532
EPI_ISL_3051533
EPI_ISL_3051475
EPI_ISL_3051695
EPI_ISL_3027692
EPI_ISL_3027570
EPI_ISL_3051762
EPI_ISL_3051755
EPI_ISL_3051748
EPI_ISL_3051741
EPI_ISL_3051256
EPI_ISL_3051211
EPI_ISL_3051161
EPI_ISL_3051219
EPI_ISL_3051162
EPI_ISL_3051206
EPI_ISL_3051234
EPI_ISL_3051248
EPI_ISL_3051229
EPI_ISL_3051275
EPI_ISL_3070733
EPI_ISL_3052164
EPI_ISL_3052234
EPI_ISL_3052187
EPI_ISL_3052068
EPI_ISL_3070734
EPI_ISL_3052294
EPI_ISL_3052125
EPI_ISL_3052133
EPI_ISL_3052220
EPI_ISL_3052141
EPI_ISL_3052175
EPI_ISL_3052104
EPI_ISL_3051976
EPI_ISL_3051785
EPI_ISL_3051997
EPI_ISL_3070727
EPI_ISL_3051820
EPI_ISL_3051990
EPI_ISL_3051970
EPI_ISL_3051827
EPI_ISL_3051868
EPI_ISL_3051942
EPI_ISL_3051963
EPI_ISL_3051994
EPI_ISL_3051975
EPI_ISL_3051967
EPI_ISL_3051993
EPI_ISL_3051795
EPI_ISL_3051973
EPI_ISL_3069033
EPI_ISL_3068977
EPI_ISL_3068901
EPI_ISL_3068979
EPI_ISL_3068935
EPI_ISL_3069058
EPI_ISL_3068806
EPI_ISL_3068735
EPI_ISL_3068609
EPI_ISL_3140449
EPI_ISL_3140696
EPI_ISL_3140649
EPI_ISL_3140724
EPI_ISL_3171911
EPI_ISL_3172169
EPI_ISL_3172128
EPI_ISL_3172129
EPI_ISL_3172203
EPI_ISL_3172054
EPI_ISL_3172100
EPI_ISL_3172533
EPI_ISL_3172623
EPI_ISL_3172670
EPI_ISL_3172676
EPI_ISL_3172549
EPI_ISL_3172769
EPI_ISL_3172672
EPI_ISL_3172597
EPI_ISL_3172682
EPI_ISL_3139827
EPI_ISL_3139700
EPI_ISL_3171498
EPI_ISL_3171368
EPI_ISL_3173458
EPI_ISL_3173498
EPI_ISL_3168666
EPI_ISL_3168421
EPI_ISL_3168521
EPI_ISL_3168443
EPI_ISL_3168704
EPI_ISL_3168518
EPI_ISL_3168468
EPI_ISL_3167840
EPI_ISL_3167749
EPI_ISL_3168506
EPI_ISL_3225188
EPI_ISL_3225127
EPI_ISL_3225140
EPI_ISL_3225106
EPI_ISL_3225107
EPI_ISL_3224987
EPI_ISL_3225201
EPI_ISL_3227622
EPI_ISL_3227578
EPI_ISL_3227632
EPI_ISL_3227958
EPI_ISL_3227924
EPI_ISL_3227993
EPI_ISL_3227979
EPI_ISL_3227995
EPI_ISL_3227990
EPI_ISL_3227950
EPI_ISL_3227860
EPI_ISL_3227831
EPI_ISL_3227870
EPI_ISL_3227855
EPI_ISL_3228129
EPI_ISL_3228021
EPI_ISL_3227959
EPI_ISL_3227882
EPI_ISL_3227954
EPI_ISL_3228139
EPI_ISL_3228009
EPI_ISL_3228103
EPI_ISL_3227970
EPI_ISL_3227931
EPI_ISL_3201772
EPI_ISL_3224102
EPI_ISL_3223952
EPI_ISL_3224122
EPI_ISL_3223990
EPI_ISL_3224093
EPI_ISL_3223835
EPI_ISL_3223694
EPI_ISL_3223844
EPI_ISL_3223767
EPI_ISL_3223654
EPI_ISL_3226018
EPI_ISL_3226153
EPI_ISL_3226133
EPI_ISL_3226481
EPI_ISL_3226452
EPI_ISL_3226467
EPI_ISL_3226512
EPI_ISL_3226224
EPI_ISL_3225284
EPI_ISL_3225457
EPI_ISL_3225334
EPI_ISL_3225340
EPI_ISL_3227155
EPI_ISL_3227162
EPI_ISL_3226953
EPI_ISL_3227082
EPI_ISL_3227195
EPI_ISL_3226925
EPI_ISL_3226971
EPI_ISL_3226999
EPI_ISL_3227053
EPI_ISL_3227158
EPI_ISL_3227210
EPI_ISL_3227198
EPI_ISL_3227189
EPI_ISL_3226997
EPI_ISL_3226585
EPI_ISL_3226625
EPI_ISL_3226670
EPI_ISL_3226679
EPI_ISL_3226766
EPI_ISL_3226803
EPI_ISL_3226813
EPI_ISL_3226734
EPI_ISL_3226747
EPI_ISL_3226669
EPI_ISL_3226785
EPI_ISL_3226667
EPI_ISL_3226731
EPI_ISL_3222623
EPI_ISL_3223082
EPI_ISL_3224305
EPI_ISL_3224338
EPI_ISL_3224407
EPI_ISL_3224306
EPI_ISL_3224272
EPI_ISL_3224584
EPI_ISL_3224526
EPI_ISL_3224569
EPI_ISL_3224302
EPI_ISL_3224532
EPI_ISL_3224373
EPI_ISL_3339113
EPI_ISL_3339021
EPI_ISL_3339107
EPI_ISL_3339003
EPI_ISL_3339029
EPI_ISL_3338961
EPI_ISL_3339103
EPI_ISL_3339170
EPI_ISL_3339034
EPI_ISL_3339002
EPI_ISL_3339045
EPI_ISL_3339017
EPI_ISL_3338922
EPI_ISL_3339154
EPI_ISL_3338956
EPI_ISL_3339160
EPI_ISL_3338902
EPI_ISL_3339092
EPI_ISL_3339479
EPI_ISL_3339471
EPI_ISL_3339317
EPI_ISL_3339352
EPI_ISL_3339255
EPI_ISL_3339493
EPI_ISL_3339225
EPI_ISL_3339189
EPI_ISL_3339256
EPI_ISL_3339244
EPI_ISL_3339363
EPI_ISL_3339307
EPI_ISL_3339475
EPI_ISL_3339359
EPI_ISL_3339188
EPI_ISL_3339201
EPI_ISL_3339200
EPI_ISL_3339281
EPI_ISL_3338952
EPI_ISL_3339032
EPI_ISL_3338959
EPI_ISL_3339079
EPI_ISL_3338987
EPI_ISL_3338948
EPI_ISL_3338888
EPI_ISL_3338995
EPI_ISL_3338901
EPI_ISL_3338889
EPI_ISL_3339063
EPI_ISL_3339004
EPI_ISL_3338958
EPI_ISL_3339128
EPI_ISL_3338903
EPI_ISL_3361016
EPI_ISL_3360879
EPI_ISL_3360546
EPI_ISL_3360564
EPI_ISL_3360595
EPI_ISL_3360592
EPI_ISL_3360580
EPI_ISL_3338862
EPI_ISL_3311984
EPI_ISL_3312032
EPI_ISL_3311942
EPI_ISL_3311966
EPI_ISL_3312049
EPI_ISL_3311886
EPI_ISL_3311823
EPI_ISL_3311998
EPI_ISL_3311956
EPI_ISL_3311803
EPI_ISL_3311874
EPI_ISL_3311834
EPI_ISL_3311955
EPI_ISL_3311895
EPI_ISL_3311843
EPI_ISL_3311813
EPI_ISL_3311905
EPI_ISL_3310876
EPI_ISL_3310925
EPI_ISL_3311020
EPI_ISL_3310821
EPI_ISL_3310935
EPI_ISL_3311016
EPI_ISL_3310959
EPI_ISL_3310890
EPI_ISL_3310896
EPI_ISL_3311002
EPI_ISL_3310819
EPI_ISL_3310928
EPI_ISL_3311017
EPI_ISL_3310965
EPI_ISL_3311029
EPI_ISL_3311003
EPI_ISL_3310901
EPI_ISL_3310814
EPI_ISL_3359715
EPI_ISL_3359840
EPI_ISL_3359978
EPI_ISL_3359812
EPI_ISL_3359596
EPI_ISL_3359694
EPI_ISL_3359786
EPI_ISL_3359790
EPI_ISL_3359752
EPI_ISL_3359669
EPI_ISL_3359877
EPI_ISL_3359850
EPI_ISL_3359613
EPI_ISL_3359798
EPI_ISL_3359700
EPI_ISL_3359750
EPI_ISL_3360013
EPI_ISL_3359764
EPI_ISL_3359719
EPI_ISL_3310879
EPI_ISL_3310940
EPI_ISL_3310820
EPI_ISL_3310864
EPI_ISL_3311041
EPI_ISL_3310961
EPI_ISL_3310979
EPI_ISL_3311032
EPI_ISL_3310880
EPI_ISL_3310813
EPI_ISL_3310894
EPI_ISL_3310835
EPI_ISL_3310930
EPI_ISL_3366674
EPI_ISL_3310871
EPI_ISL_3310801
EPI_ISL_3310962
EPI_ISL_3310943
EPI_ISL_3310888
EPI_ISL_3311024
EPI_ISL_3310968
EPI_ISL_3310960
EPI_ISL_3310874
EPI_ISL_3310800
EPI_ISL_3310788
EPI_ISL_3311040
EPI_ISL_3310779
EPI_ISL_3311042
EPI_ISL_3310774
EPI_ISL_3310941
EPI_ISL_3310776
EPI_ISL_3310848
EPI_ISL_3310904
EPI_ISL_3366691
EPI_ISL_3310924
EPI_ISL_3310964
EPI_ISL_3311019
EPI_ISL_3338278
EPI_ISL_3366690
EPI_ISL_3366671
EPI_ISL_3338279
EPI_ISL_3310870
EPI_ISL_3312348
EPI_ISL_3312441
EPI_ISL_3360417
EPI_ISL_3360220
EPI_ISL_3360487
EPI_ISL_3360254
EPI_ISL_3360496
EPI_ISL_3360196
EPI_ISL_3360290
EPI_ISL_3360126
EPI_ISL_3360279
EPI_ISL_3360351
EPI_ISL_3360276
EPI_ISL_3360216
EPI_ISL_3360211
EPI_ISL_3360440
EPI_ISL_3360303
EPI_ISL_3360508
EPI_ISL_3360071
EPI_ISL_3360488
EPI_ISL_3360170
EPI_ISL_3360175
EPI_ISL_3360285
EPI_ISL_3360481
EPI_ISL_3360123
EPI_ISL_3360194
EPI_ISL_3360261
EPI_ISL_3360474
EPI_ISL_3360502
EPI_ISL_3360182
EPI_ISL_3360445
EPI_ISL_3360192
EPI_ISL_3360145
EPI_ISL_3360110
EPI_ISL_3360222
EPI_ISL_3360087
EPI_ISL_3360451
EPI_ISL_3360075
EPI_ISL_3360198
EPI_ISL_3360142
EPI_ISL_3360256
EPI_ISL_3360495
EPI_ISL_3360067
EPI_ISL_3360273
EPI_ISL_3360418
EPI_ISL_3360237
EPI_ISL_3360309
EPI_ISL_3360100
EPI_ISL_3360375
EPI_ISL_3360199
EPI_ISL_3360476
EPI_ISL_3360207
EPI_ISL_3360333
EPI_ISL_3360391
EPI_ISL_3360484
EPI_ISL_3360323
EPI_ISL_3360133
EPI_ISL_3360165
EPI_ISL_3360402
EPI_ISL_3360389
EPI_ISL_3360117
EPI_ISL_3360263
EPI_ISL_3360423
EPI_ISL_3360281
EPI_ISL_3360065
EPI_ISL_3360210
EPI_ISL_3360109
EPI_ISL_3360335
EPI_ISL_3360300
EPI_ISL_3360297
EPI_ISL_3360414
EPI_ISL_3360304
EPI_ISL_3360295
EPI_ISL_3360202
EPI_ISL_3360048
EPI_ISL_3360405
EPI_ISL_3360459
EPI_ISL_3360052
EPI_ISL_3360503
EPI_ISL_3359951
EPI_ISL_3359860
EPI_ISL_3360034
EPI_ISL_3359684
EPI_ISL_3359626
EPI_ISL_3359741
EPI_ISL_3359665
EPI_ISL_3359822
EPI_ISL_3359701
EPI_ISL_3359729
EPI_ISL_3360000
EPI_ISL_3359586
EPI_ISL_3359609
EPI_ISL_3359793
EPI_ISL_3359677
EPI_ISL_3359730
EPI_ISL_3359617
EPI_ISL_3359866
EPI_ISL_3359848
EPI_ISL_3359996
EPI_ISL_3359624
EPI_ISL_3359839
EPI_ISL_3359808
EPI_ISL_3359668
EPI_ISL_3359787
EPI_ISL_3359630
EPI_ISL_3359676
EPI_ISL_3359743
EPI_ISL_3359749
EPI_ISL_3359888
EPI_ISL_3314294
EPI_ISL_3314381
EPI_ISL_3314177
EPI_ISL_3314145
EPI_ISL_3314316
EPI_ISL_3311361
EPI_ISL_3366697
EPI_ISL_3311193
EPI_ISL_3311320
EPI_ISL_3311191
EPI_ISL_3311345
EPI_ISL_3311331
EPI_ISL_3311212
EPI_ISL_3311053
EPI_ISL_3311235
EPI_ISL_3311066
EPI_ISL_3311158
EPI_ISL_3311169
EPI_ISL_3311355
EPI_ISL_3311089
EPI_ISL_3366692
EPI_ISL_3311160
EPI_ISL_3311281
EPI_ISL_3311188
EPI_ISL_3311119
EPI_ISL_3311109
EPI_ISL_3311164
EPI_ISL_3311301
EPI_ISL_3309942
EPI_ISL_3309979
EPI_ISL_3309989
EPI_ISL_3310011
EPI_ISL_3309940
EPI_ISL_3310050
EPI_ISL_3309884
EPI_ISL_3366594
EPI_ISL_3309916
EPI_ISL_3309961
EPI_ISL_3366561
EPI_ISL_3446425
EPI_ISL_3446432
EPI_ISL_3310501
EPI_ISL_3310647
EPI_ISL_3310637
EPI_ISL_3310512
EPI_ISL_3310576
EPI_ISL_3310648
EPI_ISL_3310657
EPI_ISL_3310732
EPI_ISL_3310709
EPI_ISL_3310644
EPI_ISL_3310669
EPI_ISL_3310521
EPI_ISL_3310764
EPI_ISL_3310635
EPI_ISL_3310479
EPI_ISL_3310513
EPI_ISL_3310699
EPI_ISL_3310525
EPI_ISL_3310471
EPI_ISL_3310561
EPI_ISL_3310548
EPI_ISL_3310759
EPI_ISL_3310720
EPI_ISL_3310642
EPI_ISL_3310557
EPI_ISL_3338276
EPI_ISL_3310746
EPI_ISL_3310529
EPI_ISL_3310601
EPI_ISL_3310510
EPI_ISL_3310765
EPI_ISL_3310518
EPI_ISL_3310606
EPI_ISL_3310542
EPI_ISL_3338305
EPI_ISL_3338301
EPI_ISL_3338419
EPI_ISL_3338351
EPI_ISL_3338496
EPI_ISL_3338526
EPI_ISL_3338564
EPI_ISL_3338477
EPI_ISL_3338460
EPI_ISL_3338399
EPI_ISL_3338416
EPI_ISL_3338562
EPI_ISL_3338367
EPI_ISL_3338348
EPI_ISL_3338536
EPI_ISL_3338543
EPI_ISL_3366745
EPI_ISL_3338309
EPI_ISL_3338326
EPI_ISL_3335585
EPI_ISL_3335509
EPI_ISL_3335502
EPI_ISL_3335622
EPI_ISL_3335597
EPI_ISL_3335614
EPI_ISL_3335527
EPI_ISL_3335649
EPI_ISL_3335702
EPI_ISL_3335632
EPI_ISL_3335656
EPI_ISL_3335676
EPI_ISL_3335634
EPI_ISL_3366389
EPI_ISL_3335703
EPI_ISL_3335574
EPI_ISL_3335485
EPI_ISL_3335641
EPI_ISL_3335513
EPI_ISL_3335677
EPI_ISL_3335535
EPI_ISL_3335496
EPI_ISL_3366388
EPI_ISL_3335459
EPI_ISL_3335573
EPI_ISL_3335647
EPI_ISL_3335565
EPI_ISL_3312849
EPI_ISL_3312780
EPI_ISL_3312574
EPI_ISL_3312733
EPI_ISL_3312612
EPI_ISL_3312851
EPI_ISL_3312589
EPI_ISL_3312772
EPI_ISL_3312844
EPI_ISL_3312754
EPI_ISL_3312810
EPI_ISL_3312707
EPI_ISL_3312624
EPI_ISL_3312679
EPI_ISL_3312541
EPI_ISL_3312828
EPI_ISL_3312609
EPI_ISL_3312546
EPI_ISL_3312850
EPI_ISL_3312547
EPI_ISL_3312633
EPI_ISL_3312639
EPI_ISL_3312673
EPI_ISL_3312686
EPI_ISL_3312716
EPI_ISL_3312708
EPI_ISL_3312730
EPI_ISL_3338577
EPI_ISL_3312791
EPI_ISL_3312764
EPI_ISL_3338578
EPI_ISL_3312735
EPI_ISL_3312629
EPI_ISL_3312551
EPI_ISL_3312756
EPI_ISL_3312637
EPI_ISL_3312632
EPI_ISL_3312603
EPI_ISL_3312709
EPI_ISL_3312561
EPI_ISL_3312852
EPI_ISL_3312858
EPI_ISL_3335474
EPI_ISL_3335477
EPI_ISL_3335487
EPI_ISL_3335613
EPI_ISL_3335554
EPI_ISL_3335704
EPI_ISL_3335566
EPI_ISL_3335456
EPI_ISL_3335505
EPI_ISL_3335493
EPI_ISL_3335686
EPI_ISL_3335700
EPI_ISL_3335461
EPI_ISL_3335671
EPI_ISL_3335672
EPI_ISL_3335518
EPI_ISL_3366390
EPI_ISL_3335635
EPI_ISL_3335466
EPI_ISL_3335549
EPI_ISL_3335657
EPI_ISL_3335616
EPI_ISL_3335490
EPI_ISL_3335582
EPI_ISL_3335545
EPI_ISL_3335529
EPI_ISL_3335464
EPI_ISL_3335498
EPI_ISL_3338545
EPI_ISL_3338297
EPI_ISL_3338453
EPI_ISL_3338443
EPI_ISL_3338420
EPI_ISL_3338548
EPI_ISL_3338365
EPI_ISL_3338283
EPI_ISL_3338321
EPI_ISL_3338451
EPI_ISL_3338346
EPI_ISL_3338561
EPI_ISL_3338563
EPI_ISL_3338458
EPI_ISL_3338400
EPI_ISL_3366742
EPI_ISL_3338467
EPI_ISL_3311427
EPI_ISL_3311373
EPI_ISL_3311488
EPI_ISL_3311528
EPI_ISL_3311374
EPI_ISL_3311568
EPI_ISL_3311479
EPI_ISL_3311399
EPI_ISL_3311552
EPI_ISL_3311419
EPI_ISL_3311430
EPI_ISL_3311590
EPI_ISL_3311511
EPI_ISL_3311381
EPI_ISL_3311444
EPI_ISL_3311593
EPI_ISL_3311421
EPI_ISL_3311400
EPI_ISL_3311589
EPI_ISL_3311595
EPI_ISL_3311536
EPI_ISL_3311455
EPI_ISL_3311519
EPI_ISL_3311529
EPI_ISL_3311448
EPI_ISL_3311483
EPI_ISL_3311392
EPI_ISL_3310335
EPI_ISL_3310268
EPI_ISL_3310287
EPI_ISL_3310382
EPI_ISL_3310234
EPI_ISL_3310209
EPI_ISL_3310431
EPI_ISL_3310380
EPI_ISL_3310356
EPI_ISL_3310445
EPI_ISL_3310192
EPI_ISL_3310354
EPI_ISL_3310302
EPI_ISL_3310197
EPI_ISL_3338264
EPI_ISL_3310337
EPI_ISL_3310370
EPI_ISL_3338272
EPI_ISL_3310270
EPI_ISL_3310415
EPI_ISL_3310249
EPI_ISL_3310276
EPI_ISL_3310379
EPI_ISL_3310320
EPI_ISL_3364866
EPI_ISL_3364836
EPI_ISL_3335139
EPI_ISL_3335356
EPI_ISL_3335259
EPI_ISL_3335169
EPI_ISL_3335137
EPI_ISL_3335346
EPI_ISL_3335371
EPI_ISL_3335197
EPI_ISL_3335249
EPI_ISL_3335433
EPI_ISL_3335212
EPI_ISL_3335150
EPI_ISL_3335219
EPI_ISL_3335437
EPI_ISL_3335145
EPI_ISL_3335244
EPI_ISL_3335364
EPI_ISL_3335332
EPI_ISL_3335395
EPI_ISL_3335326
EPI_ISL_3335248
EPI_ISL_3335174
EPI_ISL_3335240
EPI_ISL_3335303
EPI_ISL_3335221
EPI_ISL_3335232
EPI_ISL_3335314
EPI_ISL_3335234
EPI_ISL_3335282
EPI_ISL_3337942
EPI_ISL_3337973
EPI_ISL_3337719
EPI_ISL_3337827
EPI_ISL_3337803
EPI_ISL_3337972
EPI_ISL_3337914
EPI_ISL_3337805
EPI_ISL_3337711
EPI_ISL_3337738
EPI_ISL_3337792
EPI_ISL_3337828
EPI_ISL_3337875
EPI_ISL_3337964
EPI_ISL_3337907
EPI_ISL_3337918
EPI_ISL_3337762
EPI_ISL_3337812
EPI_ISL_3337760
EPI_ISL_3337664
EPI_ISL_3337902
EPI_ISL_3337674
EPI_ISL_3337888
EPI_ISL_3337932
EPI_ISL_3337727
EPI_ISL_3337965
EPI_ISL_3337949
EPI_ISL_3337884
EPI_ISL_3337780
EPI_ISL_3337665
EPI_ISL_3337835
EPI_ISL_3337833
EPI_ISL_3337656
EPI_ISL_3337687
EPI_ISL_3337781
EPI_ISL_3337751
EPI_ISL_3337698
EPI_ISL_3337936
EPI_ISL_3337769
EPI_ISL_3337810
EPI_ISL_3337955
EPI_ISL_3337701
EPI_ISL_3337795
EPI_ISL_3337679
EPI_ISL_3337871
EPI_ISL_3337859
EPI_ISL_3337880
EPI_ISL_3337713
EPI_ISL_3337708
EPI_ISL_3337933
EPI_ISL_3337766
EPI_ISL_3337659
EPI_ISL_3337975
EPI_ISL_3337824
EPI_ISL_3337733
EPI_ISL_3337919
EPI_ISL_3337672
EPI_ISL_3337692
EPI_ISL_3337857
EPI_ISL_3337879
EPI_ISL_3337717
EPI_ISL_3337913
EPI_ISL_3337754
EPI_ISL_3365996
EPI_ISL_3366144
EPI_ISL_3365990
EPI_ISL_3366145
EPI_ISL_3366065
EPI_ISL_3366163
EPI_ISL_3366180
EPI_ISL_3366094
EPI_ISL_3366159
EPI_ISL_3366227
EPI_ISL_3366016
EPI_ISL_3366013
EPI_ISL_3366158
EPI_ISL_3366169
EPI_ISL_3365054
EPI_ISL_3365288
EPI_ISL_3365204
EPI_ISL_3365332
EPI_ISL_3365280
EPI_ISL_3365219
EPI_ISL_3365156
EPI_ISL_3365132
EPI_ISL_3365298
EPI_ISL_3365201
EPI_ISL_3365321
EPI_ISL_3365254
EPI_ISL_3365240
EPI_ISL_3365157
EPI_ISL_3365024
EPI_ISL_3364986
EPI_ISL_3365104
EPI_ISL_3365150
EPI_ISL_3365155
EPI_ISL_3365164
EPI_ISL_3365186
EPI_ISL_3365262
EPI_ISL_3365090
EPI_ISL_3365194
EPI_ISL_3365175
EPI_ISL_3365223
EPI_ISL_3365295
EPI_ISL_3364942
EPI_ISL_3365299
EPI_ISL_3365151
EPI_ISL_3365269
EPI_ISL_3365034
EPI_ISL_3365214
EPI_ISL_3336818
EPI_ISL_3337047
EPI_ISL_3336899
EPI_ISL_3337017
EPI_ISL_3336833
EPI_ISL_3336896
EPI_ISL_3336735
EPI_ISL_3336827
EPI_ISL_3336805
EPI_ISL_3336828
EPI_ISL_3336908
EPI_ISL_3336859
EPI_ISL_3336958
EPI_ISL_3336983
EPI_ISL_3336844
EPI_ISL_3337033
EPI_ISL_3336937
EPI_ISL_3336990
EPI_ISL_3337021
EPI_ISL_3336974
EPI_ISL_3337005
EPI_ISL_3336612
EPI_ISL_3336516
EPI_ISL_3336690
EPI_ISL_3336630
EPI_ISL_3336461
EPI_ISL_3336496
EPI_ISL_3336580
EPI_ISL_3336624
EPI_ISL_3336602
EPI_ISL_3336420
EPI_ISL_3336684
EPI_ISL_3336552
EPI_ISL_3336701
EPI_ISL_3336598
EPI_ISL_3336530
EPI_ISL_3336625
EPI_ISL_3336591
EPI_ISL_3336660
EPI_ISL_3336481
EPI_ISL_3336724
EPI_ISL_3336524
EPI_ISL_3336526
EPI_ISL_3365698
EPI_ISL_3365858
EPI_ISL_3365680
EPI_ISL_3365856
EPI_ISL_3365896
EPI_ISL_3365711
EPI_ISL_3365683
EPI_ISL_3365885
EPI_ISL_3365673
EPI_ISL_3365797
EPI_ISL_3365657
EPI_ISL_3365521
EPI_ISL_3365365
EPI_ISL_3365343
EPI_ISL_3365531
EPI_ISL_3365557
EPI_ISL_3365364
EPI_ISL_3365375
EPI_ISL_3365480
EPI_ISL_3365401
EPI_ISL_3365615
EPI_ISL_3365427
EPI_ISL_3365617
EPI_ISL_3365651
EPI_ISL_3365525
EPI_ISL_3365414
EPI_ISL_3362183
EPI_ISL_3362347
EPI_ISL_3362199
EPI_ISL_3362084
EPI_ISL_3361989
EPI_ISL_3362379
EPI_ISL_3362411
EPI_ISL_3362214
EPI_ISL_3364151
EPI_ISL_3363986
EPI_ISL_3364028
EPI_ISL_3363965
EPI_ISL_3364220
EPI_ISL_3363899
EPI_ISL_3363966
EPI_ISL_3363892
EPI_ISL_3363931
EPI_ISL_3363990
EPI_ISL_3364159
EPI_ISL_3364210
EPI_ISL_3363885
EPI_ISL_3361453
EPI_ISL_3361470
EPI_ISL_3361032
EPI_ISL_3361174
EPI_ISL_3361540
EPI_ISL_3361394
EPI_ISL_3361192
EPI_ISL_3361130
EPI_ISL_3361384
EPI_ISL_3361054
EPI_ISL_3361464
EPI_ISL_3361158
EPI_ISL_3361279
EPI_ISL_3361400
EPI_ISL_3361692
EPI_ISL_3361869
EPI_ISL_3361959
EPI_ISL_3361704
EPI_ISL_3363534
EPI_ISL_3363842
EPI_ISL_3363570
EPI_ISL_3363739
EPI_ISL_3363859
EPI_ISL_3363506
EPI_ISL_3363535
EPI_ISL_3363542
EPI_ISL_3363708
EPI_ISL_3363852
EPI_ISL_3363564
EPI_ISL_3363610
EPI_ISL_3363654
EPI_ISL_3362931
EPI_ISL_3363099
EPI_ISL_3363127
EPI_ISL_3363103
EPI_ISL_3362939
EPI_ISL_3358986
EPI_ISL_3358964
EPI_ISL_3358893
EPI_ISL_3358946
EPI_ISL_3358919
EPI_ISL_3359078
EPI_ISL_3358996
EPI_ISL_3359019
EPI_ISL_3359095
EPI_ISL_3358963
EPI_ISL_3359049
EPI_ISL_3359058
EPI_ISL_3358990
EPI_ISL_3358916
EPI_ISL_3358970
EPI_ISL_3358920
EPI_ISL_3359076
EPI_ISL_3358936
EPI_ISL_3358678
EPI_ISL_3358831
EPI_ISL_3358644
EPI_ISL_3358826
EPI_ISL_3358854
EPI_ISL_3358623
EPI_ISL_3358841
EPI_ISL_3358620
EPI_ISL_3358592
EPI_ISL_3358821
EPI_ISL_3358714
EPI_ISL_3358763
EPI_ISL_3358686
EPI_ISL_3358612
EPI_ISL_3358748
EPI_ISL_3358662
EPI_ISL_3358656
EPI_ISL_3358876
EPI_ISL_3358779
EPI_ISL_3358851
EPI_ISL_3358630
EPI_ISL_3358814
EPI_ISL_3358697
EPI_ISL_3446383
EPI_ISL_3446291
EPI_ISL_3446338
EPI_ISL_3446232
EPI_ISL_3446237
EPI_ISL_3446306
EPI_ISL_3446118
EPI_ISL_3446260
EPI_ISL_3446274
EPI_ISL_3446280
EPI_ISL_3446324
EPI_ISL_3446360
EPI_ISL_3381127
EPI_ISL_3444696
EPI_ISL_3444591
EPI_ISL_3444681
EPI_ISL_3444648
EPI_ISL_3444739
EPI_ISL_3444768
EPI_ISL_3444691
EPI_ISL_3444728
EPI_ISL_3444729
EPI_ISL_3444797
EPI_ISL_3444603
EPI_ISL_3444678
EPI_ISL_3444698
EPI_ISL_3444561
EPI_ISL_3444777
EPI_ISL_3444650
EPI_ISL_3444782
EPI_ISL_3444638
EPI_ISL_3444699
EPI_ISL_3444579
EPI_ISL_3444654
EPI_ISL_3444636
EPI_ISL_3444738
EPI_ISL_3444722
EPI_ISL_3444690
EPI_ISL_3444749
EPI_ISL_3444709
EPI_ISL_3444796
EPI_ISL_3444776
EPI_ISL_3444707
EPI_ISL_3444672
EPI_ISL_3444598
EPI_ISL_3444683
EPI_ISL_3444646
EPI_ISL_3444634
EPI_ISL_3443151
EPI_ISL_3443312
EPI_ISL_3443158
EPI_ISL_3443281
EPI_ISL_3443261
EPI_ISL_3443232
EPI_ISL_3443383
EPI_ISL_3443271
EPI_ISL_3443178
EPI_ISL_3443388
EPI_ISL_3443130
EPI_ISL_3443384
EPI_ISL_3443282
EPI_ISL_3440585
EPI_ISL_3440451
EPI_ISL_3440599
EPI_ISL_3440368
EPI_ISL_3440406
EPI_ISL_3440594
EPI_ISL_3440398
EPI_ISL_3440441
EPI_ISL_3440374
EPI_ISL_3440435
EPI_ISL_3440394
EPI_ISL_3440543
EPI_ISL_3440355
EPI_ISL_3440582
EPI_ISL_3440586
EPI_ISL_3440577
EPI_ISL_3440431
EPI_ISL_3440425
EPI_ISL_3440423
EPI_ISL_3440376
EPI_ISL_3440595
EPI_ISL_3440454
EPI_ISL_3440463
EPI_ISL_3440370
EPI_ISL_3438885
EPI_ISL_3436404
EPI_ISL_3435461
EPI_ISL_3435638
EPI_ISL_3435640
EPI_ISL_3435652
EPI_ISL_3435664
EPI_ISL_3435498
EPI_ISL_3498088
EPI_ISL_3497967
EPI_ISL_3498254
EPI_ISL_3498034
EPI_ISL_3497959
EPI_ISL_3498071
EPI_ISL_3498136
EPI_ISL_3498116
EPI_ISL_3498004
EPI_ISL_3497969
EPI_ISL_3497966
EPI_ISL_3497949
EPI_ISL_3498037
EPI_ISL_3560760
EPI_ISL_3642219
EPI_ISL_3706421
EPI_ISL_3706422
EPI_ISL_3706429
EPI_ISL_3706456
EPI_ISL_3582210
EPI_ISL_3706434
EPI_ISL_3706424
EPI_ISL_3706423
EPI_ISL_3706418
EPI_ISL_3706432
EPI_ISL_3706417
EPI_ISL_3642259
EPI_ISL_3706442
EPI_ISL_3706437
EPI_ISL_3642311
EPI_ISL_3642165
EPI_ISL_3704632
EPI_ISL_3704616
EPI_ISL_3704681
EPI_ISL_3706557
EPI_ISL_3706548
EPI_ISL_3642016
EPI_ISL_3641905
EPI_ISL_3642099
EPI_ISL_3642094
EPI_ISL_3641948
EPI_ISL_3642095
EPI_ISL_3642079
EPI_ISL_3642002
EPI_ISL_3642008
EPI_ISL_3704329
EPI_ISL_3704177
EPI_ISL_3704319
EPI_ISL_3704121
EPI_ISL_3704240
EPI_ISL_3705638
EPI_ISL_3705595
EPI_ISL_3705599
EPI_ISL_3705607
EPI_ISL_3705847
EPI_ISL_3705871
EPI_ISL_3705670
EPI_ISL_3705754
EPI_ISL_3705681
EPI_ISL_3705714
EPI_ISL_3705653
EPI_ISL_3705833
EPI_ISL_3705733
EPI_ISL_3705816
EPI_ISL_3705823
EPI_ISL_3705715
EPI_ISL_3705827
EPI_ISL_3705766
EPI_ISL_3705796
EPI_ISL_3705687
EPI_ISL_3705706
EPI_ISL_3705707
EPI_ISL_3705769
EPI_ISL_3705660
EPI_ISL_3705780
EPI_ISL_3705664
EPI_ISL_3705761
EPI_ISL_3705630
EPI_ISL_3705824
EPI_ISL_3705836
EPI_ISL_3705777
EPI_ISL_3705884
EPI_ISL_3705661
EPI_ISL_3705876
EPI_ISL_3705631
EPI_ISL_3705632
EPI_ISL_3700013
EPI_ISL_3700102
EPI_ISL_3700029
EPI_ISL_3700120
EPI_ISL_3700178
EPI_ISL_3700284
EPI_ISL_3700023
EPI_ISL_3699975
EPI_ISL_3699994
EPI_ISL_3699982
EPI_ISL_3700093
EPI_ISL_3699974
EPI_ISL_3700272
EPI_ISL_3700183
EPI_ISL_3700143
EPI_ISL_3700217
EPI_ISL_3700106
EPI_ISL_3700075
EPI_ISL_3700223
EPI_ISL_3699989
EPI_ISL_3700152
EPI_ISL_3700161
EPI_ISL_3700101
EPI_ISL_3700292
EPI_ISL_3700109
EPI_ISL_3700283
EPI_ISL_3699793
EPI_ISL_3699828
EPI_ISL_3699788
EPI_ISL_3699881
EPI_ISL_3699942
EPI_ISL_3699882
EPI_ISL_3699818
EPI_ISL_3699668
EPI_ISL_3699766
EPI_ISL_3699689
EPI_ISL_3699912
EPI_ISL_3699781
EPI_ISL_3699823
EPI_ISL_3699791
EPI_ISL_3699902
EPI_ISL_3699911
EPI_ISL_3699937
EPI_ISL_3698304
EPI_ISL_3698276
EPI_ISL_3698344
EPI_ISL_3698233
EPI_ISL_3698332
EPI_ISL_3698277
EPI_ISL_3698187
EPI_ISL_3698352
EPI_ISL_3698148
EPI_ISL_3698127
EPI_ISL_3698345
EPI_ISL_3698375
EPI_ISL_3698185
EPI_ISL_3698247
EPI_ISL_3698373
EPI_ISL_3698122
EPI_ISL_3698156
EPI_ISL_3698259
EPI_ISL_3698202
EPI_ISL_3698271
EPI_ISL_3698239
EPI_ISL_3698343
EPI_ISL_3698306
EPI_ISL_3698328
EPI_ISL_3698237
EPI_ISL_3698357
EPI_ISL_3698144
EPI_ISL_3698274
EPI_ISL_3698224
EPI_ISL_3698264
EPI_ISL_3698292
EPI_ISL_3698333
EPI_ISL_3698236
EPI_ISL_3698363
EPI_ISL_3698346
EPI_ISL_3698279
EPI_ISL_3698205
EPI_ISL_3698165
EPI_ISL_3698350
EPI_ISL_3698953
EPI_ISL_3699060
EPI_ISL_3699106
EPI_ISL_3699039
EPI_ISL_3699081
EPI_ISL_3697748
EPI_ISL_3697828
EPI_ISL_3697726
EPI_ISL_3697805
EPI_ISL_3697768
EPI_ISL_3697846
EPI_ISL_3697837
EPI_ISL_3697707
EPI_ISL_3698795
EPI_ISL_3698755
EPI_ISL_3698648
EPI_ISL_3698870
EPI_ISL_3698748
EPI_ISL_3698803
EPI_ISL_3698638
EPI_ISL_3698632
EPI_ISL_3698622
EPI_ISL_3698814
EPI_ISL_3698872
EPI_ISL_3698821
EPI_ISL_3698865
EPI_ISL_3698702
EPI_ISL_3698658
EPI_ISL_3698871
EPI_ISL_3698665
EPI_ISL_3698783
EPI_ISL_3698848
EPI_ISL_3698635
EPI_ISL_3698671
EPI_ISL_3698641
EPI_ISL_3698819
EPI_ISL_3698840
EPI_ISL_3698725
EPI_ISL_3698750
EPI_ISL_3698800
EPI_ISL_3697877
EPI_ISL_3698107
EPI_ISL_3698108
EPI_ISL_3698090
EPI_ISL_3697939
EPI_ISL_3697912
EPI_ISL_3697980
EPI_ISL_3698022
EPI_ISL_3697969
EPI_ISL_3698070
EPI_ISL_3697870
EPI_ISL_3698051
EPI_ISL_3697973
EPI_ISL_3697957
EPI_ISL_3698044
EPI_ISL_3699201
EPI_ISL_3699269
EPI_ISL_3699138
EPI_ISL_3699380
EPI_ISL_3699326
EPI_ISL_3699361
EPI_ISL_3699177
EPI_ISL_3699192
EPI_ISL_3699308
EPI_ISL_3699358
EPI_ISL_3699173
EPI_ISL_3699211
EPI_ISL_3699194
EPI_ISL_3699251
EPI_ISL_3699263
EPI_ISL_3699369
EPI_ISL_3699214
EPI_ISL_3699343
EPI_ISL_3699285
EPI_ISL_3699245
EPI_ISL_3699262
EPI_ISL_3699323
EPI_ISL_3699178
EPI_ISL_3699125
EPI_ISL_3699129
EPI_ISL_3699528
EPI_ISL_3699424
EPI_ISL_3699547
EPI_ISL_3699513
EPI_ISL_3699497
EPI_ISL_3699402
EPI_ISL_3699578
EPI_ISL_3699395
EPI_ISL_3699565
EPI_ISL_3699634
EPI_ISL_3699551
EPI_ISL_3699548
EPI_ISL_3699536
EPI_ISL_3699544
EPI_ISL_3699401
EPI_ISL_3699598
EPI_ISL_3699557
EPI_ISL_3699496
EPI_ISL_3699633
EPI_ISL_3699494
EPI_ISL_3699458
EPI_ISL_3699421
EPI_ISL_3699534
EPI_ISL_3729470
EPI_ISL_3729384
EPI_ISL_3729883
EPI_ISL_3768865
EPI_ISL_3767438
EPI_ISL_3767301
EPI_ISL_3767234
EPI_ISL_3767469
EPI_ISL_3767276
EPI_ISL_3767242
EPI_ISL_3766993
EPI_ISL_3767012
EPI_ISL_3767111
EPI_ISL_3766977
EPI_ISL_3767110
EPI_ISL_3767030
EPI_ISL_3767138
EPI_ISL_3763718
EPI_ISL_3763818
EPI_ISL_3763918
EPI_ISL_3763291
EPI_ISL_3763302
EPI_ISL_3763332
EPI_ISL_3762852
EPI_ISL_3762998
EPI_ISL_3762870
EPI_ISL_3762869
EPI_ISL_3762857
EPI_ISL_3763015
EPI_ISL_3762896
EPI_ISL_3762976
EPI_ISL_3915686
EPI_ISL_3957010
EPI_ISL_3884339
EPI_ISL_3884293
EPI_ISL_3884362
EPI_ISL_3883375
EPI_ISL_3883648
EPI_ISL_3883453
EPI_ISL_3883513
EPI_ISL_3883553
EPI_ISL_3883523
EPI_ISL_3883493
EPI_ISL_3883583
EPI_ISL_3883394
EPI_ISL_3883423
EPI_ISL_3915639
EPI_ISL_3883588
EPI_ISL_3883468
EPI_ISL_3883594
EPI_ISL_3883391
EPI_ISL_3883592
EPI_ISL_3883467
EPI_ISL_3883722
EPI_ISL_3883661
EPI_ISL_3883663
EPI_ISL_3883585
EPI_ISL_3883559
EPI_ISL_3883562
EPI_ISL_3883606
EPI_ISL_3883643
EPI_ISL_3883403
EPI_ISL_3883647
EPI_ISL_3883445
EPI_ISL_3883260
EPI_ISL_3883370
EPI_ISL_3883384
EPI_ISL_3883472
EPI_ISL_3883463
EPI_ISL_3883358
EPI_ISL_3883670
EPI_ISL_3883612
EPI_ISL_3883579
EPI_ISL_3883502
EPI_ISL_3883279
EPI_ISL_3883597
EPI_ISL_3883521
EPI_ISL_3883267
EPI_ISL_3883374
EPI_ISL_3883281
EPI_ISL_3883414
EPI_ISL_3883436
EPI_ISL_3883478
EPI_ISL_3883435
EPI_ISL_3883536
EPI_ISL_3883676
EPI_ISL_3951951
EPI_ISL_3951916
EPI_ISL_3951992
EPI_ISL_3951882
EPI_ISL_3952002
EPI_ISL_3952024
EPI_ISL_3951875
EPI_ISL_3951986
EPI_ISL_3951955
EPI_ISL_3951908
EPI_ISL_3952062
EPI_ISL_3952018
EPI_ISL_3951976
EPI_ISL_3951853
EPI_ISL_3951861
EPI_ISL_3951948
EPI_ISL_3951902
EPI_ISL_3952006
EPI_ISL_3952017
EPI_ISL_3951880
EPI_ISL_3951885
EPI_ISL_3951945
EPI_ISL_3951873
EPI_ISL_3951956
EPI_ISL_3951980
EPI_ISL_3951857
EPI_ISL_3952045
EPI_ISL_3951921
EPI_ISL_3951821
EPI_ISL_3952085
EPI_ISL_3952123
EPI_ISL_3952096
EPI_ISL_3952091
EPI_ISL_3952082
EPI_ISL_3952136
EPI_ISL_3952142
EPI_ISL_3952089
EPI_ISL_3952087
EPI_ISL_3952102
EPI_ISL_3952086
EPI_ISL_3952077
EPI_ISL_3952067
EPI_ISL_3952097
EPI_ISL_3952100
EPI_ISL_3952117
EPI_ISL_3952145
EPI_ISL_3952152
EPI_ISL_3952114
EPI_ISL_3952116
EPI_ISL_3952093
EPI_ISL_3952072
EPI_ISL_3952103
EPI_ISL_3952106
EPI_ISL_3952125
EPI_ISL_3952124
EPI_ISL_3952121
EPI_ISL_3952138
EPI_ISL_3952108
EPI_ISL_3952110
EPI_ISL_3952135
EPI_ISL_3952131
EPI_ISL_3952150
EPI_ISL_3952146
EPI_ISL_3952078
EPI_ISL_3953969
EPI_ISL_3953856
EPI_ISL_3953712
EPI_ISL_3953630
EPI_ISL_3953733
EPI_ISL_3953645
EPI_ISL_3953933
EPI_ISL_3953940
EPI_ISL_3953843
EPI_ISL_3953966
EPI_ISL_3953721
EPI_ISL_3953675
EPI_ISL_3953842
EPI_ISL_3953945
EPI_ISL_3953700
EPI_ISL_3953803
EPI_ISL_3953742
EPI_ISL_3953916
EPI_ISL_3953918
EPI_ISL_3953746
EPI_ISL_3951786
EPI_ISL_3951777
EPI_ISL_3951659
EPI_ISL_3951731
EPI_ISL_3951611
EPI_ISL_3951755
EPI_ISL_3951721
EPI_ISL_3951640
EPI_ISL_3951606
EPI_ISL_3951785
EPI_ISL_3951575
EPI_ISL_3951728
EPI_ISL_3951805
EPI_ISL_3951666
EPI_ISL_3951610
EPI_ISL_3951692
EPI_ISL_3951561
EPI_ISL_3951747
EPI_ISL_3951567
EPI_ISL_3951623
EPI_ISL_3951717
EPI_ISL_3951766
EPI_ISL_3951745
EPI_ISL_3951752
EPI_ISL_3951638
EPI_ISL_3951739
EPI_ISL_3951774
EPI_ISL_3951713
EPI_ISL_3951586
EPI_ISL_3951605
EPI_ISL_3951708
EPI_ISL_3951608
EPI_ISL_3953723
EPI_ISL_3953735
EPI_ISL_3953815
EPI_ISL_3953822
EPI_ISL_3953983
EPI_ISL_3953848
EPI_ISL_3953765
EPI_ISL_3953861
EPI_ISL_3953827
EPI_ISL_3953752
EPI_ISL_3953686
EPI_ISL_3953883
EPI_ISL_3953808
EPI_ISL_3953795
EPI_ISL_3953739
EPI_ISL_3953673
EPI_ISL_3953921
EPI_ISL_3953833
EPI_ISL_3953912
EPI_ISL_3953944
EPI_ISL_3953826
EPI_ISL_3953676
EPI_ISL_3953722
EPI_ISL_3953725
EPI_ISL_3953784
EPI_ISL_3953745
EPI_ISL_3953928
EPI_ISL_3953854
EPI_ISL_3953950
EPI_ISL_3953948
EPI_ISL_3953973
EPI_ISL_3953773
EPI_ISL_3953907
EPI_ISL_3953674
EPI_ISL_3953759
EPI_ISL_3953956
EPI_ISL_3953718
EPI_ISL_3953811
EPI_ISL_3953677
EPI_ISL_3953981
EPI_ISL_3953859
EPI_ISL_3953696
EPI_ISL_3953939
EPI_ISL_3953819
EPI_ISL_3953963
EPI_ISL_3953737
EPI_ISL_3953657
EPI_ISL_3953634
EPI_ISL_3953829
EPI_ISL_3953763
EPI_ISL_3953851
EPI_ISL_3953855
EPI_ISL_3953845
EPI_ISL_3953761
EPI_ISL_3953701
EPI_ISL_3953775
EPI_ISL_3953785
EPI_ISL_3953681
EPI_ISL_3953972
EPI_ISL_3953893
EPI_ISL_3953704
EPI_ISL_3953786
EPI_ISL_3953860
EPI_ISL_3953720
EPI_ISL_3953909
EPI_ISL_3953862
EPI_ISL_3953664
EPI_ISL_3953659
EPI_ISL_3953934
EPI_ISL_3953865
EPI_ISL_3953635
EPI_ISL_3953849
EPI_ISL_3953970
EPI_ISL_3953727
EPI_ISL_3953832
EPI_ISL_3953660
EPI_ISL_3953678
EPI_ISL_3953958
EPI_ISL_3953652
EPI_ISL_3953779
EPI_ISL_3953908
EPI_ISL_3953679
EPI_ISL_3953758
EPI_ISL_3953837
EPI_ISL_3953661
EPI_ISL_3956437
EPI_ISL_3956678
EPI_ISL_3956525
EPI_ISL_3956690
EPI_ISL_3956694
EPI_ISL_3956680
EPI_ISL_3956472
EPI_ISL_3956601
EPI_ISL_3956539
EPI_ISL_3956643
EPI_ISL_3956712
EPI_ISL_3956466
EPI_ISL_3956503
EPI_ISL_3956508
EPI_ISL_3956686
EPI_ISL_3956711
EPI_ISL_3956534
EPI_ISL_3956706
EPI_ISL_3956413
EPI_ISL_3956455
EPI_ISL_3956404
EPI_ISL_3956649
EPI_ISL_3956392
EPI_ISL_3956427
EPI_ISL_3956615
EPI_ISL_3954513
EPI_ISL_3954686
EPI_ISL_3954665
EPI_ISL_3954635
EPI_ISL_3954685
EPI_ISL_3954679
EPI_ISL_3954623
EPI_ISL_3954643
EPI_ISL_3954587
EPI_ISL_3954583
EPI_ISL_3954725
EPI_ISL_3954656
EPI_ISL_3954526
EPI_ISL_3954581
EPI_ISL_3954619
EPI_ISL_3954669
EPI_ISL_3954673
EPI_ISL_3954662
EPI_ISL_3954605
EPI_ISL_3954689
EPI_ISL_3954630
EPI_ISL_3954607
EPI_ISL_3954708
EPI_ISL_3954597
EPI_ISL_3954637
EPI_ISL_3954696
EPI_ISL_3954678
EPI_ISL_3954509
EPI_ISL_3954594
EPI_ISL_3954601
EPI_ISL_3953357
EPI_ISL_3953356
EPI_ISL_3953504
EPI_ISL_3953384
EPI_ISL_3953574
EPI_ISL_3953589
EPI_ISL_3953369
EPI_ISL_3953412
EPI_ISL_3953293
EPI_ISL_3953422
EPI_ISL_3953340
EPI_ISL_3953588
EPI_ISL_3953462
EPI_ISL_3953376
EPI_ISL_3953333
EPI_ISL_3953308
EPI_ISL_3953602
EPI_ISL_3953298
EPI_ISL_3953531
EPI_ISL_3953461
EPI_ISL_3953566
EPI_ISL_3953591
EPI_ISL_3953464
EPI_ISL_3953364
EPI_ISL_3953455
EPI_ISL_3953527
EPI_ISL_3953438
EPI_ISL_3953520
EPI_ISL_3953405
EPI_ISL_3953560
EPI_ISL_3953291
EPI_ISL_3953317
EPI_ISL_3953437
EPI_ISL_3953419
EPI_ISL_3953413
EPI_ISL_3953309
EPI_ISL_3953489
EPI_ISL_3953431
EPI_ISL_3953603
EPI_ISL_3953628
EPI_ISL_3953318
EPI_ISL_3953425
EPI_ISL_3953540
EPI_ISL_3953548
EPI_ISL_3953496
EPI_ISL_3953499
EPI_ISL_3953289
EPI_ISL_3953452
EPI_ISL_3953530
EPI_ISL_3953338
EPI_ISL_3953564
EPI_ISL_3953465
EPI_ISL_3953292
EPI_ISL_3953453
EPI_ISL_3953488
EPI_ISL_3953408
EPI_ISL_3953365
EPI_ISL_3953613
EPI_ISL_3953565
EPI_ISL_3953599
EPI_ISL_3953429
EPI_ISL_3953586
EPI_ISL_3953430
EPI_ISL_3951449
EPI_ISL_3951466
EPI_ISL_3951473
EPI_ISL_3951548
EPI_ISL_3951476
EPI_ISL_3951427
EPI_ISL_3951266
EPI_ISL_3951495
EPI_ISL_3951455
EPI_ISL_3951350
EPI_ISL_3951555
EPI_ISL_3951451
EPI_ISL_3951458
EPI_ISL_3951506
EPI_ISL_3951484
EPI_ISL_3951391
EPI_ISL_3951326
EPI_ISL_3951340
EPI_ISL_3951323
EPI_ISL_3951471
EPI_ISL_3951343
EPI_ISL_3951361
EPI_ISL_3951413
EPI_ISL_3950160
EPI_ISL_3950367
EPI_ISL_3950129
EPI_ISL_3950182
EPI_ISL_3992916
EPI_ISL_3950282
EPI_ISL_3950140
EPI_ISL_3950222
EPI_ISL_3950313
EPI_ISL_3950391
EPI_ISL_3950324
EPI_ISL_3950180
EPI_ISL_3950398
EPI_ISL_3992918
EPI_ISL_3950284
EPI_ISL_3950235
EPI_ISL_3950190
EPI_ISL_3950279
EPI_ISL_3950378
EPI_ISL_3950309
EPI_ISL_3953403
EPI_ISL_3953436
EPI_ISL_3953336
EPI_ISL_3953456
EPI_ISL_3953577
EPI_ISL_3953559
EPI_ISL_3953466
EPI_ISL_3953386
EPI_ISL_3953468
EPI_ISL_3953487
EPI_ISL_3953463
EPI_ISL_3953622
EPI_ISL_3953355
EPI_ISL_3953402
EPI_ISL_3953609
EPI_ISL_3953378
EPI_ISL_3953313
EPI_ISL_3953305
EPI_ISL_3953474
EPI_ISL_3953368
EPI_ISL_3953354
EPI_ISL_3950769
EPI_ISL_3950798
EPI_ISL_3950891
EPI_ISL_3951002
EPI_ISL_3950851
EPI_ISL_3950965
EPI_ISL_3950754
EPI_ISL_3951005
EPI_ISL_3950756
EPI_ISL_3950828
EPI_ISL_3950990
EPI_ISL_3951032
EPI_ISL_3950787
EPI_ISL_3950844
EPI_ISL_3951037
EPI_ISL_3950837
EPI_ISL_3950796
EPI_ISL_3950850
EPI_ISL_3994746
EPI_ISL_3951054
EPI_ISL_3950862
EPI_ISL_3950880
EPI_ISL_3950855
EPI_ISL_3950802
EPI_ISL_3950856
EPI_ISL_3950829
EPI_ISL_3950854
EPI_ISL_3950934
EPI_ISL_3950964
EPI_ISL_3950996
EPI_ISL_3950818
EPI_ISL_3950904
EPI_ISL_3950766
EPI_ISL_3950898
EPI_ISL_3951027
EPI_ISL_3950753
EPI_ISL_3950913
EPI_ISL_3951020
EPI_ISL_3950882
EPI_ISL_3951033
EPI_ISL_3950961
EPI_ISL_3950830
EPI_ISL_3950750
EPI_ISL_3950873
EPI_ISL_3950763
EPI_ISL_3951036
EPI_ISL_3950858
EPI_ISL_3950859
EPI_ISL_3950920
EPI_ISL_3950782
EPI_ISL_3951048
EPI_ISL_3950749
EPI_ISL_3950772
EPI_ISL_3950812
EPI_ISL_3950958
EPI_ISL_3950923
EPI_ISL_3951063
EPI_ISL_3951069
EPI_ISL_3950783
EPI_ISL_3951026
EPI_ISL_3950872
EPI_ISL_3950795
EPI_ISL_3953163
EPI_ISL_3953259
EPI_ISL_3953109
EPI_ISL_3953169
EPI_ISL_3953186
EPI_ISL_3953246
EPI_ISL_3953213
EPI_ISL_3953235
EPI_ISL_3953219
EPI_ISL_3953124
EPI_ISL_3953131
EPI_ISL_3953149
EPI_ISL_3953203
EPI_ISL_3953093
EPI_ISL_3953185
EPI_ISL_3953221
EPI_ISL_3953134
EPI_ISL_3953254
EPI_ISL_3953132
EPI_ISL_3953233
EPI_ISL_3953195
EPI_ISL_3953216
EPI_ISL_3953157
EPI_ISL_3953237
EPI_ISL_3953096
EPI_ISL_3953100
EPI_ISL_3953182
EPI_ISL_3951104
EPI_ISL_3951179
EPI_ISL_3951091
EPI_ISL_3951135
EPI_ISL_3951243
EPI_ISL_3994805
EPI_ISL_3951101
EPI_ISL_3994840
EPI_ISL_3951206
EPI_ISL_3951222
EPI_ISL_3951152
EPI_ISL_3951128
EPI_ISL_3951093
EPI_ISL_3951209
EPI_ISL_3951246
EPI_ISL_3951212
EPI_ISL_3951194
EPI_ISL_3951252
EPI_ISL_3951258
EPI_ISL_3951251
EPI_ISL_3951193
EPI_ISL_3951188
EPI_ISL_3951215
EPI_ISL_3951245
EPI_ISL_3951115
EPI_ISL_3951172
EPI_ISL_3994847
EPI_ISL_3951151
EPI_ISL_3951150
EPI_ISL_3951176
EPI_ISL_3951203
EPI_ISL_3951106
EPI_ISL_3951181
EPI_ISL_3951102
EPI_ISL_3951161
EPI_ISL_3951244
EPI_ISL_3951147
EPI_ISL_3951127
EPI_ISL_3954922
EPI_ISL_3954783
EPI_ISL_3954751
EPI_ISL_3954814
EPI_ISL_3954861
EPI_ISL_3954919
EPI_ISL_3954974
EPI_ISL_3954854
EPI_ISL_3954804
EPI_ISL_3954730
EPI_ISL_3954892
EPI_ISL_3954944
EPI_ISL_3954907
EPI_ISL_3954928
EPI_ISL_3954838
EPI_ISL_3954937
EPI_ISL_3954979
EPI_ISL_3954973
EPI_ISL_3954915
EPI_ISL_3954902
EPI_ISL_3954734
EPI_ISL_3954889
EPI_ISL_3954817
EPI_ISL_3954746
EPI_ISL_3968162
EPI_ISL_3968210
EPI_ISL_3967949
EPI_ISL_3992906
EPI_ISL_3968134
EPI_ISL_3967980
EPI_ISL_3967962
EPI_ISL_3968111
EPI_ISL_3967963
EPI_ISL_3968099
EPI_ISL_3967982
EPI_ISL_3968194
EPI_ISL_3968182
EPI_ISL_3968179
EPI_ISL_3968000
EPI_ISL_3967985
EPI_ISL_3968034
EPI_ISL_3968109
EPI_ISL_3968036
EPI_ISL_3968117
EPI_ISL_3968016
EPI_ISL_3968003
EPI_ISL_3967932
EPI_ISL_3968176
EPI_ISL_3968168
EPI_ISL_3968058
EPI_ISL_3967988
EPI_ISL_3968123
EPI_ISL_3952369
EPI_ISL_3952320
EPI_ISL_3967684
EPI_ISL_3967683
EPI_ISL_3992897
EPI_ISL_3967721
EPI_ISL_3992892
EPI_ISL_3967830
EPI_ISL_3967780
EPI_ISL_3967838
EPI_ISL_3967682
EPI_ISL_3967876
EPI_ISL_3967719
EPI_ISL_3967804
EPI_ISL_3967821
EPI_ISL_3967796
EPI_ISL_3992890
EPI_ISL_3967920
EPI_ISL_3967666
EPI_ISL_3967699
EPI_ISL_3967685
EPI_ISL_3967848
EPI_ISL_3967791
EPI_ISL_3967679
EPI_ISL_3992889
EPI_ISL_3967834
EPI_ISL_3967800
EPI_ISL_3967910
EPI_ISL_3967884
EPI_ISL_3995788
EPI_ISL_3995824
EPI_ISL_4020446
EPI_ISL_3995957
EPI_ISL_3995778
EPI_ISL_3995804
EPI_ISL_3995779
EPI_ISL_3995890
EPI_ISL_3995863
EPI_ISL_4020428
EPI_ISL_3995499
EPI_ISL_3995657
EPI_ISL_3995592
EPI_ISL_3995698
EPI_ISL_3995578
EPI_ISL_3995537
EPI_ISL_3995599
EPI_ISL_3995460
EPI_ISL_3995709
EPI_ISL_3952516
EPI_ISL_3952588
EPI_ISL_3952557
EPI_ISL_3952774
EPI_ISL_3952563
EPI_ISL_3952694
EPI_ISL_3952707
EPI_ISL_3952696
EPI_ISL_3952791
EPI_ISL_3952512
EPI_ISL_3952670
EPI_ISL_3952756
EPI_ISL_3952727
EPI_ISL_3952579
EPI_ISL_3952489
EPI_ISL_3952764
EPI_ISL_3952514
EPI_ISL_3952495
EPI_ISL_3952551
EPI_ISL_3952499
EPI_ISL_3952547
EPI_ISL_3952608
EPI_ISL_3952552
EPI_ISL_3952566
EPI_ISL_3952720
EPI_ISL_3952719
EPI_ISL_3952497
EPI_ISL_3952746
EPI_ISL_3952631
EPI_ISL_3955811
EPI_ISL_3955764
EPI_ISL_3955890
EPI_ISL_3955821
EPI_ISL_3955800
EPI_ISL_3955866
EPI_ISL_3955967
EPI_ISL_3955945
EPI_ISL_3955968
EPI_ISL_3955875
EPI_ISL_3955826
EPI_ISL_3955993
EPI_ISL_3956012
EPI_ISL_3955745
EPI_ISL_3956011
EPI_ISL_3955855
EPI_ISL_3955975
EPI_ISL_3955966
EPI_ISL_3955951
EPI_ISL_3956229
EPI_ISL_3956255
EPI_ISL_3956248
EPI_ISL_3956137
EPI_ISL_3956102
EPI_ISL_3956292
EPI_ISL_3956152
EPI_ISL_3956134
EPI_ISL_3956357
EPI_ISL_3956072
EPI_ISL_3956380
EPI_ISL_3956078
EPI_ISL_3956308
EPI_ISL_3956386
EPI_ISL_3956288
EPI_ISL_3956230
EPI_ISL_3955690
EPI_ISL_3955701
EPI_ISL_3955736
EPI_ISL_3955533
EPI_ISL_3955449
EPI_ISL_3955465
EPI_ISL_3955693
EPI_ISL_3955551
EPI_ISL_3955446
EPI_ISL_3955536
EPI_ISL_3955480
EPI_ISL_3955623
EPI_ISL_3955606
EPI_ISL_3955600
EPI_ISL_3955548
EPI_ISL_3955547
EPI_ISL_3993366
EPI_ISL_3993262
EPI_ISL_3993475
EPI_ISL_3993352
EPI_ISL_3993417
EPI_ISL_3993264
EPI_ISL_3993409
EPI_ISL_3993367
EPI_ISL_3993279
EPI_ISL_3993322
EPI_ISL_3993480
EPI_ISL_3993452
EPI_ISL_3993464
EPI_ISL_3993359
EPI_ISL_3993282
EPI_ISL_3993233
EPI_ISL_3993338
EPI_ISL_3993355
EPI_ISL_3993316
EPI_ISL_3993460
EPI_ISL_4019824
EPI_ISL_3993269
EPI_ISL_3993479
EPI_ISL_3993238
EPI_ISL_3993411
EPI_ISL_3993406
EPI_ISL_3993235
EPI_ISL_3993274
EPI_ISL_3993370
EPI_ISL_3993465
EPI_ISL_3993317
EPI_ISL_3993582
EPI_ISL_3993688
EPI_ISL_3993677
EPI_ISL_3993696
EPI_ISL_3993581
EPI_ISL_3993585
EPI_ISL_3993622
EPI_ISL_3993649
EPI_ISL_4019983
EPI_ISL_3993508
EPI_ISL_3993528
EPI_ISL_3993535
EPI_ISL_3993615
EPI_ISL_3993612
EPI_ISL_3993562
EPI_ISL_3993639
EPI_ISL_3993600
EPI_ISL_3993514
EPI_ISL_3995072
EPI_ISL_4020179
EPI_ISL_3994949
EPI_ISL_3995059
EPI_ISL_3995164
EPI_ISL_3994994
EPI_ISL_3994952
EPI_ISL_3994901
EPI_ISL_3994996
EPI_ISL_3995078
EPI_ISL_3995098
EPI_ISL_3994977
EPI_ISL_3994970
EPI_ISL_3995141
EPI_ISL_3995195
EPI_ISL_3994933
EPI_ISL_4020178
EPI_ISL_3995032
EPI_ISL_3995069
EPI_ISL_3995042
EPI_ISL_3995107
EPI_ISL_3995111
EPI_ISL_3994990
EPI_ISL_3994903
EPI_ISL_3994936
EPI_ISL_3995149
EPI_ISL_3995089
EPI_ISL_3995063
EPI_ISL_3994979
EPI_ISL_3994998
EPI_ISL_3995178
EPI_ISL_3994905
EPI_ISL_3995097
EPI_ISL_3995052
EPI_ISL_3995129
EPI_ISL_3992712
EPI_ISL_3992813
EPI_ISL_3992699
EPI_ISL_3992616
EPI_ISL_3992748
EPI_ISL_3992853
EPI_ISL_3992696
EPI_ISL_3992742
EPI_ISL_3992633
EPI_ISL_3992820
EPI_ISL_3992597
EPI_ISL_3992836
EPI_ISL_3992525
EPI_ISL_3992663
EPI_ISL_3992571
EPI_ISL_3992549
EPI_ISL_3992667
EPI_ISL_3992583
EPI_ISL_3992719
EPI_ISL_3992791
EPI_ISL_3992722
EPI_ISL_3992822
EPI_ISL_3992555
EPI_ISL_3992747
EPI_ISL_3992650
EPI_ISL_3992731
EPI_ISL_3992586
EPI_ISL_3992632
EPI_ISL_3992577
EPI_ISL_3992739
EPI_ISL_3992772
EPI_ISL_3992854
EPI_ISL_3965649
EPI_ISL_3965822
EPI_ISL_3965783
EPI_ISL_3994287
EPI_ISL_3965611
EPI_ISL_3965777
EPI_ISL_3965918
EPI_ISL_3965650
EPI_ISL_3965834
EPI_ISL_3965844
EPI_ISL_3965767
EPI_ISL_3965893
EPI_ISL_3965858
EPI_ISL_3965816
EPI_ISL_3965722
EPI_ISL_3965560
EPI_ISL_3965704
EPI_ISL_3965792
EPI_ISL_3990553
EPI_ISL_3990616
EPI_ISL_3990774
EPI_ISL_3990543
EPI_ISL_3990522
EPI_ISL_3990643
EPI_ISL_3990599
EPI_ISL_3990779
EPI_ISL_3990691
EPI_ISL_3990791
EPI_ISL_3990715
EPI_ISL_3990618
EPI_ISL_3990775
EPI_ISL_3990591
EPI_ISL_3990639
EPI_ISL_3990733
EPI_ISL_3990610
EPI_ISL_3990784
EPI_ISL_3990705
EPI_ISL_3990787
EPI_ISL_3990508
EPI_ISL_3990500
EPI_ISL_3990590
EPI_ISL_3990744
EPI_ISL_3965885
EPI_ISL_3965515
EPI_ISL_3965794
EPI_ISL_3965625
EPI_ISL_3965673
EPI_ISL_3965693
EPI_ISL_3965646
EPI_ISL_3965869
EPI_ISL_3965748
EPI_ISL_3965615
EPI_ISL_3965586
EPI_ISL_3965846
EPI_ISL_3965903
EPI_ISL_3965761
EPI_ISL_3965914
EPI_ISL_3965814
EPI_ISL_3965670
EPI_ISL_3965807
EPI_ISL_3965881
EPI_ISL_3965516
EPI_ISL_3965634
EPI_ISL_3965811
EPI_ISL_3965622
EPI_ISL_3965742
EPI_ISL_3965716
EPI_ISL_3965638
EPI_ISL_3965612
EPI_ISL_3965568
EPI_ISL_3965833
EPI_ISL_3965980
EPI_ISL_3966158
EPI_ISL_3965920
EPI_ISL_3966127
EPI_ISL_3965963
EPI_ISL_3966224
EPI_ISL_3966128
EPI_ISL_3966186
EPI_ISL_3965933
EPI_ISL_3994300
EPI_ISL_3965955
EPI_ISL_3966025
EPI_ISL_3966190
EPI_ISL_3966060
EPI_ISL_3965938
EPI_ISL_3966040
EPI_ISL_3966263
EPI_ISL_3966142
EPI_ISL_3966188
EPI_ISL_3966233
EPI_ISL_3966101
EPI_ISL_3966191
EPI_ISL_3966239
EPI_ISL_3965993
EPI_ISL_3966260
EPI_ISL_3966176
EPI_ISL_3965922
EPI_ISL_3966031
EPI_ISL_3965953
EPI_ISL_3966115
EPI_ISL_3965989
EPI_ISL_3966104
EPI_ISL_3966069
EPI_ISL_3965942
EPI_ISL_3965927
EPI_ISL_3966070
EPI_ISL_3966013
EPI_ISL_3966236
EPI_ISL_3966183
EPI_ISL_3966168
EPI_ISL_3965929
EPI_ISL_3966059
EPI_ISL_3966084
EPI_ISL_3965983
EPI_ISL_3966189
EPI_ISL_3966038
EPI_ISL_3966240
EPI_ISL_3966082
EPI_ISL_3966139
EPI_ISL_3966157
EPI_ISL_3990640
EPI_ISL_3990687
EPI_ISL_3990573
EPI_ISL_3990527
EPI_ISL_3990792
EPI_ISL_3990799
EPI_ISL_3990632
EPI_ISL_3990675
EPI_ISL_3990703
EPI_ISL_3990502
EPI_ISL_3990741
EPI_ISL_4016219
EPI_ISL_4016207
EPI_ISL_3990796
EPI_ISL_3990748
EPI_ISL_3990656
EPI_ISL_3990713
EPI_ISL_3990633
EPI_ISL_3990540
EPI_ISL_3990688
EPI_ISL_3990529
EPI_ISL_4016193
EPI_ISL_3990689
EPI_ISL_3990727
EPI_ISL_3990735
EPI_ISL_3990740
EPI_ISL_3994124
EPI_ISL_3994263
EPI_ISL_3994162
EPI_ISL_3994051
EPI_ISL_3994215
EPI_ISL_3994068
EPI_ISL_3992793
EPI_ISL_3992815
EPI_ISL_3992729
EPI_ISL_3992720
EPI_ISL_3992520
EPI_ISL_3992708
EPI_ISL_3992526
EPI_ISL_3992634
EPI_ISL_3992826
EPI_ISL_3992787
EPI_ISL_3992548
EPI_ISL_3992536
EPI_ISL_3992874
EPI_ISL_3992881
EPI_ISL_3992761
EPI_ISL_3992876
EPI_ISL_3992665
EPI_ISL_3992766
EPI_ISL_3992620
EPI_ISL_3992594
EPI_ISL_3992514
EPI_ISL_3992710
EPI_ISL_3992799
EPI_ISL_3992811
EPI_ISL_3992796
EPI_ISL_3992798
EPI_ISL_3992642
EPI_ISL_3992786
EPI_ISL_3992544
EPI_ISL_3992846
EPI_ISL_3996107
EPI_ISL_3967349
EPI_ISL_3996109
EPI_ISL_3967351
EPI_ISL_4014270
EPI_ISL_4048695
EPI_ISL_4014277
EPI_ISL_4014428
EPI_ISL_4014279
EPI_ISL_4014327
EPI_ISL_4014377
EPI_ISL_4014374
EPI_ISL_4048688
EPI_ISL_4014365
EPI_ISL_4014324
EPI_ISL_4014201
EPI_ISL_4014074
EPI_ISL_4014159
EPI_ISL_4014112
EPI_ISL_4014113
EPI_ISL_4013967
EPI_ISL_4014065
EPI_ISL_4014087
EPI_ISL_4014033
EPI_ISL_4014001
EPI_ISL_4014119
EPI_ISL_3992037
EPI_ISL_3992148
EPI_ISL_3992143
EPI_ISL_3992116
EPI_ISL_3992098
EPI_ISL_3992046
EPI_ISL_3992140
EPI_ISL_3992150
EPI_ISL_3992025
EPI_ISL_3992136
EPI_ISL_3992085
EPI_ISL_3992056
EPI_ISL_3992096
EPI_ISL_3992155
EPI_ISL_3992026
EPI_ISL_3992183
EPI_ISL_3992193
EPI_ISL_3992102
EPI_ISL_3992122
EPI_ISL_3992081
EPI_ISL_3992047
EPI_ISL_3992048
EPI_ISL_4016299
EPI_ISL_3992040
EPI_ISL_3992069
EPI_ISL_3991950
EPI_ISL_3991998
EPI_ISL_3991899
EPI_ISL_3991847
EPI_ISL_3991738
EPI_ISL_3992009
EPI_ISL_3991855
EPI_ISL_3991750
EPI_ISL_3991811
EPI_ISL_3991908
EPI_ISL_3991991
EPI_ISL_3991929
EPI_ISL_3991820
EPI_ISL_3991756
EPI_ISL_3991856
EPI_ISL_3991791
EPI_ISL_3991746
EPI_ISL_3991710
EPI_ISL_3991967
EPI_ISL_3991902
EPI_ISL_3991696
EPI_ISL_4014784
EPI_ISL_4014852
EPI_ISL_4015121
EPI_ISL_4015051
EPI_ISL_4015044
EPI_ISL_4014894
EPI_ISL_4014933
EPI_ISL_4014967
EPI_ISL_4014836
EPI_ISL_4015036
EPI_ISL_4015097
EPI_ISL_4014906
EPI_ISL_4015080
EPI_ISL_4015128
EPI_ISL_4014815
EPI_ISL_4014881
EPI_ISL_4014915
EPI_ISL_4015039
EPI_ISL_4015134
EPI_ISL_4015119
EPI_ISL_4015057
EPI_ISL_4015058
EPI_ISL_4015046
EPI_ISL_4015093
EPI_ISL_4014960
EPI_ISL_4014955
EPI_ISL_4014834
EPI_ISL_4015069
EPI_ISL_4014871
EPI_ISL_4014822
EPI_ISL_4015129
EPI_ISL_4015111
EPI_ISL_4015042
EPI_ISL_4014850
EPI_ISL_4014910
EPI_ISL_4015110
EPI_ISL_4014980
EPI_ISL_4018094
EPI_ISL_4018010
EPI_ISL_4018104
EPI_ISL_4018249
EPI_ISL_4018200
EPI_ISL_4018124
EPI_ISL_4017990
EPI_ISL_4018055
EPI_ISL_4018001
EPI_ISL_4018071
EPI_ISL_4018223
EPI_ISL_4018206
EPI_ISL_4017997
EPI_ISL_4018029
EPI_ISL_4048597
EPI_ISL_4018273
EPI_ISL_4018026
EPI_ISL_4018284
EPI_ISL_4018160
EPI_ISL_4018002
EPI_ISL_4018282
EPI_ISL_4018251
EPI_ISL_4018064
EPI_ISL_4018170
EPI_ISL_4018275
EPI_ISL_3991022
EPI_ISL_3991152
EPI_ISL_3991090
EPI_ISL_3991144
EPI_ISL_3991253
EPI_ISL_3991242
EPI_ISL_3991091
EPI_ISL_3991082
EPI_ISL_3991124
EPI_ISL_3991045
EPI_ISL_3991244
EPI_ISL_3990998
EPI_ISL_3991095
EPI_ISL_3991324
EPI_ISL_3991066
EPI_ISL_3991186
EPI_ISL_4015920
EPI_ISL_3991074
EPI_ISL_3991156
EPI_ISL_3991119
EPI_ISL_3991305
EPI_ISL_3991113
EPI_ISL_3991294
EPI_ISL_3991059
EPI_ISL_3991068
EPI_ISL_3991026
EPI_ISL_3991162
EPI_ISL_3991081
EPI_ISL_3991222
EPI_ISL_3991213
EPI_ISL_4019385
EPI_ISL_4018991
EPI_ISL_4019123
EPI_ISL_4019192
EPI_ISL_4019364
EPI_ISL_4019149
EPI_ISL_4019240
EPI_ISL_4019068
EPI_ISL_4019120
EPI_ISL_4048672
EPI_ISL_4019101
EPI_ISL_4019066
EPI_ISL_4018951
EPI_ISL_4019353
EPI_ISL_4019284
EPI_ISL_4019100
EPI_ISL_4019142
EPI_ISL_4019230
EPI_ISL_4019292
EPI_ISL_4019302
EPI_ISL_4019070
EPI_ISL_4019246
EPI_ISL_4018949
EPI_ISL_4019319
EPI_ISL_4019182
EPI_ISL_4018971
EPI_ISL_4018992
EPI_ISL_4019321
EPI_ISL_4019113
EPI_ISL_4019224
EPI_ISL_4019308
EPI_ISL_4019021
EPI_ISL_4019051
EPI_ISL_4019283
EPI_ISL_4018955
EPI_ISL_4018935
EPI_ISL_4018950
EPI_ISL_4019055
EPI_ISL_4018980
EPI_ISL_4018967
EPI_ISL_4019042
EPI_ISL_4019037
EPI_ISL_4048670
EPI_ISL_4019306
EPI_ISL_4019211
EPI_ISL_4018975
EPI_ISL_4019282
EPI_ISL_4019089
EPI_ISL_4019354
EPI_ISL_4019080
EPI_ISL_4019205
EPI_ISL_3990943
EPI_ISL_3990825
EPI_ISL_3990969
EPI_ISL_3990926
EPI_ISL_3990875
EPI_ISL_3990956
EPI_ISL_3990936
EPI_ISL_3990828
EPI_ISL_3990928
EPI_ISL_3990980
EPI_ISL_3990976
EPI_ISL_3990975
EPI_ISL_3990984
EPI_ISL_3990816
EPI_ISL_3990912
EPI_ISL_3990948
EPI_ISL_3990829
EPI_ISL_3990868
EPI_ISL_3990959
EPI_ISL_3990822
EPI_ISL_3990964
EPI_ISL_3990979
EPI_ISL_3991188
EPI_ISL_3991087
EPI_ISL_3991098
EPI_ISL_3991307
EPI_ISL_3991303
EPI_ISL_3991038
EPI_ISL_3991189
EPI_ISL_3991173
EPI_ISL_3990987
EPI_ISL_3991274
EPI_ISL_3991318
EPI_ISL_3991058
EPI_ISL_3991123
EPI_ISL_3991128
EPI_ISL_3991314
EPI_ISL_3991194
EPI_ISL_3991104
EPI_ISL_3991322
EPI_ISL_3991141
EPI_ISL_3991160
EPI_ISL_3991115
EPI_ISL_3991239
EPI_ISL_3991138
EPI_ISL_3991311
EPI_ISL_3991042
EPI_ISL_3991148
EPI_ISL_3990838
EPI_ISL_3990824
EPI_ISL_3990844
EPI_ISL_3990851
EPI_ISL_3990929
EPI_ISL_3990841
EPI_ISL_3990898
EPI_ISL_3990853
EPI_ISL_3990899
EPI_ISL_3990820
EPI_ISL_3990862
EPI_ISL_3990919
EPI_ISL_3990836
EPI_ISL_3990882
EPI_ISL_3990813
EPI_ISL_3990950
EPI_ISL_3990854
EPI_ISL_3990897
EPI_ISL_3990832
EPI_ISL_3990809
EPI_ISL_3990871
EPI_ISL_3990848
EPI_ISL_3990814
EPI_ISL_3990840
EPI_ISL_3990982
EPI_ISL_3990952
EPI_ISL_3990971
EPI_ISL_3990849
EPI_ISL_3990966
EPI_ISL_3990859
EPI_ISL_3990879
EPI_ISL_3990865
EPI_ISL_4016670
EPI_ISL_4016614
EPI_ISL_4016582
EPI_ISL_4016522
EPI_ISL_4016474
EPI_ISL_4016520
EPI_ISL_4016535
EPI_ISL_4016494
EPI_ISL_4016631
EPI_ISL_4016489
EPI_ISL_4016523
EPI_ISL_4016646
EPI_ISL_4048454
EPI_ISL_4016487
EPI_ISL_4016462
EPI_ISL_4016581
EPI_ISL_4016469
EPI_ISL_4016518
EPI_ISL_4016657
EPI_ISL_4016502
EPI_ISL_4016816
EPI_ISL_4048518
EPI_ISL_4017014
EPI_ISL_4016966
EPI_ISL_4017087
EPI_ISL_4016729
EPI_ISL_4017073
EPI_ISL_4016829
EPI_ISL_4016762
EPI_ISL_4016784
EPI_ISL_4017089
EPI_ISL_4017100
EPI_ISL_4016778
EPI_ISL_4048524
EPI_ISL_4016905
EPI_ISL_4016919
EPI_ISL_4016818
EPI_ISL_4017048
EPI_ISL_4016809
EPI_ISL_4048523
EPI_ISL_4016795
EPI_ISL_4016848
EPI_ISL_4017031
EPI_ISL_4097221
EPI_ISL_4097454
EPI_ISL_4097323
EPI_ISL_4097468
EPI_ISL_4097242
EPI_ISL_4097338
EPI_ISL_4097224
EPI_ISL_4097228
EPI_ISL_4144942
EPI_ISL_4097219
EPI_ISL_4097410
EPI_ISL_4097463
EPI_ISL_4097183
EPI_ISL_4144945
EPI_ISL_4097255
EPI_ISL_4097233
EPI_ISL_4097302
EPI_ISL_4097178
EPI_ISL_4097251
EPI_ISL_4097310
EPI_ISL_4097405
EPI_ISL_4097393
EPI_ISL_4097418
EPI_ISL_4097308
EPI_ISL_4097273
EPI_ISL_4097386
EPI_ISL_4097476
EPI_ISL_4097325
EPI_ISL_4144943
EPI_ISL_4097285
EPI_ISL_4097290
EPI_ISL_4097444
EPI_ISL_4097337
EPI_ISL_4097432
EPI_ISL_4097268
EPI_ISL_4097174
EPI_ISL_4097478
EPI_ISL_4097439
EPI_ISL_4097173
EPI_ISL_4097329
EPI_ISL_4097485
EPI_ISL_4097435
EPI_ISL_4097394
EPI_ISL_4097388
EPI_ISL_4097296
EPI_ISL_4097475
EPI_ISL_4097368
EPI_ISL_4097171
EPI_ISL_4097350
EPI_ISL_4097190
EPI_ISL_4097348
EPI_ISL_4097449
EPI_ISL_4097492
EPI_ISL_4097327
EPI_ISL_4097366
EPI_ISL_4097256
EPI_ISL_4097234
EPI_ISL_4097481
EPI_ISL_4097445
EPI_ISL_4097291
EPI_ISL_4097232
EPI_ISL_4097321
EPI_ISL_4097473
EPI_ISL_4097307
EPI_ISL_4097241
EPI_ISL_4097231
EPI_ISL_4097206
EPI_ISL_4097217
EPI_ISL_4097185
EPI_ISL_4097305
EPI_ISL_4097272
EPI_ISL_4097464
EPI_ISL_4097379
EPI_ISL_4097470
EPI_ISL_4097189
EPI_ISL_4097459
EPI_ISL_4097283
EPI_ISL_4097180
EPI_ISL_4097361
EPI_ISL_4097202
EPI_ISL_4097247
EPI_ISL_4097196
EPI_ISL_4097457
EPI_ISL_4097482
EPI_ISL_4097363
EPI_ISL_4097184
EPI_ISL_4097197
EPI_ISL_4048538
EPI_ISL_4017974
EPI_ISL_4017902
EPI_ISL_4017639
EPI_ISL_4017932
EPI_ISL_4017861
EPI_ISL_4048548
EPI_ISL_4017901
EPI_ISL_4017577
EPI_ISL_4017619
EPI_ISL_4017890
EPI_ISL_4017569
EPI_ISL_4017839
EPI_ISL_4017958
EPI_ISL_4048537
EPI_ISL_4017843
EPI_ISL_4017692
EPI_ISL_4017675
EPI_ISL_4017626
EPI_ISL_4017793
EPI_ISL_4048541
EPI_ISL_4017644
EPI_ISL_4017874
EPI_ISL_4017770
EPI_ISL_4047751
EPI_ISL_4047932
EPI_ISL_4047828
EPI_ISL_4066620
EPI_ISL_4047756
EPI_ISL_4047712
EPI_ISL_4047970
EPI_ISL_4047724
EPI_ISL_4047952
EPI_ISL_4047913
EPI_ISL_4047772
EPI_ISL_4047945
EPI_ISL_4066624
EPI_ISL_4047708
EPI_ISL_4047819
EPI_ISL_4047875
EPI_ISL_4047882
EPI_ISL_4047711
EPI_ISL_4047974
EPI_ISL_4047927
EPI_ISL_4047859
EPI_ISL_4047863
EPI_ISL_4047702
EPI_ISL_4047833
EPI_ISL_4017259
EPI_ISL_4017333
EPI_ISL_4017144
EPI_ISL_4048535
EPI_ISL_4048530
EPI_ISL_4017429
EPI_ISL_4017373
EPI_ISL_4017430
EPI_ISL_4017350
EPI_ISL_4017376
EPI_ISL_4017290
EPI_ISL_4017466
EPI_ISL_4017209
EPI_ISL_4017161
EPI_ISL_4048529
EPI_ISL_4017423
EPI_ISL_4017125
EPI_ISL_4017289
EPI_ISL_4017520
EPI_ISL_4017344
EPI_ISL_4017206
EPI_ISL_4048533
EPI_ISL_4017214
EPI_ISL_4017355
EPI_ISL_4017529
EPI_ISL_4015580
EPI_ISL_4015470
EPI_ISL_4015599
EPI_ISL_4015629
EPI_ISL_4015607
EPI_ISL_4015729
EPI_ISL_4015566
EPI_ISL_4015525
EPI_ISL_4015708
EPI_ISL_4015588
EPI_ISL_4049019
EPI_ISL_4015723
EPI_ISL_4015612
EPI_ISL_4015515
EPI_ISL_4015543
EPI_ISL_4015591
EPI_ISL_4015674
EPI_ISL_4015524
EPI_ISL_4015516
EPI_ISL_4015577
EPI_ISL_4049012
EPI_ISL_4015699
EPI_ISL_4015609
EPI_ISL_4015610
EPI_ISL_4015584
EPI_ISL_4015722
EPI_ISL_4015683
EPI_ISL_4015522
EPI_ISL_4015741
EPI_ISL_4015715
EPI_ISL_4015538
EPI_ISL_4015602
EPI_ISL_4015498
EPI_ISL_4015611
EPI_ISL_4047967
EPI_ISL_4047877
EPI_ISL_4047923
EPI_ISL_4047976
EPI_ISL_4047868
EPI_ISL_4047808
EPI_ISL_4047760
EPI_ISL_4047826
EPI_ISL_4047886
EPI_ISL_4047731
EPI_ISL_4047757
EPI_ISL_4047980
EPI_ISL_4047984
EPI_ISL_4047928
EPI_ISL_4047834
EPI_ISL_4047818
EPI_ISL_4047947
EPI_ISL_4047780
EPI_ISL_4047876
EPI_ISL_4047983
EPI_ISL_4047408
EPI_ISL_4047449
EPI_ISL_4047436
EPI_ISL_4047401
EPI_ISL_4047450
EPI_ISL_4047461
EPI_ISL_4047669
EPI_ISL_4047503
EPI_ISL_4047516
EPI_ISL_4047588
EPI_ISL_4047540
EPI_ISL_4047489
EPI_ISL_4066610
EPI_ISL_4047587
EPI_ISL_4047584
EPI_ISL_4047566
EPI_ISL_4047423
EPI_ISL_4047411
EPI_ISL_4047413
EPI_ISL_4047694
EPI_ISL_4047470
EPI_ISL_4047604
EPI_ISL_4047576
EPI_ISL_4047472
EPI_ISL_4066614
EPI_ISL_4047660
EPI_ISL_4066616
EPI_ISL_4047412
EPI_ISL_4047668
EPI_ISL_4047498
EPI_ISL_4047402
EPI_ISL_4047433
EPI_ISL_4047692
EPI_ISL_4047602
EPI_ISL_4047567
EPI_ISL_4047606
EPI_ISL_4047603
EPI_ISL_4047580
EPI_ISL_4047523
EPI_ISL_4047519
EPI_ISL_4047431
EPI_ISL_4047485
EPI_ISL_4047517
EPI_ISL_4047554
EPI_ISL_4066613
EPI_ISL_4011723
EPI_ISL_4011739
EPI_ISL_4011709
EPI_ISL_4011728
EPI_ISL_4011622
EPI_ISL_4011593
EPI_ISL_4011643
EPI_ISL_4011443
EPI_ISL_4011610
EPI_ISL_4011551
EPI_ISL_4011606
EPI_ISL_4011576
EPI_ISL_4011450
EPI_ISL_4011461
EPI_ISL_4011632
EPI_ISL_4011732
EPI_ISL_4011719
EPI_ISL_4048298
EPI_ISL_4011655
EPI_ISL_4011670
EPI_ISL_4011483
EPI_ISL_4011575
EPI_ISL_4011698
EPI_ISL_4011592
EPI_ISL_4011456
EPI_ISL_4011705
EPI_ISL_4011718
EPI_ISL_4011676
EPI_ISL_4011636
EPI_ISL_4011480
EPI_ISL_4011595
EPI_ISL_4011559
EPI_ISL_4011523
EPI_ISL_4011542
EPI_ISL_4011630
EPI_ISL_4011526
EPI_ISL_4011666
EPI_ISL_4011587
EPI_ISL_4011695
EPI_ISL_4011507
EPI_ISL_4011530
EPI_ISL_4011591
EPI_ISL_4011653
EPI_ISL_4011467
EPI_ISL_4011548
EPI_ISL_4011489
EPI_ISL_4011503
EPI_ISL_4011577
EPI_ISL_4011446
EPI_ISL_4011624
EPI_ISL_4011195
EPI_ISL_4011313
EPI_ISL_4011177
EPI_ISL_4011294
EPI_ISL_4011199
EPI_ISL_4048283
EPI_ISL_4011358
EPI_ISL_4011098
EPI_ISL_4011241
EPI_ISL_4011090
EPI_ISL_4011158
EPI_ISL_4011156
EPI_ISL_4048281
EPI_ISL_4011119
EPI_ISL_4011369
EPI_ISL_4011353
EPI_ISL_4011282
EPI_ISL_4011363
EPI_ISL_4048285
EPI_ISL_4048291
EPI_ISL_4011122
EPI_ISL_4011154
EPI_ISL_4011211
EPI_ISL_4011148
EPI_ISL_4011273
EPI_ISL_4011109
EPI_ISL_4011140
EPI_ISL_4011323
EPI_ISL_4011356
EPI_ISL_4013174
EPI_ISL_4048348
EPI_ISL_4013416
EPI_ISL_4013149
EPI_ISL_4013452
EPI_ISL_4013287
EPI_ISL_4013193
EPI_ISL_4048355
EPI_ISL_4013342
EPI_ISL_4013331
EPI_ISL_4013140
EPI_ISL_4013388
EPI_ISL_4013288
EPI_ISL_4013358
EPI_ISL_4048350
EPI_ISL_4013412
EPI_ISL_4013162
EPI_ISL_4013362
EPI_ISL_4013305
EPI_ISL_4013376
EPI_ISL_4013418
EPI_ISL_4013197
EPI_ISL_4013434
EPI_ISL_4013372
EPI_ISL_4012322
EPI_ISL_4012273
EPI_ISL_4012126
EPI_ISL_4012044
EPI_ISL_4012078
EPI_ISL_4012189
EPI_ISL_4012096
EPI_ISL_4012106
EPI_ISL_4012253
EPI_ISL_4012315
EPI_ISL_4012116
EPI_ISL_4012051
EPI_ISL_4012328
EPI_ISL_4012194
EPI_ISL_4012087
EPI_ISL_4012309
EPI_ISL_4012310
EPI_ISL_4012244
EPI_ISL_4012090
EPI_ISL_4012154
EPI_ISL_4012234
EPI_ISL_4012265
EPI_ISL_4012088
EPI_ISL_4012288
EPI_ISL_4012149
EPI_ISL_4012271
EPI_ISL_4012159
EPI_ISL_4012214
EPI_ISL_4012266
EPI_ISL_4012117
EPI_ISL_4012085
EPI_ISL_4010136
EPI_ISL_4010212
EPI_ISL_4010291
EPI_ISL_4010197
EPI_ISL_4010239
EPI_ISL_4010217
EPI_ISL_4010178
EPI_ISL_4010442
EPI_ISL_4010432
EPI_ISL_4010392
EPI_ISL_4010152
EPI_ISL_4010340
EPI_ISL_4010366
EPI_ISL_4010201
EPI_ISL_4010246
EPI_ISL_4010377
EPI_ISL_4010452
EPI_ISL_4010440
EPI_ISL_4010271
EPI_ISL_4010252
EPI_ISL_4010196
EPI_ISL_4010214
EPI_ISL_4010461
EPI_ISL_4010290
EPI_ISL_4010210
EPI_ISL_4010430
EPI_ISL_4010421
EPI_ISL_4010370
EPI_ISL_4010241
EPI_ISL_4010463
EPI_ISL_4010231
EPI_ISL_4010165
EPI_ISL_4010225
EPI_ISL_4010226
EPI_ISL_4010229
EPI_ISL_4010298
EPI_ISL_4010391
EPI_ISL_4010232
EPI_ISL_4010375
EPI_ISL_4010147
EPI_ISL_4010337
EPI_ISL_4010309
EPI_ISL_4010326
EPI_ISL_4010274
EPI_ISL_4010354
EPI_ISL_4010149
EPI_ISL_4010169
EPI_ISL_4010435
EPI_ISL_4010299
EPI_ISL_4010253
EPI_ISL_4010468
EPI_ISL_4010400
EPI_ISL_4010396
EPI_ISL_4010390
EPI_ISL_4010456
EPI_ISL_4010280
EPI_ISL_4010402
EPI_ISL_4010457
EPI_ISL_4010422
EPI_ISL_4010407
EPI_ISL_4010279
EPI_ISL_4010189
EPI_ISL_4048005
EPI_ISL_4010167
EPI_ISL_4010387
EPI_ISL_4010296
EPI_ISL_4010445
EPI_ISL_4010338
EPI_ISL_4010233
EPI_ISL_4010438
EPI_ISL_4010324
EPI_ISL_4010168
EPI_ISL_4010386
EPI_ISL_4010399
EPI_ISL_4010451
EPI_ISL_4010428
EPI_ISL_4010410
EPI_ISL_4010267
EPI_ISL_4010328
EPI_ISL_4010163
EPI_ISL_4010228
EPI_ISL_4010294
EPI_ISL_4010248
EPI_ISL_4010199
EPI_ISL_4010381
EPI_ISL_4010413
EPI_ISL_4010335
EPI_ISL_4010277
EPI_ISL_4010262
EPI_ISL_4010362
EPI_ISL_4010367
EPI_ISL_4068510
EPI_ISL_4048023
EPI_ISL_4048050
EPI_ISL_4048047
EPI_ISL_4048036
EPI_ISL_4048141
EPI_ISL_4048062
EPI_ISL_4048233
EPI_ISL_4048012
EPI_ISL_4048113
EPI_ISL_4048085
EPI_ISL_4048249
EPI_ISL_4048202
EPI_ISL_4048059
EPI_ISL_4048207
EPI_ISL_4068520
EPI_ISL_4048146
EPI_ISL_4048150
EPI_ISL_4048087
EPI_ISL_4048157
EPI_ISL_4048172
EPI_ISL_4048034
EPI_ISL_4048274
EPI_ISL_4048195
EPI_ISL_4048194
EPI_ISL_4048239
EPI_ISL_4045832
EPI_ISL_4045975
EPI_ISL_4045849
EPI_ISL_4046009
EPI_ISL_4045968
EPI_ISL_4046010
EPI_ISL_4045840
EPI_ISL_4045871
EPI_ISL_4045896
EPI_ISL_4068391
EPI_ISL_4068388
EPI_ISL_4046025
EPI_ISL_4045873
EPI_ISL_4046016
EPI_ISL_4045894
EPI_ISL_4045976
EPI_ISL_4046033
EPI_ISL_4045902
EPI_ISL_4045992
EPI_ISL_4046043
EPI_ISL_4045941
EPI_ISL_4045864
EPI_ISL_4046017
EPI_ISL_4045861
EPI_ISL_4046008
EPI_ISL_4045878
EPI_ISL_4046237
EPI_ISL_4046094
EPI_ISL_4068430
EPI_ISL_4046096
EPI_ISL_4046179
EPI_ISL_4046109
EPI_ISL_4046118
EPI_ISL_4046074
EPI_ISL_4046249
EPI_ISL_4046210
EPI_ISL_4046230
EPI_ISL_4046262
EPI_ISL_4046132
EPI_ISL_4046195
EPI_ISL_4046113
EPI_ISL_4046137
EPI_ISL_4046208
EPI_ISL_4046131
EPI_ISL_4046087
EPI_ISL_4046069
EPI_ISL_4068441
EPI_ISL_4046216
EPI_ISL_4046126
EPI_ISL_4068469
EPI_ISL_4046102
EPI_ISL_4046202
EPI_ISL_4046245
EPI_ISL_4046279
EPI_ISL_4046229
EPI_ISL_4046121
EPI_ISL_4046093
EPI_ISL_4046281
EPI_ISL_4046243
EPI_ISL_4046122
EPI_ISL_4046211
EPI_ISL_4046197
EPI_ISL_4068396
EPI_ISL_4046182
EPI_ISL_4046185
EPI_ISL_4046188
EPI_ISL_4046280
EPI_ISL_4046187
EPI_ISL_4046105
EPI_ISL_4046127
EPI_ISL_4046054
EPI_ISL_4046247
EPI_ISL_4046057
EPI_ISL_4046149
EPI_ISL_4046168
EPI_ISL_4046134
EPI_ISL_4046251
EPI_ISL_4086307
EPI_ISL_4086481
EPI_ISL_4086310
EPI_ISL_4086333
EPI_ISL_4086340
EPI_ISL_4086519
EPI_ISL_4100911
EPI_ISL_4086336
EPI_ISL_4086372
EPI_ISL_4086486
EPI_ISL_4086432
EPI_ISL_4086441
EPI_ISL_4086490
EPI_ISL_4086309
EPI_ISL_4086353
EPI_ISL_4086315
EPI_ISL_4046376
EPI_ISL_4046442
EPI_ISL_4046371
EPI_ISL_4046471
EPI_ISL_4046352
EPI_ISL_4046306
EPI_ISL_4046390
EPI_ISL_4046321
EPI_ISL_4046490
EPI_ISL_4046486
EPI_ISL_4046394
EPI_ISL_4046485
EPI_ISL_4046326
EPI_ISL_4046327
EPI_ISL_4046391
EPI_ISL_4046393
EPI_ISL_4046304
EPI_ISL_4046461
EPI_ISL_4046343
EPI_ISL_4046505
EPI_ISL_4046494
EPI_ISL_4046519
EPI_ISL_4046456
EPI_ISL_4046473
EPI_ISL_4046433
EPI_ISL_4046417
EPI_ISL_4046399
EPI_ISL_4046427
EPI_ISL_4046540
EPI_ISL_4046452
EPI_ISL_4046406
EPI_ISL_4046366
EPI_ISL_4046301
EPI_ISL_4046476
EPI_ISL_4046354
EPI_ISL_4046450
EPI_ISL_4046314
EPI_ISL_4046506
EPI_ISL_4046514
EPI_ISL_4046398
EPI_ISL_4046324
EPI_ISL_4046526
EPI_ISL_4046468
EPI_ISL_4046426
EPI_ISL_4046409
EPI_ISL_4046380
EPI_ISL_4046443
EPI_ISL_4046475
EPI_ISL_4010754
EPI_ISL_4010723
EPI_ISL_4010758
EPI_ISL_4010740
EPI_ISL_4046792
EPI_ISL_4046799
EPI_ISL_4010672
EPI_ISL_4010722
EPI_ISL_4010567
EPI_ISL_4046796
EPI_ISL_4010626
EPI_ISL_4010680
EPI_ISL_4010584
EPI_ISL_4010681
EPI_ISL_4010787
EPI_ISL_4010819
EPI_ISL_4086108
EPI_ISL_4085938
EPI_ISL_4085946
EPI_ISL_4086020
EPI_ISL_4085975
EPI_ISL_4085967
EPI_ISL_4085897
EPI_ISL_4086052
EPI_ISL_4100248
EPI_ISL_4086134
EPI_ISL_4086063
EPI_ISL_4085862
EPI_ISL_4085987
EPI_ISL_4086010
EPI_ISL_4086006
EPI_ISL_4086095
EPI_ISL_4086116
EPI_ISL_4086026
EPI_ISL_4086120
EPI_ISL_4045724
EPI_ISL_4045722
EPI_ISL_4045751
EPI_ISL_4045648
EPI_ISL_4045730
EPI_ISL_4045594
EPI_ISL_4045819
EPI_ISL_4045596
EPI_ISL_4045682
EPI_ISL_4068059
EPI_ISL_4045734
EPI_ISL_4045673
EPI_ISL_4045662
EPI_ISL_4045750
EPI_ISL_4045778
EPI_ISL_4045598
EPI_ISL_4045643
EPI_ISL_4066124
EPI_ISL_4089791
EPI_ISL_4066139
EPI_ISL_4065940
EPI_ISL_4065987
EPI_ISL_4065934
EPI_ISL_4066183
EPI_ISL_4066140
EPI_ISL_4066148
EPI_ISL_4065976
EPI_ISL_4065957
EPI_ISL_4066112
EPI_ISL_4066043
EPI_ISL_4065973
EPI_ISL_4066145
EPI_ISL_4066147
EPI_ISL_4066085
EPI_ISL_4066025
EPI_ISL_4066028
EPI_ISL_4066029
EPI_ISL_4066141
EPI_ISL_4066009
EPI_ISL_4066089
EPI_ISL_4089794
EPI_ISL_4066061
EPI_ISL_4066030
EPI_ISL_4065941
EPI_ISL_4066074
EPI_ISL_4066020
EPI_ISL_4066116
EPI_ISL_4066102
EPI_ISL_4066165
EPI_ISL_4066104
EPI_ISL_4066106
EPI_ISL_4066062
EPI_ISL_4066037
EPI_ISL_4066143
EPI_ISL_4066051
EPI_ISL_4065996
EPI_ISL_4066152
EPI_ISL_4066182
EPI_ISL_4066099
EPI_ISL_4066064
EPI_ISL_4066176
EPI_ISL_4066077
EPI_ISL_4066105
EPI_ISL_4066100
EPI_ISL_4066131
EPI_ISL_4066058
EPI_ISL_4066039
EPI_ISL_4089795
EPI_ISL_4065972
EPI_ISL_4066015
EPI_ISL_4065998
EPI_ISL_4066090
EPI_ISL_4066056
EPI_ISL_4066162
EPI_ISL_4066093
EPI_ISL_4066155
EPI_ISL_4065954
EPI_ISL_4066187
EPI_ISL_4066191
EPI_ISL_4066243
EPI_ISL_4066436
EPI_ISL_4066298
EPI_ISL_4066320
EPI_ISL_4066419
EPI_ISL_4066441
EPI_ISL_4066423
EPI_ISL_4066290
EPI_ISL_4066427
EPI_ISL_4066411
EPI_ISL_4066422
EPI_ISL_4066251
EPI_ISL_4066231
EPI_ISL_4066268
EPI_ISL_4066279
EPI_ISL_4066235
EPI_ISL_4066414
EPI_ISL_4066301
EPI_ISL_4066425
EPI_ISL_4066261
EPI_ISL_4066307
EPI_ISL_4066377
EPI_ISL_4066348
EPI_ISL_4066417
EPI_ISL_4066253
EPI_ISL_4066240
EPI_ISL_4066410
EPI_ISL_4066386
EPI_ISL_4066446
EPI_ISL_4066323
EPI_ISL_4066333
EPI_ISL_4066356
EPI_ISL_4068866
EPI_ISL_4069004
EPI_ISL_4068879
EPI_ISL_4089783
EPI_ISL_4068792
EPI_ISL_4068997
EPI_ISL_4068825
EPI_ISL_4069003
EPI_ISL_4068812
EPI_ISL_4068900
EPI_ISL_4068828
EPI_ISL_4068975
EPI_ISL_4069019
EPI_ISL_4068845
EPI_ISL_4068782
EPI_ISL_4068819
EPI_ISL_4068924
EPI_ISL_4068898
EPI_ISL_4068834
EPI_ISL_4068863
EPI_ISL_4068933
EPI_ISL_4089108
EPI_ISL_4089218
EPI_ISL_4089156
EPI_ISL_4089214
EPI_ISL_4089212
EPI_ISL_4089303
EPI_ISL_4089105
EPI_ISL_4089205
EPI_ISL_4089207
EPI_ISL_4089294
EPI_ISL_4089164
EPI_ISL_4089297
EPI_ISL_4089130
EPI_ISL_4089202
EPI_ISL_4089100
EPI_ISL_4089283
EPI_ISL_4089273
EPI_ISL_4089176
EPI_ISL_4089128
EPI_ISL_4089323
EPI_ISL_4089296
EPI_ISL_4065549
EPI_ISL_4065580
EPI_ISL_4065506
EPI_ISL_4065594
EPI_ISL_4065582
EPI_ISL_4065509
EPI_ISL_4065494
EPI_ISL_4065579
EPI_ISL_4065545
EPI_ISL_4065561
EPI_ISL_4065527
EPI_ISL_4065432
EPI_ISL_4065472
EPI_ISL_4065585
EPI_ISL_4065487
EPI_ISL_4065517
EPI_ISL_4089124
EPI_ISL_4089242
EPI_ISL_4089118
EPI_ISL_4089247
EPI_ISL_4089267
EPI_ISL_4089216
EPI_ISL_4089250
EPI_ISL_4089327
EPI_ISL_4089086
EPI_ISL_4089073
EPI_ISL_4089277
EPI_ISL_4089278
EPI_ISL_4089119
EPI_ISL_4089225
EPI_ISL_4089332
EPI_ISL_4101538
EPI_ISL_4101532
EPI_ISL_4089117
EPI_ISL_4089169
EPI_ISL_4089314
EPI_ISL_4089123
EPI_ISL_4089229
EPI_ISL_4089293
EPI_ISL_4089279
EPI_ISL_4089180
EPI_ISL_4089204
EPI_ISL_4089094
EPI_ISL_4089158
EPI_ISL_4089298
EPI_ISL_4101536
EPI_ISL_4089639
EPI_ISL_4089652
EPI_ISL_4089675
EPI_ISL_4089496
EPI_ISL_4089760
EPI_ISL_4089501
EPI_ISL_4089729
EPI_ISL_4089504
EPI_ISL_4089543
EPI_ISL_4089762
EPI_ISL_4089534
EPI_ISL_4089728
EPI_ISL_4089735
EPI_ISL_4088783
EPI_ISL_4088709
EPI_ISL_4088712
EPI_ISL_4101515
EPI_ISL_4088784
EPI_ISL_4088762
EPI_ISL_4088708
EPI_ISL_4101518
EPI_ISL_4088690
EPI_ISL_4101493
EPI_ISL_4088749
EPI_ISL_4086932
EPI_ISL_4087054
EPI_ISL_4087076
EPI_ISL_4087026
EPI_ISL_4086940
EPI_ISL_4087041
EPI_ISL_4086848
EPI_ISL_4087039
EPI_ISL_4087035
EPI_ISL_4086986
EPI_ISL_4086880
EPI_ISL_4086982
EPI_ISL_4086863
EPI_ISL_4087079
EPI_ISL_4086855
EPI_ISL_4099786
EPI_ISL_4099968
EPI_ISL_4099730
EPI_ISL_4099878
EPI_ISL_4099994
EPI_ISL_4099844
EPI_ISL_4099833
EPI_ISL_4099897
EPI_ISL_4099751
EPI_ISL_4099775
EPI_ISL_4099701
EPI_ISL_4099768
EPI_ISL_4099739
EPI_ISL_4099790
EPI_ISL_4099959
EPI_ISL_4099909
EPI_ISL_4100021
EPI_ISL_4099763
EPI_ISL_4099969
EPI_ISL_4099695
EPI_ISL_4099720
EPI_ISL_4099823
EPI_ISL_4100017
EPI_ISL_4099740
EPI_ISL_4099884
EPI_ISL_4099750
EPI_ISL_4099995
EPI_ISL_4099866
EPI_ISL_4099746
EPI_ISL_4099809
EPI_ISL_4099946
EPI_ISL_4099830
EPI_ISL_4099737
EPI_ISL_4099774
EPI_ISL_4099789
EPI_ISL_4100022
EPI_ISL_4099836
EPI_ISL_4087122
EPI_ISL_4087121
EPI_ISL_4087367
EPI_ISL_4087133
EPI_ISL_4087144
EPI_ISL_4087316
EPI_ISL_4087179
EPI_ISL_4087105
EPI_ISL_4087124
EPI_ISL_4087280
EPI_ISL_4087267
EPI_ISL_4087176
EPI_ISL_4100048
EPI_ISL_4087252
EPI_ISL_4087198
EPI_ISL_4100049
EPI_ISL_4099713
EPI_ISL_4100024
EPI_ISL_4099848
EPI_ISL_4099951
EPI_ISL_4099705
EPI_ISL_4099793
EPI_ISL_4099788
EPI_ISL_4099744
EPI_ISL_4099961
EPI_ISL_4099989
EPI_ISL_4099696
EPI_ISL_4100004
EPI_ISL_4099779
EPI_ISL_4099843
EPI_ISL_4099816
EPI_ISL_4099753
EPI_ISL_4099727
EPI_ISL_4099865
EPI_ISL_4099738
EPI_ISL_4099831
EPI_ISL_4099710
EPI_ISL_4099875
EPI_ISL_4099963
EPI_ISL_4099769
EPI_ISL_4099783
EPI_ISL_4099960
EPI_ISL_4099910
EPI_ISL_4099770
EPI_ISL_4099905
EPI_ISL_4099715
EPI_ISL_4099929
EPI_ISL_4099931
EPI_ISL_4099834
EPI_ISL_4099736
EPI_ISL_4099964
EPI_ISL_4099791
EPI_ISL_4099895
EPI_ISL_4099937
EPI_ISL_4099741
EPI_ISL_4099785
EPI_ISL_4099840
EPI_ISL_4099883
EPI_ISL_4099826
EPI_ISL_4099841
EPI_ISL_4099988
EPI_ISL_4099702
EPI_ISL_4099857
EPI_ISL_4099918
EPI_ISL_4099957
EPI_ISL_4099782
EPI_ISL_4099925
EPI_ISL_4099868
EPI_ISL_4100011
EPI_ISL_4087577
EPI_ISL_4100058
EPI_ISL_4087611
EPI_ISL_4087449
EPI_ISL_4087550
EPI_ISL_4087643
EPI_ISL_4087621
EPI_ISL_4087592
EPI_ISL_4087426
EPI_ISL_4087438
EPI_ISL_4087595
EPI_ISL_4087627
EPI_ISL_4087638
EPI_ISL_4087517
EPI_ISL_4087469
EPI_ISL_4087575
EPI_ISL_4087431
EPI_ISL_4087576
EPI_ISL_4087532
EPI_ISL_4087446
EPI_ISL_4087658
EPI_ISL_4087631
EPI_ISL_4087471
EPI_ISL_4087648
EPI_ISL_4098684
EPI_ISL_4098756
EPI_ISL_4098531
EPI_ISL_4098604
EPI_ISL_4098562
EPI_ISL_4098825
EPI_ISL_4098709
EPI_ISL_4098781
EPI_ISL_4098691
EPI_ISL_4098636
EPI_ISL_4098606
EPI_ISL_4098601
EPI_ISL_4098639
EPI_ISL_4098516
EPI_ISL_4098767
EPI_ISL_4098544
EPI_ISL_4098719
EPI_ISL_4098624
EPI_ISL_4098593
EPI_ISL_4098552
EPI_ISL_4098923
EPI_ISL_4099039
EPI_ISL_4099086
EPI_ISL_4099052
EPI_ISL_4098877
EPI_ISL_4098904
EPI_ISL_4098885
EPI_ISL_4098874
EPI_ISL_4098984
EPI_ISL_4099062
EPI_ISL_4098990
EPI_ISL_4098865
EPI_ISL_4098969
EPI_ISL_4099103
EPI_ISL_4098871
EPI_ISL_4098961
EPI_ISL_4099076
EPI_ISL_4099098
EPI_ISL_4099013
EPI_ISL_4099017
EPI_ISL_4099042
EPI_ISL_4099070
EPI_ISL_4098927
EPI_ISL_4098934
EPI_ISL_4098909
EPI_ISL_4098878
EPI_ISL_4098899
EPI_ISL_4099043
EPI_ISL_4098952
EPI_ISL_4099001
EPI_ISL_4098875
EPI_ISL_4099115
EPI_ISL_4099246
EPI_ISL_4099223
EPI_ISL_4099303
EPI_ISL_4099192
EPI_ISL_4099280
EPI_ISL_4099125
EPI_ISL_4099265
EPI_ISL_4099386
EPI_ISL_4099194
EPI_ISL_4099263
EPI_ISL_4099370
EPI_ISL_4099247
EPI_ISL_4099298
EPI_ISL_4099407
EPI_ISL_4099158
EPI_ISL_4099376
EPI_ISL_4099186
EPI_ISL_4099300
EPI_ISL_4099278
EPI_ISL_4099324
EPI_ISL_4099318
EPI_ISL_4099133
EPI_ISL_4099299
EPI_ISL_4099157
EPI_ISL_4099412
EPI_ISL_4099238
EPI_ISL_4099404
EPI_ISL_4099319
EPI_ISL_4099135
EPI_ISL_4099368
EPI_ISL_4099156
EPI_ISL_4099363
EPI_ISL_4099116
EPI_ISL_4099362
EPI_ISL_4099317
EPI_ISL_4099143
EPI_ISL_4099293
EPI_ISL_4099264
EPI_ISL_4099270
EPI_ISL_4099114
EPI_ISL_4099179
EPI_ISL_4099410
EPI_ISL_4099147
EPI_ISL_4099117
EPI_ISL_4099152
EPI_ISL_4099130
EPI_ISL_4099389
EPI_ISL_4099286
EPI_ISL_4099387
EPI_ISL_4099190
EPI_ISL_4099202
EPI_ISL_4099356
EPI_ISL_4099171
EPI_ISL_4099399
EPI_ISL_4099131
EPI_ISL_4099359
EPI_ISL_4099175
EPI_ISL_4099146
EPI_ISL_4099248
EPI_ISL_4099392
EPI_ISL_4099365
EPI_ISL_4098107
EPI_ISL_4097973
EPI_ISL_4097847
EPI_ISL_4098116
EPI_ISL_4097889
EPI_ISL_4098122
EPI_ISL_4098111
EPI_ISL_4098093
EPI_ISL_4098012
EPI_ISL_4098094
EPI_ISL_4098039
EPI_ISL_4098112
EPI_ISL_4098047
EPI_ISL_4098089
EPI_ISL_4098054
EPI_ISL_4097986
EPI_ISL_4097999
EPI_ISL_4098159
EPI_ISL_4098336
EPI_ISL_4098192
EPI_ISL_4098300
EPI_ISL_4098369
EPI_ISL_4098461
EPI_ISL_4098473
EPI_ISL_4098419
EPI_ISL_4098302
EPI_ISL_4098330
EPI_ISL_4098295
EPI_ISL_4098452
EPI_ISL_4098451
EPI_ISL_4098378
EPI_ISL_4098268
EPI_ISL_4098239
EPI_ISL_4098200
EPI_ISL_4098225
EPI_ISL_4098220
EPI_ISL_4098206
EPI_ISL_4098448
EPI_ISL_4098190
EPI_ISL_4098218
EPI_ISL_4098212
EPI_ISL_4143469
EPI_ISL_4143523
EPI_ISL_4143501
EPI_ISL_4143219
EPI_ISL_4143545
EPI_ISL_4143424
EPI_ISL_4143273
EPI_ISL_4143526
EPI_ISL_4143222
EPI_ISL_4143299
EPI_ISL_4143735
EPI_ISL_4143648
EPI_ISL_4143824
EPI_ISL_4143761
EPI_ISL_4192611
EPI_ISL_4143752
EPI_ISL_4143848
EPI_ISL_4143765
EPI_ISL_4143625
EPI_ISL_4143646
EPI_ISL_4143759
EPI_ISL_4143826
EPI_ISL_4143562
EPI_ISL_4143832
EPI_ISL_4143792
EPI_ISL_4143772
EPI_ISL_4143708
EPI_ISL_4143788
EPI_ISL_4144443
EPI_ISL_4144351
EPI_ISL_4144211
EPI_ISL_4144491
EPI_ISL_4144380
EPI_ISL_4144245
EPI_ISL_4144477
EPI_ISL_4144341
EPI_ISL_4144197
EPI_ISL_4144250
EPI_ISL_4144436
EPI_ISL_4144208
EPI_ISL_4144486
EPI_ISL_4144247
EPI_ISL_4144455
EPI_ISL_4144207
EPI_ISL_4144384
EPI_ISL_4144399
EPI_ISL_4144547
EPI_ISL_4144393
EPI_ISL_4144530
EPI_ISL_4144481
EPI_ISL_4144372
EPI_ISL_4144494
EPI_ISL_4144464
EPI_ISL_4144269
EPI_ISL_4144339
EPI_ISL_4144484
EPI_ISL_4144517
EPI_ISL_4142913
EPI_ISL_4143070
EPI_ISL_4143195
EPI_ISL_4143038
EPI_ISL_4142926
EPI_ISL_4142967
EPI_ISL_4143121
EPI_ISL_4143045
EPI_ISL_4142959
EPI_ISL_4142987
EPI_ISL_4142958
EPI_ISL_4143155
EPI_ISL_4142992
EPI_ISL_4142709
EPI_ISL_4142743
EPI_ISL_4142681
EPI_ISL_4142777
EPI_ISL_4142643
EPI_ISL_4142729
EPI_ISL_4142631
EPI_ISL_4142767
EPI_ISL_4142866
EPI_ISL_4142720
EPI_ISL_4142604
EPI_ISL_4142653
EPI_ISL_4142649
EPI_ISL_4142638
EPI_ISL_4142788
EPI_ISL_4142680
EPI_ISL_4142873
EPI_ISL_4142845
EPI_ISL_4142738
EPI_ISL_4142860
EPI_ISL_4142829
EPI_ISL_4142889
EPI_ISL_4142830
EPI_ISL_4142880
EPI_ISL_4142670
EPI_ISL_4142654
EPI_ISL_4142836
EPI_ISL_4142875
EPI_ISL_4142768
EPI_ISL_4142879
EPI_ISL_4142698
EPI_ISL_4269023
EPI_ISL_4189159
EPI_ISL_4189126
EPI_ISL_4189098
EPI_ISL_4216560
EPI_ISL_4216516
EPI_ISL_4216486
EPI_ISL_4216399
EPI_ISL_4216533
EPI_ISL_4216546
EPI_ISL_4216410
EPI_ISL_4216605
EPI_ISL_4216007
EPI_ISL_4216086
EPI_ISL_4215990
EPI_ISL_4216011
EPI_ISL_4216053
EPI_ISL_4216047
EPI_ISL_4215999
EPI_ISL_4216160
EPI_ISL_4216035
EPI_ISL_4216040
EPI_ISL_4216142
EPI_ISL_4216110
EPI_ISL_4249409
EPI_ISL_4249303
EPI_ISL_4249417
EPI_ISL_4249402
EPI_ISL_4249293
EPI_ISL_4249227
EPI_ISL_4249365
EPI_ISL_4249256
EPI_ISL_4249180
EPI_ISL_4249257
EPI_ISL_4249407
EPI_ISL_4249334
EPI_ISL_4249290
EPI_ISL_4249338
EPI_ISL_4249185
EPI_ISL_4249160
EPI_ISL_4249311
EPI_ISL_4249396
EPI_ISL_4249154
EPI_ISL_4249169
EPI_ISL_4249410
EPI_ISL_4249374
EPI_ISL_4249280
EPI_ISL_4249240
EPI_ISL_4267589
EPI_ISL_4266358
EPI_ISL_4266567
EPI_ISL_4266311
EPI_ISL_4266395
EPI_ISL_4266414
EPI_ISL_4266442
EPI_ISL_4265590
EPI_ISL_4265429
EPI_ISL_4265453
EPI_ISL_4265275
EPI_ISL_4265620
EPI_ISL_4265558
EPI_ISL_4265475
EPI_ISL_4265466
EPI_ISL_4265484
EPI_ISL_4265691
EPI_ISL_4265295
EPI_ISL_4265399
EPI_ISL_4265449
EPI_ISL_4265387
EPI_ISL_4265340
EPI_ISL_4265378
EPI_ISL_4265694
EPI_ISL_4265444
EPI_ISL_4265679
EPI_ISL_4265270
EPI_ISL_4265292
EPI_ISL_4265440
EPI_ISL_4265240
EPI_ISL_4265164
EPI_ISL_4263648
EPI_ISL_4263623
EPI_ISL_4263701
EPI_ISL_4263825
EPI_ISL_4263839
EPI_ISL_4263631
EPI_ISL_4263710
EPI_ISL_4263735
EPI_ISL_4263747
EPI_ISL_4265366
EPI_ISL_4265668
EPI_ISL_4265502
EPI_ISL_4265299
EPI_ISL_4265459
EPI_ISL_4265455
EPI_ISL_4265265
EPI_ISL_4265504
EPI_ISL_4265392
EPI_ISL_4265294
EPI_ISL_4265298
EPI_ISL_4265394
EPI_ISL_4265710
EPI_ISL_4266412
EPI_ISL_4266584
EPI_ISL_4266564
EPI_ISL_4266525
EPI_ISL_4266472
EPI_ISL_4266596
EPI_ISL_4266286
EPI_ISL_4266349
EPI_ISL_4266594
EPI_ISL_4266316
EPI_ISL_4266340
EPI_ISL_4263767
EPI_ISL_4263707
EPI_ISL_4263601
EPI_ISL_4263680
EPI_ISL_4263618
EPI_ISL_4263610
EPI_ISL_4263517
EPI_ISL_4263792
EPI_ISL_4263506
EPI_ISL_4263702
EPI_ISL_4263835
EPI_ISL_4263721
EPI_ISL_4263564
EPI_ISL_4263568
EPI_ISL_4263723
EPI_ISL_4263607
EPI_ISL_4263592
EPI_ISL_4263727
EPI_ISL_4263590
EPI_ISL_4263677
EPI_ISL_4263703
EPI_ISL_4263681
EPI_ISL_4263716
EPI_ISL_4263714
EPI_ISL_4263667
EPI_ISL_4263602
EPI_ISL_4264765
EPI_ISL_4264757
EPI_ISL_4264986
EPI_ISL_4264842
EPI_ISL_4264795
EPI_ISL_4264633
EPI_ISL_4264798
EPI_ISL_4263489
EPI_ISL_4263304
EPI_ISL_4263466
EPI_ISL_4263472
EPI_ISL_4263368
EPI_ISL_4263459
EPI_ISL_4263387
EPI_ISL_4263399
EPI_ISL_4263477
EPI_ISL_4263290
EPI_ISL_4263366
EPI_ISL_4263365
EPI_ISL_4263497
EPI_ISL_4263376
EPI_ISL_4263493
EPI_ISL_4328438
EPI_ISL_4328432
EPI_ISL_4288480
EPI_ISL_4326221
EPI_ISL_4326206
EPI_ISL_4326268
EPI_ISL_4326262
EPI_ISL_4287392
EPI_ISL_4324365
EPI_ISL_4324053
EPI_ISL_4324139
EPI_ISL_4324294
EPI_ISL_4324050
EPI_ISL_4324150
EPI_ISL_4324177
EPI_ISL_4324089
EPI_ISL_4324066
EPI_ISL_4324258
EPI_ISL_4324286
EPI_ISL_4324061
EPI_ISL_4324163
EPI_ISL_4324165
EPI_ISL_4324140
EPI_ISL_4324030
EPI_ISL_4324236
EPI_ISL_4324060
EPI_ISL_4324187
EPI_ISL_4323967
EPI_ISL_4327390
EPI_ISL_4322385
EPI_ISL_4322453
EPI_ISL_4322504
EPI_ISL_4322695
EPI_ISL_4322530
EPI_ISL_4322545
EPI_ISL_4322798
EPI_ISL_4322459
EPI_ISL_4322526
EPI_ISL_4322703
EPI_ISL_4322763
EPI_ISL_4322631
EPI_ISL_4322571
EPI_ISL_4322787
EPI_ISL_4322760
EPI_ISL_4322668
EPI_ISL_4322233
EPI_ISL_4322402
EPI_ISL_4322317
EPI_ISL_4322327
EPI_ISL_4322380
EPI_ISL_4322258
EPI_ISL_4322228
EPI_ISL_4322336
EPI_ISL_4322424
EPI_ISL_4322341
EPI_ISL_4322419
EPI_ISL_4407586
EPI_ISL_4406371
EPI_ISL_4406287
EPI_ISL_4406425
EPI_ISL_4406381
EPI_ISL_4406433
EPI_ISL_4406179
EPI_ISL_4406245
EPI_ISL_4406231
EPI_ISL_4406400
EPI_ISL_4406513
EPI_ISL_4406342
EPI_ISL_4406489
EPI_ISL_4406220
EPI_ISL_4406411
EPI_ISL_4406311
EPI_ISL_4406226
EPI_ISL_4406228
EPI_ISL_4406515
EPI_ISL_4406478
EPI_ISL_4406462
EPI_ISL_4406284
EPI_ISL_4406407
EPI_ISL_4406475
EPI_ISL_4406529
EPI_ISL_4406519
EPI_ISL_4406281
EPI_ISL_4406396
EPI_ISL_4406327
EPI_ISL_4406189
EPI_ISL_4406456
EPI_ISL_4406492
EPI_ISL_4406421
EPI_ISL_4406324
EPI_ISL_4406223
EPI_ISL_4406283
EPI_ISL_4406420
EPI_ISL_4406323
EPI_ISL_4406359
EPI_ISL_4406313
EPI_ISL_4406525
EPI_ISL_4406524
EPI_ISL_4406202
EPI_ISL_4406199
EPI_ISL_4406498
EPI_ISL_4406262
EPI_ISL_4406305
EPI_ISL_4406380
EPI_ISL_4406186
EPI_ISL_4406319
EPI_ISL_4406244
EPI_ISL_4406243
EPI_ISL_4406338
EPI_ISL_4406505
EPI_ISL_4406445
EPI_ISL_4406491
EPI_ISL_4406185
EPI_ISL_4406429
EPI_ISL_4406336
EPI_ISL_4406364
EPI_ISL_4406289
EPI_ISL_4406510
EPI_ISL_4406428
EPI_ISL_4406205
EPI_ISL_4406280
EPI_ISL_4406452
EPI_ISL_4406459
EPI_ISL_4406178
EPI_ISL_4407711
EPI_ISL_4407783
EPI_ISL_4407702
EPI_ISL_4407752
EPI_ISL_4407785
EPI_ISL_4407715
EPI_ISL_4407473
EPI_ISL_4402838
EPI_ISL_4402712
EPI_ISL_4402810
EPI_ISL_4402660
EPI_ISL_4402845
EPI_ISL_4402648
EPI_ISL_4402750
EPI_ISL_4402758
EPI_ISL_4402662
EPI_ISL_4402622
EPI_ISL_4454176
EPI_ISL_4402866
EPI_ISL_4402687
EPI_ISL_4402715
EPI_ISL_4402793
EPI_ISL_4402634
EPI_ISL_4402902
EPI_ISL_4402800
EPI_ISL_4402704
EPI_ISL_4402673
EPI_ISL_4402796
EPI_ISL_4402899
EPI_ISL_4402707
EPI_ISL_4402851
EPI_ISL_4402714
EPI_ISL_4402803
EPI_ISL_4402724
EPI_ISL_4402856
EPI_ISL_4402825
EPI_ISL_4402782
EPI_ISL_4402831
EPI_ISL_4402680
EPI_ISL_4402852
EPI_ISL_4402865
EPI_ISL_4402790
EPI_ISL_4402770
EPI_ISL_4402742
EPI_ISL_4402732
EPI_ISL_4402693
EPI_ISL_4402886
EPI_ISL_4402891
EPI_ISL_4402818
EPI_ISL_4402637
EPI_ISL_4402761
EPI_ISL_4402903
EPI_ISL_4402813
EPI_ISL_4402775
EPI_ISL_4402806
EPI_ISL_4402876
EPI_ISL_4402628
EPI_ISL_4402892
EPI_ISL_4402685
EPI_ISL_4402716
EPI_ISL_4402765
EPI_ISL_4402635
EPI_ISL_4402814
EPI_ISL_4402832
EPI_ISL_4402842
EPI_ISL_4402652
EPI_ISL_4402651
EPI_ISL_4402733
EPI_ISL_4402656
EPI_ISL_4402857
EPI_ISL_4402657
EPI_ISL_4402871
EPI_ISL_4402827
EPI_ISL_4402683
EPI_ISL_4402835
EPI_ISL_4402893
EPI_ISL_4406598
EPI_ISL_4405858
EPI_ISL_4405940
EPI_ISL_4405937
EPI_ISL_4406051
EPI_ISL_4405929
EPI_ISL_4405921
EPI_ISL_4406067
EPI_ISL_4405980
EPI_ISL_4405951
EPI_ISL_4405922
EPI_ISL_4405952
EPI_ISL_4406136
EPI_ISL_4406840
EPI_ISL_4406817
EPI_ISL_4406859
EPI_ISL_4403923
EPI_ISL_4403934
EPI_ISL_4403684
EPI_ISL_4403931
EPI_ISL_4403739
EPI_ISL_4403672
EPI_ISL_4403873
EPI_ISL_4403603
EPI_ISL_4403844
EPI_ISL_4403841
EPI_ISL_4453833
EPI_ISL_4453670
EPI_ISL_4453747
EPI_ISL_4453634
EPI_ISL_4453776
EPI_ISL_4453697
EPI_ISL_4453804
EPI_ISL_4453791
EPI_ISL_4453692
EPI_ISL_4453701
EPI_ISL_4453629
EPI_ISL_4453767
EPI_ISL_4453561
EPI_ISL_4453705
EPI_ISL_4453785
EPI_ISL_4453800
EPI_ISL_4453523
EPI_ISL_4453611
EPI_ISL_4403795
EPI_ISL_4403855
EPI_ISL_4403681
EPI_ISL_4403673
EPI_ISL_4403835
EPI_ISL_4403823
EPI_ISL_4403583
EPI_ISL_4403575
EPI_ISL_4403568
EPI_ISL_4403890
EPI_ISL_4403930
EPI_ISL_4403653
EPI_ISL_4403565
EPI_ISL_4403593
EPI_ISL_4403624
EPI_ISL_4403682
EPI_ISL_4403846
EPI_ISL_4403852
EPI_ISL_4403602
EPI_ISL_4403925
EPI_ISL_4405174
EPI_ISL_4454197
EPI_ISL_4405347
EPI_ISL_4405197
EPI_ISL_4405089
EPI_ISL_4453839
EPI_ISL_4453940
EPI_ISL_4402484
EPI_ISL_4402453
EPI_ISL_4402546
EPI_ISL_4402461
EPI_ISL_4402516
EPI_ISL_4402455
EPI_ISL_4402580
EPI_ISL_4402529
EPI_ISL_4402464
EPI_ISL_4402534
EPI_ISL_4402500
EPI_ISL_4402497
EPI_ISL_4402483
EPI_ISL_4402479
EPI_ISL_4402564
EPI_ISL_4402548
EPI_ISL_4402615
EPI_ISL_4402515
EPI_ISL_4402485
EPI_ISL_4402524
EPI_ISL_4402559
EPI_ISL_4405490
EPI_ISL_4405821
EPI_ISL_4405499
EPI_ISL_4405823
EPI_ISL_4405575
EPI_ISL_4405544
EPI_ISL_4405780
EPI_ISL_4405568
EPI_ISL_4405788
EPI_ISL_4405617
EPI_ISL_4405478
EPI_ISL_4453878
EPI_ISL_4454135
EPI_ISL_4453955
EPI_ISL_4454050
EPI_ISL_4452809
EPI_ISL_4452929
EPI_ISL_4452854
EPI_ISL_4452971
EPI_ISL_4452837
EPI_ISL_4452687
EPI_ISL_4480516
EPI_ISL_4452647
EPI_ISL_4452574
EPI_ISL_4452475
EPI_ISL_4452765
EPI_ISL_4452682
EPI_ISL_4452558
EPI_ISL_4452713
EPI_ISL_4452484
EPI_ISL_4480523
EPI_ISL_4452580
EPI_ISL_4452748
EPI_ISL_4452743
EPI_ISL_4452566
EPI_ISL_4452652
EPI_ISL_4452583
EPI_ISL_4452596
EPI_ISL_4477128
EPI_ISL_4477019
EPI_ISL_4477435
EPI_ISL_4477118
EPI_ISL_4477214
EPI_ISL_4477298
EPI_ISL_4477032
EPI_ISL_4477490
EPI_ISL_4477126
EPI_ISL_4477053
EPI_ISL_4477512
EPI_ISL_4477204
EPI_ISL_4477093
EPI_ISL_4477072
EPI_ISL_4477459
EPI_ISL_4477121
EPI_ISL_4477201
EPI_ISL_4477173
EPI_ISL_4477107
EPI_ISL_4477393
EPI_ISL_4453138
EPI_ISL_4453163
EPI_ISL_4453150
EPI_ISL_4453206
EPI_ISL_4453135
EPI_ISL_4453123
EPI_ISL_4453168
EPI_ISL_4453239
EPI_ISL_4453316
EPI_ISL_4453173
EPI_ISL_4453108
EPI_ISL_4453297
EPI_ISL_4453245
EPI_ISL_4453210
EPI_ISL_4453184
EPI_ISL_4453129
EPI_ISL_4453257
EPI_ISL_4453260
EPI_ISL_4453120
EPI_ISL_4453189
EPI_ISL_4453311
EPI_ISL_4453137
EPI_ISL_4453196
EPI_ISL_4453124
EPI_ISL_4453296
EPI_ISL_4453320
EPI_ISL_4451895
EPI_ISL_4451908
EPI_ISL_4451887
EPI_ISL_4451819
EPI_ISL_4451705
EPI_ISL_4451844
EPI_ISL_4451946
EPI_ISL_4451857
EPI_ISL_4479076
EPI_ISL_4451991
EPI_ISL_4452211
EPI_ISL_4452136
EPI_ISL_4452072
EPI_ISL_4452025
EPI_ISL_4452030
EPI_ISL_4452022
EPI_ISL_4452147
EPI_ISL_4452207
EPI_ISL_4452262
EPI_ISL_4451982
EPI_ISL_4452083
EPI_ISL_4477619
EPI_ISL_4477943
EPI_ISL_4477781
EPI_ISL_4477939
EPI_ISL_4477651
EPI_ISL_4477856
EPI_ISL_4477779
EPI_ISL_4477880
EPI_ISL_4477632
EPI_ISL_4477693
EPI_ISL_4477611
EPI_ISL_4477683
EPI_ISL_4477541
EPI_ISL_4477879
EPI_ISL_4477694
EPI_ISL_4477530
EPI_ISL_4477849
EPI_ISL_4477926
EPI_ISL_4478065
EPI_ISL_4477910
EPI_ISL_4478018
EPI_ISL_4477859
EPI_ISL_4477851
EPI_ISL_4477551
EPI_ISL_4477838
EPI_ISL_4477603
EPI_ISL_4477940
EPI_ISL_4477947
EPI_ISL_4477992
EPI_ISL_4451576
EPI_ISL_4451586
EPI_ISL_4451472
EPI_ISL_4451484
EPI_ISL_4451630
EPI_ISL_4451422
EPI_ISL_4451387
EPI_ISL_4451572
EPI_ISL_4451547
EPI_ISL_4451504
EPI_ISL_4451439
EPI_ISL_4451520
EPI_ISL_4451396
EPI_ISL_4451658
EPI_ISL_4452222
EPI_ISL_4452131
EPI_ISL_4452133
EPI_ISL_4452178
EPI_ISL_4452121
EPI_ISL_4479096
EPI_ISL_4479095
EPI_ISL_4452012
EPI_ISL_4451972
EPI_ISL_4452081
EPI_ISL_4451960
EPI_ISL_4452119
EPI_ISL_4452239
EPI_ISL_4452069
EPI_ISL_4451356
EPI_ISL_4451488
EPI_ISL_4451494
EPI_ISL_4476999
EPI_ISL_4451613
EPI_ISL_4451591
EPI_ISL_4451659
EPI_ISL_4451502
EPI_ISL_4451491
EPI_ISL_4451391
EPI_ISL_4451593
EPI_ISL_4451514
EPI_ISL_4477908
EPI_ISL_4477637
EPI_ISL_4477882
EPI_ISL_4478062
EPI_ISL_4477542
EPI_ISL_4477750
EPI_ISL_4477809
EPI_ISL_4478035
EPI_ISL_4477963
EPI_ISL_4478026
EPI_ISL_4477636
EPI_ISL_4477732
EPI_ISL_4477860
EPI_ISL_4478028
EPI_ISL_4477622
EPI_ISL_4477898
EPI_ISL_4477961
EPI_ISL_4477821
EPI_ISL_4477536
EPI_ISL_4477680
EPI_ISL_4477287
EPI_ISL_4477465
EPI_ISL_4477450
EPI_ISL_4477215
EPI_ISL_4477190
EPI_ISL_4477484
EPI_ISL_4477054
EPI_ISL_4477451
EPI_ISL_4477138
EPI_ISL_4477378
EPI_ISL_4477076
EPI_ISL_4477429
EPI_ISL_4477100
EPI_ISL_4477415
EPI_ISL_4477360
EPI_ISL_4477293
EPI_ISL_4477331
EPI_ISL_4477407
EPI_ISL_4477232
EPI_ISL_4477356
EPI_ISL_4477519
EPI_ISL_4477437
EPI_ISL_4477384
EPI_ISL_4477367
EPI_ISL_4477308
EPI_ISL_4477144
EPI_ISL_4479039
EPI_ISL_4478986
EPI_ISL_4478866
EPI_ISL_4478957
EPI_ISL_4478767
EPI_ISL_4478794
EPI_ISL_4479022
EPI_ISL_4478876
EPI_ISL_4478691
EPI_ISL_4478663
EPI_ISL_4479029
EPI_ISL_4478578
EPI_ISL_4478859
EPI_ISL_4479054
EPI_ISL_4478594
EPI_ISL_4478811
EPI_ISL_4478933
EPI_ISL_4478990
EPI_ISL_4478797
EPI_ISL_4478779
EPI_ISL_4478856
EPI_ISL_4478881
EPI_ISL_4478658
EPI_ISL_4478744
EPI_ISL_4478634
EPI_ISL_4478903
EPI_ISL_4478717
EPI_ISL_4478738
EPI_ISL_4478628
EPI_ISL_4478969
EPI_ISL_4478919
EPI_ISL_4478875
EPI_ISL_4479012
EPI_ISL_4478576
EPI_ISL_4478965
EPI_ISL_4478860
EPI_ISL_4478863
EPI_ISL_4478700
EPI_ISL_4478816
EPI_ISL_4500614
EPI_ISL_4500810
EPI_ISL_4500772
EPI_ISL_4500898
EPI_ISL_4500695
EPI_ISL_4500961
EPI_ISL_4500800
EPI_ISL_4500674
EPI_ISL_4500730
EPI_ISL_4500899
EPI_ISL_4500765
EPI_ISL_4500900
EPI_ISL_4500950
EPI_ISL_4500828
EPI_ISL_4500671
EPI_ISL_4500788
EPI_ISL_4500752
EPI_ISL_4500668
EPI_ISL_4500895
EPI_ISL_4500882
EPI_ISL_4500947
EPI_ISL_4500862
EPI_ISL_4500683
EPI_ISL_4500888
EPI_ISL_4500807
EPI_ISL_4500645
EPI_ISL_4500665
EPI_ISL_4500844
EPI_ISL_4500944
EPI_ISL_4500896
EPI_ISL_4500631
EPI_ISL_4500914
EPI_ISL_4500935
EPI_ISL_4500738
EPI_ISL_4500952
EPI_ISL_4500712
EPI_ISL_4500816
EPI_ISL_4500705
EPI_ISL_4500916
EPI_ISL_4500946
EPI_ISL_4500675
EPI_ISL_4500930
EPI_ISL_4500919
EPI_ISL_4500854
EPI_ISL_4500884
EPI_ISL_4500949
EPI_ISL_4500722
EPI_ISL_4500852
EPI_ISL_4500607
EPI_ISL_4500861
EPI_ISL_4500686
EPI_ISL_4500832
EPI_ISL_4500652
EPI_ISL_4502131
EPI_ISL_4502396
EPI_ISL_4502072
EPI_ISL_4502191
EPI_ISL_4502224
EPI_ISL_4502212
EPI_ISL_4502118
EPI_ISL_4502163
EPI_ISL_4502085
EPI_ISL_4502229
EPI_ISL_4502159
EPI_ISL_4502088
EPI_ISL_4502164
EPI_ISL_4502390
EPI_ISL_4502099
EPI_ISL_4502148
EPI_ISL_4502080
EPI_ISL_4502199
EPI_ISL_4502083
EPI_ISL_4502400
EPI_ISL_4502211
EPI_ISL_4502201
EPI_ISL_4502301
EPI_ISL_4502068
EPI_ISL_4502180
EPI_ISL_4502360
EPI_ISL_4502215
EPI_ISL_4502355
EPI_ISL_4502439
EPI_ISL_4502335
EPI_ISL_4502193
EPI_ISL_4502230
EPI_ISL_4502145
EPI_ISL_4502140
EPI_ISL_4502379
EPI_ISL_4502185
EPI_ISL_4502250
EPI_ISL_4502217
EPI_ISL_4502158
EPI_ISL_4502091
EPI_ISL_4502297
EPI_ISL_4502188
EPI_ISL_4502401
EPI_ISL_4525452
EPI_ISL_4525643
EPI_ISL_4525330
EPI_ISL_4525620
EPI_ISL_4525370
EPI_ISL_4525480
EPI_ISL_4525472
EPI_ISL_4525417
EPI_ISL_4525615
EPI_ISL_4525539
EPI_ISL_4499818
EPI_ISL_4499788
EPI_ISL_4499942
EPI_ISL_4499986
EPI_ISL_4499900
EPI_ISL_4499770
EPI_ISL_4499936
EPI_ISL_4499795
EPI_ISL_4499723
EPI_ISL_4499890
EPI_ISL_4499910
EPI_ISL_4499839
EPI_ISL_4499811
EPI_ISL_4499931
EPI_ISL_4499947
EPI_ISL_4499852
EPI_ISL_4499781
EPI_ISL_4499772
EPI_ISL_4499748
EPI_ISL_4499874
EPI_ISL_4499794
EPI_ISL_4525614
EPI_ISL_4525381
EPI_ISL_4525610
EPI_ISL_4525540
EPI_ISL_4525457
EPI_ISL_4525455
EPI_ISL_4525492
EPI_ISL_4525641
EPI_ISL_4525505
EPI_ISL_4525405
EPI_ISL_4525490
EPI_ISL_4525448
EPI_ISL_4525533
EPI_ISL_4525525
EPI_ISL_4525603
EPI_ISL_4500183
EPI_ISL_4500210
EPI_ISL_4500137
EPI_ISL_4500035
EPI_ISL_4500115
EPI_ISL_4500225
EPI_ISL_4500234
EPI_ISL_4500010
EPI_ISL_4500124
EPI_ISL_4500060
EPI_ISL_4500175
EPI_ISL_4500097
EPI_ISL_4500067
EPI_ISL_4500054
EPI_ISL_4500091
EPI_ISL_4500205
EPI_ISL_4500065
EPI_ISL_4500188
EPI_ISL_4500034
EPI_ISL_4500151
EPI_ISL_4500082
EPI_ISL_4500133
EPI_ISL_4500140
EPI_ISL_4501174
EPI_ISL_4501190
EPI_ISL_4501271
EPI_ISL_4501141
EPI_ISL_4501005
EPI_ISL_4501111
EPI_ISL_4501069
EPI_ISL_4500990
EPI_ISL_4501147
EPI_ISL_4501121
EPI_ISL_4501060
EPI_ISL_4501029
EPI_ISL_4501222
EPI_ISL_4500995
EPI_ISL_4501089
EPI_ISL_4501128
EPI_ISL_4501025
EPI_ISL_4501110
EPI_ISL_4501209
EPI_ISL_4501040
EPI_ISL_4501207
EPI_ISL_4501177
EPI_ISL_4500985
EPI_ISL_4501172
EPI_ISL_4501262
EPI_ISL_4525563
EPI_ISL_4525542
EPI_ISL_4525329
EPI_ISL_4525568
EPI_ISL_4525427
EPI_ISL_4525441
EPI_ISL_4525551
EPI_ISL_4525444
EPI_ISL_4525383
EPI_ISL_4525392
EPI_ISL_4527781
EPI_ISL_4525554
EPI_ISL_4525482
EPI_ISL_4525426
EPI_ISL_4525592
EPI_ISL_4525623
EPI_ISL_4525569
EPI_ISL_4525346
EPI_ISL_4525513
EPI_ISL_4525464
EPI_ISL_4525410
EPI_ISL_4525612
EPI_ISL_4525429
EPI_ISL_4525556
EPI_ISL_4527786
EPI_ISL_4525635
EPI_ISL_4525583
EPI_ISL_4525625
EPI_ISL_4525584
EPI_ISL_4525509
EPI_ISL_4525399
EPI_ISL_4525368
EPI_ISL_4525416
EPI_ISL_4525413
EPI_ISL_4525622
EPI_ISL_4525545
EPI_ISL_4525462
EPI_ISL_4525371
EPI_ISL_4525456
EPI_ISL_4525438
EPI_ISL_4525562
EPI_ISL_4501041
EPI_ISL_4500977
EPI_ISL_4501239
EPI_ISL_4501075
EPI_ISL_4501252
EPI_ISL_4501200
EPI_ISL_4501010
EPI_ISL_4501035
EPI_ISL_4501140
EPI_ISL_4501224
EPI_ISL_4501148
EPI_ISL_4501199
EPI_ISL_4501000
EPI_ISL_4501082
EPI_ISL_4501085
EPI_ISL_4501184
EPI_ISL_4501151
EPI_ISL_4501206
EPI_ISL_4501165
EPI_ISL_4501028
EPI_ISL_4501267
EPI_ISL_4501026
EPI_ISL_4501064
EPI_ISL_4501043
EPI_ISL_4500987
EPI_ISL_4501071
EPI_ISL_4501227
EPI_ISL_4501219
EPI_ISL_4501124
EPI_ISL_4501113
EPI_ISL_4501007
EPI_ISL_4501052
EPI_ISL_4501176
EPI_ISL_4500989
EPI_ISL_4501197
EPI_ISL_4501179
EPI_ISL_4501185
EPI_ISL_4501132
EPI_ISL_4501250
EPI_ISL_4501107
EPI_ISL_4501261
EPI_ISL_4501167
EPI_ISL_4525079
EPI_ISL_4525119
EPI_ISL_4525133
EPI_ISL_4525231
EPI_ISL_4525257
EPI_ISL_4525280
EPI_ISL_4525092
EPI_ISL_4525302
EPI_ISL_4525222
EPI_ISL_4525169
EPI_ISL_4525184
EPI_ISL_4525227
EPI_ISL_4525057
EPI_ISL_4525115
EPI_ISL_4501729
EPI_ISL_4501528
EPI_ISL_4501608
EPI_ISL_4501660
EPI_ISL_4501497
EPI_ISL_4501630
EPI_ISL_4501599
EPI_ISL_4501574
EPI_ISL_4501580
EPI_ISL_4501567
EPI_ISL_4501500
EPI_ISL_4501728
EPI_ISL_4501611
EPI_ISL_4501560
EPI_ISL_4501578
EPI_ISL_4501693
EPI_ISL_4501519
EPI_ISL_4501530
EPI_ISL_4501690
EPI_ISL_4501709
EPI_ISL_4501603
EPI_ISL_4501565
EPI_ISL_4501559
EPI_ISL_4501638
EPI_ISL_4501558
EPI_ISL_4501925
EPI_ISL_4501778
EPI_ISL_4501804
EPI_ISL_4502016
EPI_ISL_4501851
EPI_ISL_4502027
EPI_ISL_4501810
EPI_ISL_4502034
EPI_ISL_4502048
EPI_ISL_4501812
EPI_ISL_4502047
EPI_ISL_4501785
EPI_ISL_4501959
EPI_ISL_4502011
EPI_ISL_4501792
EPI_ISL_4501781
EPI_ISL_4501982
EPI_ISL_4501979
EPI_ISL_4501766
EPI_ISL_4501890
EPI_ISL_4501983
EPI_ISL_4502045
EPI_ISL_4501832
EPI_ISL_4501803
EPI_ISL_4501907
EPI_ISL_4501789
EPI_ISL_4502023
EPI_ISL_4502031
EPI_ISL_4501904
EPI_ISL_4501986
EPI_ISL_4498938
EPI_ISL_4498913
EPI_ISL_4498987
EPI_ISL_4498876
EPI_ISL_4499155
EPI_ISL_4499134
EPI_ISL_4499001
EPI_ISL_4499090
EPI_ISL_4498887
EPI_ISL_4499142
EPI_ISL_4498996
EPI_ISL_4499051
EPI_ISL_4498982
EPI_ISL_4499033
EPI_ISL_4498855
EPI_ISL_4499081
EPI_ISL_4499053
EPI_ISL_4499102
EPI_ISL_4498857
EPI_ISL_4498874
EPI_ISL_4498981
EPI_ISL_4498984
EPI_ISL_4498861
EPI_ISL_4499005
EPI_ISL_4499085
EPI_ISL_4498908
EPI_ISL_4499068
EPI_ISL_4498892
EPI_ISL_4498983
EPI_ISL_4498885
EPI_ISL_4499071
EPI_ISL_4499077
EPI_ISL_4499056
EPI_ISL_4498968
EPI_ISL_4499045
EPI_ISL_4498972
EPI_ISL_4499067
EPI_ISL_4498950
EPI_ISL_4498964
EPI_ISL_4501751
EPI_ISL_4502041
EPI_ISL_4501807
EPI_ISL_4502026
EPI_ISL_4501942
EPI_ISL_4501945
EPI_ISL_4502055
EPI_ISL_4501809
EPI_ISL_4501946
EPI_ISL_4501952
EPI_ISL_4501978
EPI_ISL_4501815
EPI_ISL_4501974
EPI_ISL_4501849
EPI_ISL_4501784
EPI_ISL_4501782
EPI_ISL_4502015
EPI_ISL_4501844
EPI_ISL_4502019
EPI_ISL_4501835
EPI_ISL_4501760
EPI_ISL_4501768
EPI_ISL_4501990
EPI_ISL_4501818
EPI_ISL_4502061
EPI_ISL_4501993
EPI_ISL_4502046
EPI_ISL_4522616
EPI_ISL_4522656
EPI_ISL_4522553
EPI_ISL_4522474
EPI_ISL_4522672
EPI_ISL_4522467
EPI_ISL_4522436
EPI_ISL_4522515
EPI_ISL_4522582
EPI_ISL_4522514
EPI_ISL_4522639
EPI_ISL_4522551
EPI_ISL_4522544
EPI_ISL_4522487
EPI_ISL_4524140
EPI_ISL_4524255
EPI_ISL_4524051
EPI_ISL_4524039
EPI_ISL_4524111
EPI_ISL_4524060
EPI_ISL_4524150
EPI_ISL_4524286
EPI_ISL_4524036
EPI_ISL_4524099
EPI_ISL_4524179
EPI_ISL_4524108
EPI_ISL_4524107
EPI_ISL_4524135
EPI_ISL_4524264
EPI_ISL_4524086
EPI_ISL_4524130
EPI_ISL_4524290
EPI_ISL_4524096
EPI_ISL_4524258
EPI_ISL_4524163
EPI_ISL_4524289
EPI_ISL_4524281
EPI_ISL_4524164
EPI_ISL_4524065
EPI_ISL_4524271
EPI_ISL_4524191
EPI_ISL_4524092
EPI_ISL_4524229
EPI_ISL_4524143
EPI_ISL_4524202
EPI_ISL_4524212
EPI_ISL_4524101
EPI_ISL_4524221
EPI_ISL_4524259
EPI_ISL_4524250
EPI_ISL_4524368
EPI_ISL_4523635
EPI_ISL_4523685
EPI_ISL_4523502
EPI_ISL_4523592
EPI_ISL_4523421
EPI_ISL_4523460
EPI_ISL_4527728
EPI_ISL_4523497
EPI_ISL_4523587
EPI_ISL_4523432
EPI_ISL_4523762
EPI_ISL_4523845
EPI_ISL_4523481
EPI_ISL_4523418
EPI_ISL_4523423
EPI_ISL_4523603
EPI_ISL_4523624
EPI_ISL_4523646
EPI_ISL_4523652
EPI_ISL_4527730
EPI_ISL_4523449
EPI_ISL_4523486
EPI_ISL_4523402
EPI_ISL_4523532
EPI_ISL_4523427
EPI_ISL_4523612
EPI_ISL_4523583
EPI_ISL_4523487
EPI_ISL_4523495
EPI_ISL_4523425
EPI_ISL_4523573
EPI_ISL_4523410
EPI_ISL_4523653
EPI_ISL_4523569
EPI_ISL_4523450
EPI_ISL_4523504
EPI_ISL_4523648
EPI_ISL_4525955
EPI_ISL_4526154
EPI_ISL_4526102
EPI_ISL_4526206
EPI_ISL_4526231
EPI_ISL_4526254
EPI_ISL_4526012
EPI_ISL_4526045
EPI_ISL_4525970
EPI_ISL_4525976
EPI_ISL_4525950
EPI_ISL_4526001
EPI_ISL_4521577
EPI_ISL_4521632
EPI_ISL_4521715
EPI_ISL_4521475
EPI_ISL_4521576
EPI_ISL_4521640
EPI_ISL_4521505
EPI_ISL_4521641
EPI_ISL_4521447
EPI_ISL_4521410
EPI_ISL_4521691
EPI_ISL_4521436
EPI_ISL_4521455
EPI_ISL_4521439
EPI_ISL_4521431
EPI_ISL_4521689
EPI_ISL_4521610
EPI_ISL_4521717
EPI_ISL_4521586
EPI_ISL_4521484
EPI_ISL_4521621
EPI_ISL_4521687
EPI_ISL_4521557
EPI_ISL_4521720
EPI_ISL_4521428
EPI_ISL_4527304
EPI_ISL_4527151
EPI_ISL_4527117
EPI_ISL_4527152
EPI_ISL_4527215
EPI_ISL_4527147
EPI_ISL_4527060
EPI_ISL_4527284
EPI_ISL_4527303
EPI_ISL_4527154
EPI_ISL_4527072
EPI_ISL_4527068
EPI_ISL_4527124
EPI_ISL_4527365
EPI_ISL_4527379
EPI_ISL_4527056
EPI_ISL_4527069
EPI_ISL_4527160
EPI_ISL_4527196
EPI_ISL_4527077
EPI_ISL_4523975
EPI_ISL_4523751
EPI_ISL_4522071
EPI_ISL_4522307
EPI_ISL_4522220
EPI_ISL_4522268
EPI_ISL_4522109
EPI_ISL_4522118
EPI_ISL_4522248
EPI_ISL_4522256
EPI_ISL_4522227
EPI_ISL_4522082
EPI_ISL_4522387
EPI_ISL_4522364
EPI_ISL_4522252
EPI_ISL_4522185
EPI_ISL_4522191
EPI_ISL_4522064
EPI_ISL_4522209
EPI_ISL_4522179
EPI_ISL_4522241
EPI_ISL_4522300
EPI_ISL_4522128
EPI_ISL_4522372
EPI_ISL_4526180
EPI_ISL_4526142
EPI_ISL_4526053
EPI_ISL_4526192
EPI_ISL_4525984
EPI_ISL_4526121
EPI_ISL_4526087
EPI_ISL_4526155
EPI_ISL_4526123
EPI_ISL_4525945
EPI_ISL_4525926
EPI_ISL_4525922
EPI_ISL_4526058
EPI_ISL_4526057
EPI_ISL_4526002
EPI_ISL_4526062
EPI_ISL_4525958
EPI_ISL_4526005
EPI_ISL_4526174
EPI_ISL_4525995
EPI_ISL_4526824
EPI_ISL_4526845
EPI_ISL_4526800
EPI_ISL_4526903
EPI_ISL_4526627
EPI_ISL_4526850
EPI_ISL_4526826
EPI_ISL_4526895
EPI_ISL_4526689
EPI_ISL_4526695
EPI_ISL_4526647
EPI_ISL_4526720
EPI_ISL_4526634
EPI_ISL_4551099
EPI_ISL_4526775
EPI_ISL_4526825
EPI_ISL_4526766
EPI_ISL_4526708
EPI_ISL_4551100
EPI_ISL_4526705
EPI_ISL_4526794
EPI_ISL_4526732
EPI_ISL_4526687
EPI_ISL_4526598
EPI_ISL_4526725
EPI_ISL_4526885
EPI_ISL_4526674
EPI_ISL_4526753
EPI_ISL_4526808
EPI_ISL_4526628
EPI_ISL_4526781
EPI_ISL_4526667
EPI_ISL_4526685
EPI_ISL_4526805
EPI_ISL_4526611
EPI_ISL_4526752
EPI_ISL_4526721
EPI_ISL_4526677
EPI_ISL_4527085
EPI_ISL_4527084
EPI_ISL_4527055
EPI_ISL_4527164
EPI_ISL_4527050
EPI_ISL_4527193
EPI_ISL_4527059
EPI_ISL_4527289
EPI_ISL_4527213
EPI_ISL_4527089
EPI_ISL_4527288
EPI_ISL_4527300
EPI_ISL_4527361
EPI_ISL_4527222
EPI_ISL_4527271
EPI_ISL_4527074
EPI_ISL_4527357
EPI_ISL_4527329
EPI_ISL_4527355
EPI_ISL_4527246
EPI_ISL_4527327
EPI_ISL_4527312
EPI_ISL_4527097
EPI_ISL_4527103
EPI_ISL_4527190
EPI_ISL_4527076
EPI_ISL_4527317
EPI_ISL_4527252
EPI_ISL_4527067
EPI_ISL_4527322
EPI_ISL_4527318
EPI_ISL_4527224
EPI_ISL_4527075
EPI_ISL_4527203
EPI_ISL_4527340
EPI_ISL_4527352
EPI_ISL_4527276
EPI_ISL_4527090
EPI_ISL_4527053
EPI_ISL_4526073
EPI_ISL_4526227
EPI_ISL_4526133
EPI_ISL_4526148
EPI_ISL_4525987
EPI_ISL_4526201
EPI_ISL_4526088
EPI_ISL_4526178
EPI_ISL_4525932
EPI_ISL_4526043
EPI_ISL_4526117
EPI_ISL_4525947
EPI_ISL_4526050
EPI_ISL_4526120
EPI_ISL_4526188
EPI_ISL_4526181
EPI_ISL_4526241
EPI_ISL_4525968
EPI_ISL_4526259
EPI_ISL_4525971
EPI_ISL_4525953
EPI_ISL_4526428
EPI_ISL_4526511
EPI_ISL_4526449
EPI_ISL_4526331
EPI_ISL_4526596
EPI_ISL_4526394
EPI_ISL_4526452
EPI_ISL_4526401
EPI_ISL_4526432
EPI_ISL_4526553
EPI_ISL_4526434
EPI_ISL_4526349
EPI_ISL_4526550
EPI_ISL_4526435
EPI_ISL_4526285
EPI_ISL_4526356
EPI_ISL_4522026
EPI_ISL_4521822
EPI_ISL_4522045
EPI_ISL_4521740
EPI_ISL_4521975
EPI_ISL_4521782
EPI_ISL_4521828
EPI_ISL_4521947
EPI_ISL_4521824
EPI_ISL_4521963
EPI_ISL_4522009
EPI_ISL_4521967
EPI_ISL_4521736
EPI_ISL_4522023
EPI_ISL_4521907
EPI_ISL_4521772
EPI_ISL_4522015
EPI_ISL_4521965
EPI_ISL_4521767
EPI_ISL_4521892
EPI_ISL_4521818
EPI_ISL_4521754
EPI_ISL_4521933
EPI_ISL_4521912
EPI_ISL_4521859
EPI_ISL_4521943
EPI_ISL_4521538
EPI_ISL_4521617
EPI_ISL_4521522
EPI_ISL_4521511
EPI_ISL_4521488
EPI_ISL_4521468
EPI_ISL_4521429
EPI_ISL_4521451
EPI_ISL_4521729
EPI_ISL_4521650
EPI_ISL_4521589
EPI_ISL_4521516
EPI_ISL_4521536
EPI_ISL_4521704
EPI_ISL_4521466
EPI_ISL_4521601
EPI_ISL_4521549
EPI_ISL_4521450
EPI_ISL_4521546
EPI_ISL_4521611
EPI_ISL_4521423
EPI_ISL_4521457
EPI_ISL_4521686
EPI_ISL_4521562
EPI_ISL_4521521
EPI_ISL_4521810
EPI_ISL_4521940
EPI_ISL_4521804
EPI_ISL_4521755
EPI_ISL_4522060
EPI_ISL_4521865
EPI_ISL_4521773
EPI_ISL_4521893
EPI_ISL_4521878
EPI_ISL_4522001
EPI_ISL_4521946
EPI_ISL_4525918
EPI_ISL_4521805
EPI_ISL_4521780
EPI_ISL_4521841
EPI_ISL_4522062
EPI_ISL_4521784
EPI_ISL_4521781
EPI_ISL_4521777
EPI_ISL_4521919
EPI_ISL_4521855
EPI_ISL_4521996
EPI_ISL_4521741
EPI_ISL_4521908
EPI_ISL_4521980
EPI_ISL_4521998
EPI_ISL_4521807
EPI_ISL_4521902
EPI_ISL_4521966
EPI_ISL_4525915
EPI_ISL_4521898
EPI_ISL_4521899
EPI_ISL_4522030
EPI_ISL_4521951
EPI_ISL_4521760
EPI_ISL_4521788
EPI_ISL_4521942
EPI_ISL_4525920
EPI_ISL_4521939
EPI_ISL_4521900
EPI_ISL_4522061
EPI_ISL_4521889
EPI_ISL_4521771
EPI_ISL_4521797
EPI_ISL_4521991
EPI_ISL_4522012
EPI_ISL_4521852
EPI_ISL_4522046
EPI_ISL_4521995
EPI_ISL_4527420
EPI_ISL_4527624
EPI_ISL_4527487
EPI_ISL_4527674
EPI_ISL_4527407
EPI_ISL_4527686
EPI_ISL_4527481
EPI_ISL_4527539
EPI_ISL_4527470
EPI_ISL_4527381
EPI_ISL_4527463
EPI_ISL_4527429
EPI_ISL_4527515
EPI_ISL_4527689
EPI_ISL_4527474
EPI_ISL_4527693
EPI_ISL_4527466
EPI_ISL_4527671
EPI_ISL_4527519
EPI_ISL_4527645
EPI_ISL_4527451
EPI_ISL_4527426
EPI_ISL_4527581
EPI_ISL_4527683
EPI_ISL_4527411
EPI_ISL_4527532
EPI_ISL_4527437
EPI_ISL_4527430
EPI_ISL_4527514
EPI_ISL_4527628
EPI_ISL_4527646
EPI_ISL_4527385
EPI_ISL_4527545
EPI_ISL_4527521
EPI_ISL_4527651
EPI_ISL_4527605
EPI_ISL_4527562
EPI_ISL_4527672
EPI_ISL_4527576
EPI_ISL_4527541
EPI_ISL_4527465
EPI_ISL_4527394
EPI_ISL_4527706
EPI_ISL_4527496
EPI_ISL_4527572
EPI_ISL_4527494
EPI_ISL_4595607
EPI_ISL_4595511
EPI_ISL_4595519
EPI_ISL_4595782
EPI_ISL_4595564
EPI_ISL_4595677
EPI_ISL_4595601
EPI_ISL_4595684
EPI_ISL_4595652
EPI_ISL_4595454
EPI_ISL_4595557
EPI_ISL_4595570
EPI_ISL_4595586
EPI_ISL_4595429
EPI_ISL_4595660
EPI_ISL_4595604
EPI_ISL_4595494
EPI_ISL_4595671
EPI_ISL_4595773
EPI_ISL_4595781
EPI_ISL_4595504
EPI_ISL_4595717
EPI_ISL_4595739
EPI_ISL_4595537
EPI_ISL_4595434
EPI_ISL_4622940
EPI_ISL_4623682
EPI_ISL_4623632
EPI_ISL_4623296
EPI_ISL_4623180
EPI_ISL_4623003
EPI_ISL_4623208
EPI_ISL_4623491
EPI_ISL_4623441
EPI_ISL_4622973
EPI_ISL_4623518
EPI_ISL_4623115
EPI_ISL_4623713
EPI_ISL_4623074
EPI_ISL_4623021
EPI_ISL_4623053
EPI_ISL_4623586
EPI_ISL_4623085
EPI_ISL_4623004
EPI_ISL_4623655
EPI_ISL_4685435
EPI_ISL_4623295
EPI_ISL_4623438
EPI_ISL_4623740
EPI_ISL_4623988
EPI_ISL_4624093
EPI_ISL_4624135
EPI_ISL_4623961
EPI_ISL_4624242
EPI_ISL_4624618
EPI_ISL_4624372
EPI_ISL_4624065
EPI_ISL_4624626
EPI_ISL_4624017
EPI_ISL_4624104
EPI_ISL_4624335
EPI_ISL_4624326
EPI_ISL_4685656
EPI_ISL_4623994
EPI_ISL_4624367
EPI_ISL_4624509
EPI_ISL_4624631
EPI_ISL_4622909
EPI_ISL_4623013
EPI_ISL_4623068
EPI_ISL_4623555
EPI_ISL_4623754
EPI_ISL_4623306
EPI_ISL_4623803
EPI_ISL_4623128
EPI_ISL_4623535
EPI_ISL_4685433
EPI_ISL_4623853
EPI_ISL_4623286
EPI_ISL_4623190
EPI_ISL_4685436
EPI_ISL_4623485
EPI_ISL_4623038
EPI_ISL_4623493
EPI_ISL_4623207
EPI_ISL_4624481
EPI_ISL_4624602
EPI_ISL_4624510
EPI_ISL_4624482
EPI_ISL_4624475
EPI_ISL_4624118
EPI_ISL_4588995
EPI_ISL_4588826
EPI_ISL_4588791
EPI_ISL_4588733
EPI_ISL_4588337
EPI_ISL_4588694
EPI_ISL_4588536
EPI_ISL_4588020
EPI_ISL_4588106
EPI_ISL_4588492
EPI_ISL_4588430
EPI_ISL_4588104
EPI_ISL_4588670
EPI_ISL_4588044
EPI_ISL_4588682
EPI_ISL_4588678
EPI_ISL_4588191
EPI_ISL_4588329
EPI_ISL_4588082
EPI_ISL_4588114
EPI_ISL_4588130
EPI_ISL_4588593
EPI_ISL_4588705
EPI_ISL_4588373
EPI_ISL_4588250
EPI_ISL_4588437
EPI_ISL_4588071
EPI_ISL_4588211
EPI_ISL_4588064
EPI_ISL_4588691
EPI_ISL_4588102
EPI_ISL_4587988
EPI_ISL_4588133
EPI_ISL_4588523
EPI_ISL_4588567
EPI_ISL_4588156
EPI_ISL_4588194
EPI_ISL_4588684
EPI_ISL_4588462
EPI_ISL_4588343
EPI_ISL_4588638
EPI_ISL_4588664
EPI_ISL_4588103
EPI_ISL_4588119
EPI_ISL_4588611
EPI_ISL_4588537
EPI_ISL_4587985
EPI_ISL_4588113
EPI_ISL_4588000
EPI_ISL_4588151
EPI_ISL_4588175
EPI_ISL_4588443
EPI_ISL_4588710
EPI_ISL_4588504
EPI_ISL_4588543
EPI_ISL_4588053
EPI_ISL_4588131
EPI_ISL_4588709
EPI_ISL_4588022
EPI_ISL_4588235
EPI_ISL_4588112
EPI_ISL_4588338
EPI_ISL_4588026
EPI_ISL_4588296
EPI_ISL_4588086
EPI_ISL_4588201
EPI_ISL_4588052
EPI_ISL_4587997
EPI_ISL_4588060
EPI_ISL_4588209
EPI_ISL_4588134
EPI_ISL_4588015
EPI_ISL_4588241
EPI_ISL_4588662
EPI_ISL_4588551
EPI_ISL_4588720
EPI_ISL_4588466
EPI_ISL_4588290
EPI_ISL_4588700
EPI_ISL_4588627
EPI_ISL_4588665
EPI_ISL_4589654
EPI_ISL_4589278
EPI_ISL_4589707
EPI_ISL_4589752
EPI_ISL_4589682
EPI_ISL_4589751
EPI_ISL_4589565
EPI_ISL_4589716
EPI_ISL_4589535
EPI_ISL_4589287
EPI_ISL_4589608
EPI_ISL_4589361
EPI_ISL_4589594
EPI_ISL_4589307
EPI_ISL_4589672
EPI_ISL_4589670
EPI_ISL_4589480
EPI_ISL_4589459
EPI_ISL_4589573
EPI_ISL_4589496
EPI_ISL_4589572
EPI_ISL_4589713
EPI_ISL_4589576
EPI_ISL_4592994
EPI_ISL_4592593
EPI_ISL_4592654
EPI_ISL_4592873
EPI_ISL_4592759
EPI_ISL_4593191
EPI_ISL_4592530
EPI_ISL_4592532
EPI_ISL_4593048
EPI_ISL_4592407
EPI_ISL_4592527
EPI_ISL_4592637
EPI_ISL_4592941
EPI_ISL_4592921
EPI_ISL_4592825
EPI_ISL_4592856
EPI_ISL_4592683
EPI_ISL_4592789
EPI_ISL_4586667
EPI_ISL_4586569
EPI_ISL_4586527
EPI_ISL_4586480
EPI_ISL_4587080
EPI_ISL_4586774
EPI_ISL_4586740
EPI_ISL_4587071
EPI_ISL_4587099
EPI_ISL_4586923
EPI_ISL_4586739
EPI_ISL_4586423
EPI_ISL_4586910
EPI_ISL_4586866
EPI_ISL_4586611
EPI_ISL_4586390
EPI_ISL_4586638
EPI_ISL_4586511
EPI_ISL_4586717
EPI_ISL_4587037
EPI_ISL_4587148
EPI_ISL_4586417
EPI_ISL_4593450
EPI_ISL_4593637
EPI_ISL_4593519
EPI_ISL_4593425
EPI_ISL_4593341
EPI_ISL_4593445
EPI_ISL_4593708
EPI_ISL_4593748
EPI_ISL_4593764
EPI_ISL_4593478
EPI_ISL_4593242
EPI_ISL_4621583
EPI_ISL_4593838
EPI_ISL_4593524
EPI_ISL_4584539
EPI_ISL_4584496
EPI_ISL_4585014
EPI_ISL_4584912
EPI_ISL_4584605
EPI_ISL_4584543
EPI_ISL_4585024
EPI_ISL_4584781
EPI_ISL_4584798
EPI_ISL_4584560
EPI_ISL_4584574
EPI_ISL_4584578
EPI_ISL_4584584
EPI_ISL_4585081
EPI_ISL_4584502
EPI_ISL_4584511
EPI_ISL_4584694
EPI_ISL_4584725
EPI_ISL_4584772
EPI_ISL_4584978
EPI_ISL_4584789
EPI_ISL_4584505
EPI_ISL_4590252
EPI_ISL_4590275
EPI_ISL_4590312
EPI_ISL_4589797
EPI_ISL_4590032
EPI_ISL_4590258
EPI_ISL_4589893
EPI_ISL_4589875
EPI_ISL_4589775
EPI_ISL_4589886
EPI_ISL_4589898
EPI_ISL_4590268
EPI_ISL_4589906
EPI_ISL_4589791
EPI_ISL_4589809
EPI_ISL_4590323
EPI_ISL_4590336
EPI_ISL_4589802
EPI_ISL_4589823
EPI_ISL_4621703
EPI_ISL_4590034
EPI_ISL_4590082
EPI_ISL_4589858
EPI_ISL_4590554
EPI_ISL_4590403
EPI_ISL_4590161
EPI_ISL_4590618
EPI_ISL_4590423
EPI_ISL_4589915
EPI_ISL_4591541
EPI_ISL_4591204
EPI_ISL_4590918
EPI_ISL_4591339
EPI_ISL_4590831
EPI_ISL_4590914
EPI_ISL_4590694
EPI_ISL_4591343
EPI_ISL_4591381
EPI_ISL_4590720
EPI_ISL_4591517
EPI_ISL_4591145
EPI_ISL_4591540
EPI_ISL_4591033
EPI_ISL_4590833
EPI_ISL_4590767
EPI_ISL_4590966
EPI_ISL_4591430
EPI_ISL_4591546
EPI_ISL_4591060
EPI_ISL_4590832
EPI_ISL_4591026
EPI_ISL_4591074
EPI_ISL_4590702
EPI_ISL_4591442
EPI_ISL_4591308
EPI_ISL_4591203
EPI_ISL_4591361
EPI_ISL_4591196
EPI_ISL_4591133
EPI_ISL_4591388
EPI_ISL_4591160
EPI_ISL_4591004
EPI_ISL_4590674
EPI_ISL_4590845
EPI_ISL_4591185
EPI_ISL_4591560
EPI_ISL_4591504
EPI_ISL_4591113
EPI_ISL_4590736
EPI_ISL_4591206
EPI_ISL_4591218
EPI_ISL_4591292
EPI_ISL_4621785
EPI_ISL_4590788
EPI_ISL_4590813
EPI_ISL_4591073
EPI_ISL_4591269
EPI_ISL_4590905
EPI_ISL_4591098
EPI_ISL_4591437
EPI_ISL_4590793
EPI_ISL_4591427
EPI_ISL_4591503
EPI_ISL_4591511
EPI_ISL_4590864
EPI_ISL_4590895
EPI_ISL_4591067
EPI_ISL_4590829
EPI_ISL_4591443
EPI_ISL_4621727
EPI_ISL_4591525
EPI_ISL_4590884
EPI_ISL_4594203
EPI_ISL_4594292
EPI_ISL_4594333
EPI_ISL_4593989
EPI_ISL_4594289
EPI_ISL_4593936
EPI_ISL_4594293
EPI_ISL_4594141
EPI_ISL_4594251
EPI_ISL_4594308
EPI_ISL_4593967
EPI_ISL_4594271
EPI_ISL_4594081
EPI_ISL_4594307
EPI_ISL_4594113
EPI_ISL_4594014
EPI_ISL_4594107
EPI_ISL_4593988
EPI_ISL_4594111
EPI_ISL_4594234
EPI_ISL_4594187
EPI_ISL_4594206
EPI_ISL_4594281
EPI_ISL_4594158
EPI_ISL_4594089
EPI_ISL_4594067
EPI_ISL_4594258
EPI_ISL_4594059
EPI_ISL_4594101
EPI_ISL_4594131
EPI_ISL_4593944
EPI_ISL_4594294
EPI_ISL_4594121
EPI_ISL_4594057
EPI_ISL_4594323
EPI_ISL_4594001
EPI_ISL_4594208
EPI_ISL_4594189
EPI_ISL_4594334
EPI_ISL_4594164
EPI_ISL_4594191
EPI_ISL_4594305
EPI_ISL_4594233
EPI_ISL_4594025
EPI_ISL_4594006
EPI_ISL_4594343
EPI_ISL_4594143
EPI_ISL_4594277
EPI_ISL_4594329
EPI_ISL_4593945
EPI_ISL_4593913
EPI_ISL_4593912
EPI_ISL_4594125
EPI_ISL_4594134
EPI_ISL_4594144
EPI_ISL_4594188
EPI_ISL_4594262
EPI_ISL_4594241
EPI_ISL_4594257
EPI_ISL_4594072
EPI_ISL_4593973
EPI_ISL_4594219
EPI_ISL_4594117
EPI_ISL_4594330
EPI_ISL_4594249
EPI_ISL_4594066
EPI_ISL_4594273
EPI_ISL_4594065
EPI_ISL_4594296
EPI_ISL_4594079
EPI_ISL_4594223
EPI_ISL_4594136
EPI_ISL_4594074
EPI_ISL_4594339
EPI_ISL_4594324
EPI_ISL_4594073
EPI_ISL_4594287
EPI_ISL_4594270
EPI_ISL_4594122
EPI_ISL_4594058
EPI_ISL_4594285
EPI_ISL_4594088
EPI_ISL_4594248
EPI_ISL_4594174
EPI_ISL_4579722
EPI_ISL_4579898
EPI_ISL_4579774
EPI_ISL_4579818
EPI_ISL_4579742
EPI_ISL_4579779
EPI_ISL_4579817
EPI_ISL_4579796
EPI_ISL_4579854
EPI_ISL_4579725
EPI_ISL_4579868
EPI_ISL_4579829
EPI_ISL_4579858
EPI_ISL_4579852
EPI_ISL_4579914
EPI_ISL_4579846
EPI_ISL_4579808
EPI_ISL_4579630
EPI_ISL_4579788
EPI_ISL_4579680
EPI_ISL_4579870
EPI_ISL_4579841
EPI_ISL_4579909
EPI_ISL_4752244
EPI_ISL_4752328
EPI_ISL_4752278
EPI_ISL_4752131
EPI_ISL_4752329
EPI_ISL_4752314
EPI_ISL_4752115
EPI_ISL_4752153
EPI_ISL_4752135
EPI_ISL_4752110
EPI_ISL_4752082
EPI_ISL_4752136
EPI_ISL_4752221
EPI_ISL_4752184
EPI_ISL_4752226
EPI_ISL_4752257
EPI_ISL_4752208
EPI_ISL_4751865
EPI_ISL_4752044
EPI_ISL_4752033
EPI_ISL_4751899
EPI_ISL_4751928
EPI_ISL_4752031
EPI_ISL_4751907
EPI_ISL_4751861
EPI_ISL_4751969
EPI_ISL_4751853
EPI_ISL_4751973
EPI_ISL_4751991
EPI_ISL_4751872
EPI_ISL_4751859
EPI_ISL_4751926
EPI_ISL_4751881
EPI_ISL_4751867
EPI_ISL_4751883
EPI_ISL_4751905
EPI_ISL_4751862
EPI_ISL_4751896
EPI_ISL_4751924
EPI_ISL_4751941
EPI_ISL_4751995
EPI_ISL_4751914
EPI_ISL_4751966
EPI_ISL_4751962
EPI_ISL_4752025
EPI_ISL_4751878
EPI_ISL_4752030
EPI_ISL_4751866
EPI_ISL_4751901
EPI_ISL_4751860
EPI_ISL_4751892
EPI_ISL_4751944
EPI_ISL_4751864
EPI_ISL_4751886
EPI_ISL_4751851
EPI_ISL_4752006
EPI_ISL_4751980
EPI_ISL_4752009
EPI_ISL_4751917
EPI_ISL_4751986
EPI_ISL_4752048
EPI_ISL_4580091
EPI_ISL_4584484
EPI_ISL_4584346
EPI_ISL_4583866
EPI_ISL_4584044
EPI_ISL_4583872
EPI_ISL_4584431
EPI_ISL_4584426
EPI_ISL_4584074
EPI_ISL_4584090
EPI_ISL_4584376
EPI_ISL_4584296
EPI_ISL_4583958
EPI_ISL_4621013
EPI_ISL_4583854
EPI_ISL_4584432
EPI_ISL_4583889
EPI_ISL_4584384
EPI_ISL_4584081
EPI_ISL_4583884
EPI_ISL_4584401
EPI_ISL_4584467
EPI_ISL_4584236
EPI_ISL_4580056
EPI_ISL_4579987
EPI_ISL_4580124
EPI_ISL_4579984
EPI_ISL_4580098
EPI_ISL_4579998
EPI_ISL_4580139
EPI_ISL_4580164
EPI_ISL_4580024
EPI_ISL_4580052
EPI_ISL_4584216
EPI_ISL_4584407
EPI_ISL_4621019
EPI_ISL_4583929
EPI_ISL_4584123
EPI_ISL_4584371
EPI_ISL_4584122
EPI_ISL_4584280
EPI_ISL_4584069
EPI_ISL_4583988
EPI_ISL_4583995
EPI_ISL_4584083
EPI_ISL_4584227
EPI_ISL_4584271
EPI_ISL_4584454
EPI_ISL_4584342
EPI_ISL_4584387
EPI_ISL_4584489
EPI_ISL_4583876
EPI_ISL_4584327
EPI_ISL_4584244
EPI_ISL_4584352
EPI_ISL_4583864
EPI_ISL_4584428
EPI_ISL_4584405
EPI_ISL_4584411
EPI_ISL_4583957
EPI_ISL_4584390
EPI_ISL_4584410
EPI_ISL_4579982
EPI_ISL_4580137
EPI_ISL_4579940
EPI_ISL_4580207
EPI_ISL_4579936
EPI_ISL_4620086
EPI_ISL_4580090
EPI_ISL_4580037
EPI_ISL_4580026
EPI_ISL_4580048
EPI_ISL_4584089
EPI_ISL_4584226
EPI_ISL_4584464
EPI_ISL_4584459
EPI_ISL_4584434
EPI_ISL_4584217
EPI_ISL_4584024
EPI_ISL_4584358
EPI_ISL_4584251
EPI_ISL_4584257
EPI_ISL_4583865
EPI_ISL_4584397
EPI_ISL_4584409
EPI_ISL_4584487
EPI_ISL_4584250
EPI_ISL_4584224
EPI_ISL_4583943
EPI_ISL_4584082
EPI_ISL_4584382
EPI_ISL_4584404
EPI_ISL_4584111
EPI_ISL_4584032
EPI_ISL_4583951
EPI_ISL_4584450
EPI_ISL_4584360
EPI_ISL_4584413
EPI_ISL_4579272
EPI_ISL_4579145
EPI_ISL_4579334
EPI_ISL_4579264
EPI_ISL_4579230
EPI_ISL_4579146
EPI_ISL_4579125
EPI_ISL_4681308
EPI_ISL_4680767
EPI_ISL_4681439
EPI_ISL_4681184
EPI_ISL_4680938
EPI_ISL_4580070
EPI_ISL_4580141
EPI_ISL_4580148
EPI_ISL_4620072
EPI_ISL_4580119
EPI_ISL_4579991
EPI_ISL_4580131
EPI_ISL_4580059
EPI_ISL_4579935
EPI_ISL_4580176
EPI_ISL_4580049
EPI_ISL_4580152
EPI_ISL_4579941
EPI_ISL_4734045
EPI_ISL_4733958
EPI_ISL_4733956
EPI_ISL_4755965
EPI_ISL_4733985
EPI_ISL_4579611
EPI_ISL_4579483
EPI_ISL_4579579
EPI_ISL_4579497
EPI_ISL_4579603
EPI_ISL_4579569
EPI_ISL_4579488
EPI_ISL_4579529
EPI_ISL_4579608
EPI_ISL_4579549
EPI_ISL_4579573
EPI_ISL_4579469
EPI_ISL_4579525
EPI_ISL_4583646
EPI_ISL_4583486
EPI_ISL_4583521
EPI_ISL_4583512
EPI_ISL_4583585
EPI_ISL_4583317
EPI_ISL_4583629
EPI_ISL_4583340
EPI_ISL_4583631
EPI_ISL_4583581
EPI_ISL_4583637
EPI_ISL_4583483
EPI_ISL_4583649
EPI_ISL_4583544
EPI_ISL_4583469
EPI_ISL_4583253
EPI_ISL_4583539
EPI_ISL_4583641
EPI_ISL_4583372
EPI_ISL_4583671
EPI_ISL_4583240
EPI_ISL_4583563
EPI_ISL_4583589
EPI_ISL_4583707
EPI_ISL_4583413
EPI_ISL_4583356
EPI_ISL_4583606
EPI_ISL_4583324
EPI_ISL_4583653
EPI_ISL_4583657
EPI_ISL_4583309
EPI_ISL_4679932
EPI_ISL_4680040
EPI_ISL_4679996
EPI_ISL_4680112
EPI_ISL_4680052
EPI_ISL_4680349
EPI_ISL_4680634
EPI_ISL_4680164
EPI_ISL_4680596
EPI_ISL_4680305
EPI_ISL_4680362
EPI_ISL_4679872
EPI_ISL_4679963
EPI_ISL_4680364
EPI_ISL_4680132
EPI_ISL_4679881
EPI_ISL_4680382
EPI_ISL_4679830
EPI_ISL_4680097
EPI_ISL_4680050
EPI_ISL_4680363
EPI_ISL_4672384
EPI_ISL_4672531
EPI_ISL_4672399
EPI_ISL_4672252
EPI_ISL_4672501
EPI_ISL_4672799
EPI_ISL_4672392
EPI_ISL_4672594
EPI_ISL_4672580
EPI_ISL_4672300
EPI_ISL_4672410
EPI_ISL_4673120
EPI_ISL_4672757
EPI_ISL_4672616
EPI_ISL_4673252
EPI_ISL_4679942
EPI_ISL_4680009
EPI_ISL_4680126
EPI_ISL_4680612
EPI_ISL_4679873
EPI_ISL_4679982
EPI_ISL_4679945
EPI_ISL_4680482
EPI_ISL_4679953
EPI_ISL_4680372
EPI_ISL_4680473
EPI_ISL_4680327
EPI_ISL_4679911
EPI_ISL_4680125
EPI_ISL_4680639
EPI_ISL_4680141
EPI_ISL_4680131
EPI_ISL_4680973
EPI_ISL_4681460
EPI_ISL_4680926
EPI_ISL_4681136
EPI_ISL_4680951
EPI_ISL_4680803
EPI_ISL_4680883
EPI_ISL_4680754
EPI_ISL_4681438
EPI_ISL_4680801
EPI_ISL_4681128
EPI_ISL_4680878
EPI_ISL_4681453
EPI_ISL_4681447
EPI_ISL_4680679
EPI_ISL_4618607
EPI_ISL_4618536
EPI_ISL_4618625
EPI_ISL_4618411
EPI_ISL_4618572
EPI_ISL_4618619
EPI_ISL_4618563
EPI_ISL_4618303
EPI_ISL_4618657
EPI_ISL_4618527
EPI_ISL_4618365
EPI_ISL_4618361
EPI_ISL_4618398
EPI_ISL_4618487
EPI_ISL_4618560
EPI_ISL_4618564
EPI_ISL_4618513
EPI_ISL_4618604
EPI_ISL_4618608
EPI_ISL_4618693
EPI_ISL_4618461
EPI_ISL_4618670
EPI_ISL_4618346
EPI_ISL_4618278
EPI_ISL_4673037
EPI_ISL_4672430
EPI_ISL_4672700
EPI_ISL_4672831
EPI_ISL_4672572
EPI_ISL_4672510
EPI_ISL_4672331
EPI_ISL_4672357
EPI_ISL_4672595
EPI_ISL_4672328
EPI_ISL_4672449
EPI_ISL_4681147
EPI_ISL_4681230
EPI_ISL_4681609
EPI_ISL_4681214
EPI_ISL_4680943
EPI_ISL_4681377
EPI_ISL_4680658
EPI_ISL_4681176
EPI_ISL_4681610
EPI_ISL_4681532
EPI_ISL_4673130
EPI_ISL_4673102
EPI_ISL_4672731
EPI_ISL_4673251
EPI_ISL_4672901
EPI_ISL_4672473
EPI_ISL_4672608
EPI_ISL_4672314
EPI_ISL_4672949
EPI_ISL_4672725
EPI_ISL_4672677
EPI_ISL_4672389
EPI_ISL_4672253
EPI_ISL_4672758
EPI_ISL_4672791
EPI_ISL_4672563
EPI_ISL_4672919
EPI_ISL_4672912
EPI_ISL_4672542
EPI_ISL_4671254
EPI_ISL_4671777
EPI_ISL_4671415
EPI_ISL_4671344
EPI_ISL_4671653
EPI_ISL_4671691
EPI_ISL_4671879
EPI_ISL_4672095
EPI_ISL_4671320
EPI_ISL_4671398
EPI_ISL_4671353
EPI_ISL_4672231
EPI_ISL_4670020
EPI_ISL_4669964
EPI_ISL_4670051
EPI_ISL_4669956
EPI_ISL_4669826
EPI_ISL_4670037
EPI_ISL_4670284
EPI_ISL_4669617
EPI_ISL_4669351
EPI_ISL_4669852
EPI_ISL_4670293
EPI_ISL_4669334
EPI_ISL_4669760
EPI_ISL_4669892
EPI_ISL_4669731
EPI_ISL_4669927
EPI_ISL_4669417
EPI_ISL_4670263
EPI_ISL_4669424
EPI_ISL_4669934
EPI_ISL_4669409
EPI_ISL_4670318
EPI_ISL_4669650
EPI_ISL_4670209
EPI_ISL_4735447
EPI_ISL_4735413
EPI_ISL_4735265
EPI_ISL_4735471
EPI_ISL_4735435
EPI_ISL_4735452
EPI_ISL_4735328
EPI_ISL_4735268
EPI_ISL_4735497
EPI_ISL_4735276
EPI_ISL_4735341
EPI_ISL_4735501
EPI_ISL_4735436
EPI_ISL_4735267
EPI_ISL_4735266
EPI_ISL_4735399
EPI_ISL_4735395
EPI_ISL_4676461
EPI_ISL_4676623
EPI_ISL_4676677
EPI_ISL_4676465
EPI_ISL_4735387
EPI_ISL_4735289
EPI_ISL_4735285
EPI_ISL_4735358
EPI_ISL_4735368
EPI_ISL_4735484
EPI_ISL_4735485
EPI_ISL_4735382
EPI_ISL_4735466
EPI_ISL_4735385
EPI_ISL_4735296
EPI_ISL_4735374
EPI_ISL_4735348
EPI_ISL_4735294
EPI_ISL_4735275
EPI_ISL_4735409
EPI_ISL_4735444
EPI_ISL_4735491
EPI_ISL_4735504
EPI_ISL_4735408
EPI_ISL_4735437
EPI_ISL_4735432
EPI_ISL_4735467
EPI_ISL_4735475
EPI_ISL_4735380
EPI_ISL_4735487
EPI_ISL_4735456
EPI_ISL_4735317
EPI_ISL_4735477
EPI_ISL_4735498
EPI_ISL_4735274
EPI_ISL_4735347
EPI_ISL_4735264
EPI_ISL_4735427
EPI_ISL_4735381
EPI_ISL_4735366
EPI_ISL_4735297
EPI_ISL_4735283
EPI_ISL_4735321
EPI_ISL_4735453
EPI_ISL_4735417
EPI_ISL_4735360
EPI_ISL_4735372
EPI_ISL_4735351
EPI_ISL_4674684
EPI_ISL_4675572
EPI_ISL_4675744
EPI_ISL_4675422
EPI_ISL_4674735
EPI_ISL_4674866
EPI_ISL_4675485
EPI_ISL_4675411
EPI_ISL_4674634
EPI_ISL_4675554
EPI_ISL_4675223
EPI_ISL_4675776
EPI_ISL_4675146
EPI_ISL_4674794
EPI_ISL_4675310
EPI_ISL_4675019
EPI_ISL_4674741
EPI_ISL_4675029
EPI_ISL_4675395
EPI_ISL_4675624
EPI_ISL_4675418
EPI_ISL_4674477
EPI_ISL_4675253
EPI_ISL_4675023
EPI_ISL_4674600
EPI_ISL_4675586
EPI_ISL_4675160
EPI_ISL_4675613
EPI_ISL_4675672
EPI_ISL_4675335
EPI_ISL_4675763
EPI_ISL_4736366
EPI_ISL_4675519
EPI_ISL_4675083
EPI_ISL_4675088
EPI_ISL_4675101
EPI_ISL_4736355
EPI_ISL_4736369
EPI_ISL_4674864
EPI_ISL_4675048
EPI_ISL_4674494
EPI_ISL_4674588
EPI_ISL_4674496
EPI_ISL_4675357
EPI_ISL_4675630
EPI_ISL_4675039
EPI_ISL_4675664
EPI_ISL_4674852
EPI_ISL_4674812
EPI_ISL_4736354
EPI_ISL_4675133
EPI_ISL_4675197
EPI_ISL_4675281
EPI_ISL_4674673
EPI_ISL_4675640
EPI_ISL_4675361
EPI_ISL_4736008
EPI_ISL_4736047
EPI_ISL_4735938
EPI_ISL_4736009
EPI_ISL_4736092
EPI_ISL_4735844
EPI_ISL_4735871
EPI_ISL_4735996
EPI_ISL_4736043
EPI_ISL_4735821
EPI_ISL_4735977
EPI_ISL_4735859
EPI_ISL_4734290
EPI_ISL_4734390
EPI_ISL_4734224
EPI_ISL_4734225
EPI_ISL_4734297
EPI_ISL_4734494
EPI_ISL_4734304
EPI_ISL_4734231
EPI_ISL_4734315
EPI_ISL_4734477
EPI_ISL_4734373
EPI_ISL_4736020
EPI_ISL_4736025
EPI_ISL_4735823
EPI_ISL_4735881
EPI_ISL_4735905
EPI_ISL_4736018
EPI_ISL_4736026
EPI_ISL_4735914
EPI_ISL_4735817
EPI_ISL_4735930
EPI_ISL_4735961
EPI_ISL_4733716
EPI_ISL_4733673
EPI_ISL_4875570
EPI_ISL_4875544
EPI_ISL_4875359
EPI_ISL_4875319
EPI_ISL_4875591
EPI_ISL_4875572
EPI_ISL_4875395
EPI_ISL_4875464
EPI_ISL_4875467
EPI_ISL_4875349
EPI_ISL_4875375
EPI_ISL_4875424
EPI_ISL_4875571
EPI_ISL_4875360
EPI_ISL_4875625
EPI_ISL_4875497
EPI_ISL_4875603
EPI_ISL_4875378
EPI_ISL_4875404
EPI_ISL_4875262
EPI_ISL_4874986
EPI_ISL_4875072
EPI_ISL_4875084
EPI_ISL_4875174
EPI_ISL_4875216
EPI_ISL_4875135
EPI_ISL_4875382
EPI_ISL_4875400
EPI_ISL_4875338
EPI_ISL_4875485
EPI_ISL_4875453
EPI_ISL_4875609
EPI_ISL_4875619
EPI_ISL_4875371
EPI_ISL_4875482
EPI_ISL_4875496
EPI_ISL_4875363
EPI_ISL_4875541
EPI_ISL_4875593
EPI_ISL_4875641
EPI_ISL_4875189
EPI_ISL_4875314
EPI_ISL_4874931
EPI_ISL_4875306
EPI_ISL_4874905
EPI_ISL_4875006
EPI_ISL_4875175
EPI_ISL_4875169
EPI_ISL_4875296
EPI_ISL_4875107
EPI_ISL_4875097
EPI_ISL_4732090
EPI_ISL_4875195
EPI_ISL_4874990
EPI_ISL_4875186
EPI_ISL_4875251
EPI_ISL_4875125
EPI_ISL_4874896
EPI_ISL_4874940
EPI_ISL_4751364
EPI_ISL_4751442
EPI_ISL_4751460
EPI_ISL_4751439
EPI_ISL_4751459
EPI_ISL_4751149
EPI_ISL_4767023
EPI_ISL_4751696
EPI_ISL_4751520
EPI_ISL_4751560
EPI_ISL_4751674
EPI_ISL_4751836
EPI_ISL_4751747
EPI_ISL_4751694
EPI_ISL_4732115
EPI_ISL_4941315
EPI_ISL_4941132
EPI_ISL_4941298
EPI_ISL_4941332
EPI_ISL_4941104
EPI_ISL_4941102
EPI_ISL_4941186
EPI_ISL_4732609
EPI_ISL_4732049
EPI_ISL_4751106
EPI_ISL_4751003
EPI_ISL_4766915
EPI_ISL_4750950
EPI_ISL_4751108
EPI_ISL_4751039
EPI_ISL_4751033
EPI_ISL_4750972
EPI_ISL_4751070
EPI_ISL_4750968
EPI_ISL_4751118
EPI_ISL_4750997
EPI_ISL_4751086
EPI_ISL_4750994
EPI_ISL_4751110
EPI_ISL_4750970
EPI_ISL_4750963
EPI_ISL_4751702
EPI_ISL_4751846
EPI_ISL_4751709
EPI_ISL_4751577
EPI_ISL_4751592
EPI_ISL_4751801
EPI_ISL_4733391
EPI_ISL_4751065
EPI_ISL_4751104
EPI_ISL_4751027
EPI_ISL_4751016
EPI_ISL_4751083
EPI_ISL_4751099
EPI_ISL_4750948
EPI_ISL_4750986
EPI_ISL_4751068
EPI_ISL_4751107
EPI_ISL_4750981
EPI_ISL_4751042
EPI_ISL_4751024
EPI_ISL_4751048
EPI_ISL_4751018
EPI_ISL_4751049
EPI_ISL_4751132
EPI_ISL_4751013
EPI_ISL_4750940
EPI_ISL_4751119
EPI_ISL_4751084
EPI_ISL_4751005
EPI_ISL_4751080
EPI_ISL_4751113
EPI_ISL_4754734
EPI_ISL_4754655
EPI_ISL_4754823
EPI_ISL_4754787
EPI_ISL_4754862
EPI_ISL_4754847
EPI_ISL_4754748
EPI_ISL_4754663
EPI_ISL_4754664
EPI_ISL_4754926
EPI_ISL_4754790
EPI_ISL_4754708
EPI_ISL_4754867
EPI_ISL_4754913
EPI_ISL_4754842
EPI_ISL_4754832
EPI_ISL_4754706
EPI_ISL_4754864
EPI_ISL_4754903
EPI_ISL_4754726
EPI_ISL_4754698
EPI_ISL_4754714
EPI_ISL_4754690
EPI_ISL_4751798
EPI_ISL_4751758
EPI_ISL_4751710
EPI_ISL_4751670
EPI_ISL_4751579
EPI_ISL_4751589
EPI_ISL_4751626
EPI_ISL_4751649
EPI_ISL_4751799
EPI_ISL_4751678
EPI_ISL_4754071
EPI_ISL_4754269
EPI_ISL_4754298
EPI_ISL_4754225
EPI_ISL_4754182
EPI_ISL_4754185
EPI_ISL_4754216
EPI_ISL_4754209
EPI_ISL_4754262
EPI_ISL_4754332
EPI_ISL_4754201
EPI_ISL_4754204
EPI_ISL_4766704
EPI_ISL_4754284
EPI_ISL_4754144
EPI_ISL_4754065
EPI_ISL_4754109
EPI_ISL_4754244
EPI_ISL_4754266
EPI_ISL_4754068
EPI_ISL_4754172
EPI_ISL_4754164
EPI_ISL_4754275
EPI_ISL_4754300
EPI_ISL_4754297
EPI_ISL_4754344
EPI_ISL_4754162
EPI_ISL_4754028
EPI_ISL_4754043
EPI_ISL_4754320
EPI_ISL_4754045
EPI_ISL_4754276
EPI_ISL_4754331
EPI_ISL_4754107
EPI_ISL_4754206
EPI_ISL_4766709
EPI_ISL_4754213
EPI_ISL_4754049
EPI_ISL_4753419
EPI_ISL_4753354
EPI_ISL_4753076
EPI_ISL_4753101
EPI_ISL_4753326
EPI_ISL_4753296
EPI_ISL_4753400
EPI_ISL_4753221
EPI_ISL_4753295
EPI_ISL_4753219
EPI_ISL_4753358
EPI_ISL_4753197
EPI_ISL_4753117
EPI_ISL_4753189
EPI_ISL_4753277
EPI_ISL_4753373
EPI_ISL_4753426
EPI_ISL_4753291
EPI_ISL_4753093
EPI_ISL_4753329
EPI_ISL_4753247
EPI_ISL_4753379
EPI_ISL_4753323
EPI_ISL_4753356
EPI_ISL_4753120
EPI_ISL_4753245
EPI_ISL_4753382
EPI_ISL_4753183
EPI_ISL_4753255
EPI_ISL_4753256
EPI_ISL_4753345
EPI_ISL_4753422
EPI_ISL_4753377
EPI_ISL_4753195
EPI_ISL_4753397
EPI_ISL_4753369
EPI_ISL_4753135
EPI_ISL_4753074
EPI_ISL_4753153
EPI_ISL_4753173
EPI_ISL_4753224
EPI_ISL_4753466
EPI_ISL_4753481
EPI_ISL_4753518
EPI_ISL_4753478
EPI_ISL_4753459
EPI_ISL_4753652
EPI_ISL_4753668
EPI_ISL_4753543
EPI_ISL_4753693
EPI_ISL_4753607
EPI_ISL_4753519
EPI_ISL_4753457
EPI_ISL_4753437
EPI_ISL_4753666
EPI_ISL_4753636
EPI_ISL_4753468
EPI_ISL_4753681
EPI_ISL_4753456
EPI_ISL_4753602
EPI_ISL_4753656
EPI_ISL_4753730
EPI_ISL_4753679
EPI_ISL_4753516
EPI_ISL_4753517
EPI_ISL_4753572
EPI_ISL_4753629
EPI_ISL_4753449
EPI_ISL_4753477
EPI_ISL_4753760
EPI_ISL_4753475
EPI_ISL_4753448
EPI_ISL_4753634
EPI_ISL_4753431
EPI_ISL_4753641
EPI_ISL_4753754
EPI_ISL_4753580
EPI_ISL_4753721
EPI_ISL_4753491
EPI_ISL_4753504
EPI_ISL_4941243
EPI_ISL_4941342
EPI_ISL_4941329
EPI_ISL_4755783
EPI_ISL_4755563
EPI_ISL_4755600
EPI_ISL_4755742
EPI_ISL_4755842
EPI_ISL_4755702
EPI_ISL_4755605
EPI_ISL_4755635
EPI_ISL_4755814
EPI_ISL_4755731
EPI_ISL_4755621
EPI_ISL_4755865
EPI_ISL_4755688
EPI_ISL_4755756
EPI_ISL_4755602
EPI_ISL_4755860
EPI_ISL_4755827
EPI_ISL_4755586
EPI_ISL_4755802
EPI_ISL_4755798
EPI_ISL_4755639
EPI_ISL_4755790
EPI_ISL_4755682
EPI_ISL_4755713
EPI_ISL_4755771
EPI_ISL_4755631
EPI_ISL_4755585
EPI_ISL_4755636
EPI_ISL_4755700
EPI_ISL_4755745
EPI_ISL_4755760
EPI_ISL_4755567
EPI_ISL_4941017
EPI_ISL_4941282
EPI_ISL_4941029
EPI_ISL_4941249
EPI_ISL_4941115
EPI_ISL_4941284
EPI_ISL_4941237
EPI_ISL_4752968
EPI_ISL_4752984
EPI_ISL_4752858
EPI_ISL_4752958
EPI_ISL_4752766
EPI_ISL_4752855
EPI_ISL_4752886
EPI_ISL_4753036
EPI_ISL_4752822
EPI_ISL_4874485
EPI_ISL_4874365
EPI_ISL_4874623
EPI_ISL_4874418
EPI_ISL_4874670
EPI_ISL_4874109
EPI_ISL_4874628
EPI_ISL_4874616
EPI_ISL_4874638
EPI_ISL_4874339
EPI_ISL_4873835
EPI_ISL_4874679
EPI_ISL_4766281
EPI_ISL_4766546
EPI_ISL_4766246
EPI_ISL_4766522
EPI_ISL_4766512
EPI_ISL_4766476
EPI_ISL_4766241
EPI_ISL_4766544
EPI_ISL_4766425
EPI_ISL_4766351
EPI_ISL_4766265
EPI_ISL_4752778
EPI_ISL_4752880
EPI_ISL_4767398
EPI_ISL_4752931
EPI_ISL_4752965
EPI_ISL_4752940
EPI_ISL_4752889
EPI_ISL_4753062
EPI_ISL_4752796
EPI_ISL_4752903
EPI_ISL_4752843
EPI_ISL_4752872
EPI_ISL_4750899
EPI_ISL_4750912
EPI_ISL_4750661
EPI_ISL_4750895
EPI_ISL_4750784
EPI_ISL_4750875
EPI_ISL_4750704
EPI_ISL_4750923
EPI_ISL_4750644
EPI_ISL_4750824
EPI_ISL_4750801
EPI_ISL_4750800
EPI_ISL_4750823
EPI_ISL_4750900
EPI_ISL_4750649
EPI_ISL_4750882
EPI_ISL_4750809
EPI_ISL_4750770
EPI_ISL_4750771
EPI_ISL_4750837
EPI_ISL_4752708
EPI_ISL_4752542
EPI_ISL_4752625
EPI_ISL_4752535
EPI_ISL_4752602
EPI_ISL_4752504
EPI_ISL_4752554
EPI_ISL_4752512
EPI_ISL_4752687
EPI_ISL_4752533
EPI_ISL_4752719
EPI_ISL_4752596
EPI_ISL_4752387
EPI_ISL_4752481
EPI_ISL_4752493
EPI_ISL_4752538
EPI_ISL_4752432
EPI_ISL_4752487
EPI_ISL_4752756
EPI_ISL_4752884
EPI_ISL_4752873
EPI_ISL_4752865
EPI_ISL_4752943
EPI_ISL_4752758
EPI_ISL_4753021
EPI_ISL_4752823
EPI_ISL_4752897
EPI_ISL_4752908
EPI_ISL_4753033
EPI_ISL_4752731
EPI_ISL_4763940
EPI_ISL_4763891
EPI_ISL_4764009
EPI_ISL_4763897
EPI_ISL_4763867
EPI_ISL_4763960
EPI_ISL_4763985
EPI_ISL_4763820
EPI_ISL_4763889
EPI_ISL_4763780
EPI_ISL_4764017
EPI_ISL_4763993
EPI_ISL_4763810
EPI_ISL_4763795
EPI_ISL_4763826
EPI_ISL_4763786
EPI_ISL_4763794
EPI_ISL_4763883
EPI_ISL_4764053
EPI_ISL_4763773
EPI_ISL_4763958
EPI_ISL_4763808
EPI_ISL_4763787
EPI_ISL_4763784
EPI_ISL_4764067
EPI_ISL_4764094
EPI_ISL_4763949
EPI_ISL_4764084
EPI_ISL_4764097
EPI_ISL_4764116
EPI_ISL_4764047
EPI_ISL_4764063
EPI_ISL_4763937
EPI_ISL_4764103
EPI_ISL_4763824
EPI_ISL_4763821
EPI_ISL_4764069
EPI_ISL_4764030
EPI_ISL_4763980
EPI_ISL_4763837
EPI_ISL_4763936
EPI_ISL_4763822
EPI_ISL_4763901
EPI_ISL_4763791
EPI_ISL_4763929
EPI_ISL_4763890
EPI_ISL_4764042
EPI_ISL_4765977
EPI_ISL_4766027
EPI_ISL_4765926
EPI_ISL_4766040
EPI_ISL_4766001
EPI_ISL_4765891
EPI_ISL_4765920
EPI_ISL_4766186
EPI_ISL_4766177
EPI_ISL_4766150
EPI_ISL_4765959
EPI_ISL_4766020
EPI_ISL_4766002
EPI_ISL_4765892
EPI_ISL_4766108
EPI_ISL_4766101
EPI_ISL_4765957
EPI_ISL_4765898
EPI_ISL_4766213
EPI_ISL_4766074
EPI_ISL_4766188
EPI_ISL_4765924
EPI_ISL_4766049
EPI_ISL_4764664
EPI_ISL_4764477
EPI_ISL_4764606
EPI_ISL_4764680
EPI_ISL_4764483
EPI_ISL_4764549
EPI_ISL_4764513
EPI_ISL_4764782
EPI_ISL_4764552
EPI_ISL_4764514
EPI_ISL_4764523
EPI_ISL_4764580
EPI_ISL_4764681
EPI_ISL_4764690
EPI_ISL_4764804
EPI_ISL_4765123
EPI_ISL_4765099
EPI_ISL_4765039
EPI_ISL_4764985
EPI_ISL_4764886
EPI_ISL_4764923
EPI_ISL_4765056
EPI_ISL_4764817
EPI_ISL_4764977
EPI_ISL_4765066
EPI_ISL_4765016
EPI_ISL_4765047
EPI_ISL_4765065
EPI_ISL_4764826
EPI_ISL_4764859
EPI_ISL_4869455
EPI_ISL_4867850
EPI_ISL_4867708
EPI_ISL_4867759
EPI_ISL_4868132
EPI_ISL_4867936
EPI_ISL_4867654
EPI_ISL_4869324
EPI_ISL_4867839
EPI_ISL_4867651
EPI_ISL_4867658
EPI_ISL_4868288
EPI_ISL_4869109
EPI_ISL_4868578
EPI_ISL_4867805
EPI_ISL_4868362
EPI_ISL_4867811
EPI_ISL_4868448
EPI_ISL_4871774
EPI_ISL_4872465
EPI_ISL_4872199
EPI_ISL_4871491
EPI_ISL_4872139
EPI_ISL_4872417
EPI_ISL_4872179
EPI_ISL_4872166
EPI_ISL_4872396
EPI_ISL_4872496
EPI_ISL_4872188
EPI_ISL_4872147
EPI_ISL_4872252
EPI_ISL_4871814
EPI_ISL_4763586
EPI_ISL_4763630
EPI_ISL_4763487
EPI_ISL_4763603
EPI_ISL_4763568
EPI_ISL_4763154
EPI_ISL_4763412
EPI_ISL_4763335
EPI_ISL_4763342
EPI_ISL_4763447
EPI_ISL_4763264
EPI_ISL_4763391
EPI_ISL_4763198
EPI_ISL_4763189
EPI_ISL_4763231
EPI_ISL_4763473
EPI_ISL_4763348
EPI_ISL_4763404
EPI_ISL_4763155
EPI_ISL_4763296
EPI_ISL_4763219
EPI_ISL_4763439
EPI_ISL_4763398
EPI_ISL_4763254
EPI_ISL_4763450
EPI_ISL_4763392
EPI_ISL_4763330
EPI_ISL_4763467
EPI_ISL_4762510
EPI_ISL_4762905
EPI_ISL_4762838
EPI_ISL_4763003
EPI_ISL_4762870
EPI_ISL_4763099
EPI_ISL_4763060
EPI_ISL_4763088
EPI_ISL_4763122
EPI_ISL_4762975
EPI_ISL_4762903
EPI_ISL_4763118
EPI_ISL_4762927
EPI_ISL_4763050
EPI_ISL_4762926
EPI_ISL_4762943
EPI_ISL_4762846
EPI_ISL_4762953
EPI_ISL_4763147
EPI_ISL_4762947
EPI_ISL_4762948
EPI_ISL_4763013
EPI_ISL_4763033
EPI_ISL_4762964
EPI_ISL_4762939
EPI_ISL_4763021
EPI_ISL_4762864
EPI_ISL_4762823
EPI_ISL_4763066
EPI_ISL_4763111
EPI_ISL_4762860
EPI_ISL_4763056
EPI_ISL_4763142
EPI_ISL_4763049
EPI_ISL_4763017
EPI_ISL_4763145
EPI_ISL_4763135
EPI_ISL_4763058
EPI_ISL_4763093
EPI_ISL_4762981
EPI_ISL_4762835
EPI_ISL_4763115
EPI_ISL_4762839
EPI_ISL_4763057
EPI_ISL_4762937
EPI_ISL_4762808
EPI_ISL_4763109
EPI_ISL_4763031
EPI_ISL_4763024
EPI_ISL_4762857
EPI_ISL_4763130
EPI_ISL_4763084
EPI_ISL_4763132
EPI_ISL_4762971
EPI_ISL_4763114
EPI_ISL_4762912
EPI_ISL_4762816
EPI_ISL_4762875
EPI_ISL_4762635
EPI_ISL_4762779
EPI_ISL_4762498
EPI_ISL_4762760
EPI_ISL_4762790
EPI_ISL_4762704
EPI_ISL_4762522
EPI_ISL_4762528
EPI_ISL_4762585
EPI_ISL_4762754
EPI_ISL_4762615
EPI_ISL_4858593
EPI_ISL_4858681
EPI_ISL_4858501
EPI_ISL_4858445
EPI_ISL_4858500
EPI_ISL_4858594
EPI_ISL_4858997
EPI_ISL_4858458
EPI_ISL_4859223
EPI_ISL_4859085
EPI_ISL_4858357
EPI_ISL_4859048
EPI_ISL_4859234
EPI_ISL_4859024
EPI_ISL_4858809
EPI_ISL_4859262
EPI_ISL_4859339
EPI_ISL_4858409
EPI_ISL_4859100
EPI_ISL_4858851
EPI_ISL_4858468
EPI_ISL_4858885
EPI_ISL_4865946
EPI_ISL_4867472
EPI_ISL_4866238
EPI_ISL_4866077
EPI_ISL_4867499
EPI_ISL_4866005
EPI_ISL_4867308
EPI_ISL_4866510
EPI_ISL_4867440
EPI_ISL_4866743
EPI_ISL_4867178
EPI_ISL_4867556
EPI_ISL_4866322
EPI_ISL_4866639
EPI_ISL_4866607
EPI_ISL_4865990
EPI_ISL_4867580
EPI_ISL_4866076
EPI_ISL_4866325
EPI_ISL_4861649
EPI_ISL_4862191
EPI_ISL_4897051
EPI_ISL_4897368
EPI_ISL_4897278
EPI_ISL_4897327
EPI_ISL_4897389
EPI_ISL_4897298
EPI_ISL_4897163
EPI_ISL_4897167
EPI_ISL_4897332
EPI_ISL_4897211
EPI_ISL_4897129
EPI_ISL_4897075
EPI_ISL_4897224
EPI_ISL_4897204
EPI_ISL_4897430
EPI_ISL_4897675
EPI_ISL_4897734
EPI_ISL_4897629
EPI_ISL_4897687
EPI_ISL_4897683
EPI_ISL_4897543
EPI_ISL_4897440
EPI_ISL_4897628
EPI_ISL_4897447
EPI_ISL_4897560
EPI_ISL_4897457
EPI_ISL_4897630
EPI_ISL_4897515
EPI_ISL_4897661
EPI_ISL_4897685
EPI_ISL_4897576
EPI_ISL_4897400
EPI_ISL_4897468
EPI_ISL_4897607
EPI_ISL_4897502
EPI_ISL_4897499
EPI_ISL_4897627
EPI_ISL_4897547
EPI_ISL_4897631
EPI_ISL_4897579
EPI_ISL_4897494
EPI_ISL_4897618
EPI_ISL_4897476
EPI_ISL_4897568
EPI_ISL_4897591
EPI_ISL_4897582
EPI_ISL_4897492
EPI_ISL_4897692
EPI_ISL_4897587
EPI_ISL_4897512
EPI_ISL_4897652
EPI_ISL_4897727
EPI_ISL_4897575
EPI_ISL_4897663
EPI_ISL_4897698
EPI_ISL_4897711
EPI_ISL_4897488
EPI_ISL_4897529
EPI_ISL_4897425
EPI_ISL_4897709
EPI_ISL_4897559
EPI_ISL_4897606
EPI_ISL_4897405
EPI_ISL_4897505
EPI_ISL_4897448
EPI_ISL_4897431
EPI_ISL_4897551
EPI_ISL_4899781
EPI_ISL_4899986
EPI_ISL_4899933
EPI_ISL_4899799
EPI_ISL_4900020
EPI_ISL_4899629
EPI_ISL_4899855
EPI_ISL_4899944
EPI_ISL_4899934
EPI_ISL_4899344
EPI_ISL_4899304
EPI_ISL_4899333
EPI_ISL_4899408
EPI_ISL_4899418
EPI_ISL_4899230
EPI_ISL_4899437
EPI_ISL_4899957
EPI_ISL_4899846
EPI_ISL_4899811
EPI_ISL_4899616
EPI_ISL_4899890
EPI_ISL_4899924
EPI_ISL_4899815
EPI_ISL_4899844
EPI_ISL_4899761
EPI_ISL_4899494
EPI_ISL_4899378
EPI_ISL_4899335
EPI_ISL_4899306
EPI_ISL_4899484
EPI_ISL_4899491
EPI_ISL_4899246
EPI_ISL_4899460
EPI_ISL_4899297
EPI_ISL_4899321
EPI_ISL_4899357
EPI_ISL_4899473
EPI_ISL_4899347
EPI_ISL_4899471
EPI_ISL_4899506
EPI_ISL_4899415
EPI_ISL_4899346
EPI_ISL_4899401
EPI_ISL_4899480
EPI_ISL_4899337
EPI_ISL_4899464
EPI_ISL_4899296
EPI_ISL_4899325
EPI_ISL_4899462
EPI_ISL_4899319
EPI_ISL_4899440
EPI_ISL_4899374
EPI_ISL_4899951
EPI_ISL_4899832
EPI_ISL_4899965
EPI_ISL_4899686
EPI_ISL_4895383
EPI_ISL_4895245
EPI_ISL_4895060
EPI_ISL_4894993
EPI_ISL_4895115
EPI_ISL_4895339
EPI_ISL_4895198
EPI_ISL_4895132
EPI_ISL_4895119
EPI_ISL_4895160
EPI_ISL_4894982
EPI_ISL_4895071
EPI_ISL_4895321
EPI_ISL_4895201
EPI_ISL_4895133
EPI_ISL_4895039
EPI_ISL_4895184
EPI_ISL_4895122
EPI_ISL_4895348
EPI_ISL_4895229
EPI_ISL_4895097
EPI_ISL_4895194
EPI_ISL_4895075
EPI_ISL_4895072
EPI_ISL_4895294
EPI_ISL_4895108
EPI_ISL_4895114
EPI_ISL_4900475
EPI_ISL_4900638
EPI_ISL_4900451
EPI_ISL_4900456
EPI_ISL_4900345
EPI_ISL_4900170
EPI_ISL_4900203
EPI_ISL_4900459
EPI_ISL_4900136
EPI_ISL_4900219
EPI_ISL_4900164
EPI_ISL_4900526
EPI_ISL_4900518
EPI_ISL_4900152
EPI_ISL_4900486
EPI_ISL_4900529
EPI_ISL_4900618
EPI_ISL_4900220
EPI_ISL_4896773
EPI_ISL_4896863
EPI_ISL_4897018
EPI_ISL_4896823
EPI_ISL_4896720
EPI_ISL_4896881
EPI_ISL_4896838
EPI_ISL_4896819
EPI_ISL_4899200
EPI_ISL_4899002
EPI_ISL_4898974
EPI_ISL_4899202
EPI_ISL_4898980
EPI_ISL_4899108
EPI_ISL_4898981
EPI_ISL_4899097
EPI_ISL_4896949
EPI_ISL_4896915
EPI_ISL_4896988
EPI_ISL_4896931
EPI_ISL_4897016
EPI_ISL_4897044
EPI_ISL_4896976
EPI_ISL_4896921
EPI_ISL_4896960
EPI_ISL_4896973
EPI_ISL_4896743
EPI_ISL_4899074
EPI_ISL_4898914
EPI_ISL_4899018
EPI_ISL_4899218
EPI_ISL_4898957
EPI_ISL_4899111
EPI_ISL_4898982
EPI_ISL_4893708
EPI_ISL_4893695
EPI_ISL_4893636
EPI_ISL_4893626
EPI_ISL_4893852
EPI_ISL_4893803
EPI_ISL_4893856
EPI_ISL_4893957
EPI_ISL_4893862
EPI_ISL_4893666
EPI_ISL_4893747
EPI_ISL_4893712
EPI_ISL_4893697
EPI_ISL_4893817
EPI_ISL_4893759
EPI_ISL_4893716
EPI_ISL_4896641
EPI_ISL_4896613
EPI_ISL_4896455
EPI_ISL_4896575
EPI_ISL_4896520
EPI_ISL_4896431
EPI_ISL_4896620
EPI_ISL_4896502
EPI_ISL_4896411
EPI_ISL_4896374
EPI_ISL_4896450
EPI_ISL_4896647
EPI_ISL_4896186
EPI_ISL_4896260
EPI_ISL_4896415
EPI_ISL_4896527
EPI_ISL_4896432
EPI_ISL_4896426
EPI_ISL_4896274
EPI_ISL_4896650
EPI_ISL_4896583
EPI_ISL_4896548
EPI_ISL_4896803
EPI_ISL_4896922
EPI_ISL_4896870
EPI_ISL_4896436
EPI_ISL_4896569
EPI_ISL_4896441
EPI_ISL_4896537
EPI_ISL_4896682
EPI_ISL_4896375
EPI_ISL_4896624
EPI_ISL_4896490
EPI_ISL_4896443
EPI_ISL_4896532
EPI_ISL_4896589
EPI_ISL_4896634
EPI_ISL_4896427
EPI_ISL_4896680
EPI_ISL_4896445
EPI_ISL_4896287
EPI_ISL_4896663
EPI_ISL_4894588
EPI_ISL_4894515
EPI_ISL_4894422
EPI_ISL_4894524
EPI_ISL_4894546
EPI_ISL_4894311
EPI_ISL_4894480
EPI_ISL_4894612
EPI_ISL_4894622
EPI_ISL_4894494
EPI_ISL_4894461
EPI_ISL_4894340
EPI_ISL_4894554
EPI_ISL_4894553
EPI_ISL_4894506
EPI_ISL_4894382
EPI_ISL_4894474
EPI_ISL_4894339
EPI_ISL_4894509
EPI_ISL_4894562
EPI_ISL_4894499
EPI_ISL_4892849
EPI_ISL_4892890
EPI_ISL_4893205
EPI_ISL_4893207
EPI_ISL_4893275
EPI_ISL_4892943
EPI_ISL_4893298
EPI_ISL_4893088
EPI_ISL_4893235
EPI_ISL_4941822
EPI_ISL_4942005
EPI_ISL_4941786
EPI_ISL_4942013
EPI_ISL_4941958
EPI_ISL_4941813
EPI_ISL_4941991
EPI_ISL_4941847
EPI_ISL_4941817
EPI_ISL_4941790
EPI_ISL_4894623
EPI_ISL_4894544
EPI_ISL_4894627
EPI_ISL_4894525
EPI_ISL_4894504
EPI_ISL_4894426
EPI_ISL_4894374
EPI_ISL_4894628
EPI_ISL_4894491
EPI_ISL_4894486
EPI_ISL_4894392
EPI_ISL_4894695
EPI_ISL_4894936
EPI_ISL_4894925
EPI_ISL_4894924
EPI_ISL_4894824
EPI_ISL_4894844
EPI_ISL_4894904
EPI_ISL_4894822
EPI_ISL_4894839
EPI_ISL_4894641
EPI_ISL_4894811
EPI_ISL_4894691
EPI_ISL_4976448
EPI_ISL_4976491
EPI_ISL_4976378
EPI_ISL_4976677
EPI_ISL_4976328
EPI_ISL_4976412
EPI_ISL_4976617
EPI_ISL_4976649
EPI_ISL_4976302
EPI_ISL_4976625
EPI_ISL_4976473
EPI_ISL_4976367
EPI_ISL_4976370
EPI_ISL_4976458
EPI_ISL_4976341
EPI_ISL_4976329
EPI_ISL_4976364
EPI_ISL_4976354
EPI_ISL_4976544
EPI_ISL_4940885
EPI_ISL_4940887
EPI_ISL_4940900
EPI_ISL_4940790
EPI_ISL_4940946
EPI_ISL_4940914
EPI_ISL_4940846
EPI_ISL_4893378
EPI_ISL_4893474
EPI_ISL_4893580
EPI_ISL_4893409
EPI_ISL_4942334
EPI_ISL_4942378
EPI_ISL_4942408
EPI_ISL_4942330
EPI_ISL_4942345
EPI_ISL_4942384
EPI_ISL_4942532
EPI_ISL_4942551
EPI_ISL_4942362
EPI_ISL_4942349
EPI_ISL_4942499
EPI_ISL_4942493
EPI_ISL_4942411
EPI_ISL_4942406
EPI_ISL_4942531
EPI_ISL_4942472
EPI_ISL_4942423
EPI_ISL_4940657
EPI_ISL_4940658
EPI_ISL_4940550
EPI_ISL_4940643
EPI_ISL_4940724
EPI_ISL_4940519
EPI_ISL_4940757
EPI_ISL_4940706
EPI_ISL_4940490
EPI_ISL_4940660
EPI_ISL_4940579
EPI_ISL_4940656
EPI_ISL_4940540
EPI_ISL_4940560
EPI_ISL_4940616
EPI_ISL_4940601
EPI_ISL_4940723
EPI_ISL_4940541
EPI_ISL_4940618
EPI_ISL_4940568
EPI_ISL_4940535
EPI_ISL_4940506
EPI_ISL_4940530
EPI_ISL_4940546
EPI_ISL_4940718
EPI_ISL_4940497
EPI_ISL_4940719
EPI_ISL_4940747
EPI_ISL_4940591
EPI_ISL_4940645
EPI_ISL_4940726
EPI_ISL_4940621
EPI_ISL_4940624
EPI_ISL_4940533
EPI_ISL_4940528
EPI_ISL_4940564
EPI_ISL_4940608
EPI_ISL_4940730
EPI_ISL_4940662
EPI_ISL_4942351
EPI_ISL_4942324
EPI_ISL_4942467
EPI_ISL_4942513
EPI_ISL_4942455
EPI_ISL_4942374
EPI_ISL_4942497
EPI_ISL_4942396
EPI_ISL_4942373
EPI_ISL_4942394
EPI_ISL_4942405
EPI_ISL_4942331
EPI_ISL_4975988
EPI_ISL_4976169
EPI_ISL_4976090
EPI_ISL_4976140
EPI_ISL_4975931
EPI_ISL_4976139
EPI_ISL_4975934
EPI_ISL_4976172
EPI_ISL_4976227
EPI_ISL_4976072
EPI_ISL_4976024
EPI_ISL_4976166
EPI_ISL_4976082
EPI_ISL_4976144
EPI_ISL_4976206
EPI_ISL_4976248
EPI_ISL_4976110
EPI_ISL_4975973
EPI_ISL_4975996
EPI_ISL_4976045
EPI_ISL_4976077
EPI_ISL_4976064
EPI_ISL_4975954
EPI_ISL_4976099
EPI_ISL_4976154
EPI_ISL_4976191
EPI_ISL_4973780
EPI_ISL_4973684
EPI_ISL_4973738
EPI_ISL_4973764
EPI_ISL_4973674
EPI_ISL_4973694
EPI_ISL_4973921
EPI_ISL_4973711
EPI_ISL_4973696
EPI_ISL_4973957
EPI_ISL_4973900
EPI_ISL_4973999
EPI_ISL_4973854
EPI_ISL_4975580
EPI_ISL_4975899
EPI_ISL_4975756
EPI_ISL_4975650
EPI_ISL_4975693
EPI_ISL_4975770
EPI_ISL_4975779
EPI_ISL_4975680
EPI_ISL_4975727
EPI_ISL_4975910
EPI_ISL_4975639
EPI_ISL_4975787
EPI_ISL_4975791
EPI_ISL_4975653
EPI_ISL_4975571
EPI_ISL_4975815
EPI_ISL_4975808
EPI_ISL_4975624
EPI_ISL_4975695
EPI_ISL_4975626
EPI_ISL_4975585
EPI_ISL_4975570
EPI_ISL_4975894
EPI_ISL_4975762
EPI_ISL_4975576
EPI_ISL_4975613
EPI_ISL_4975593
EPI_ISL_4975795
EPI_ISL_4975892
EPI_ISL_4975631
EPI_ISL_4975806
EPI_ISL_4975722
EPI_ISL_4975801
EPI_ISL_4975730
EPI_ISL_4975901
EPI_ISL_4975823
EPI_ISL_4975734
EPI_ISL_4975664
EPI_ISL_4975691
EPI_ISL_4975604
EPI_ISL_4975714
EPI_ISL_4975603
EPI_ISL_4975788
EPI_ISL_4975789
EPI_ISL_4975834
EPI_ISL_4975573
EPI_ISL_4974800
EPI_ISL_4975391
EPI_ISL_4975305
EPI_ISL_4975520
EPI_ISL_4974851
EPI_ISL_4974840
EPI_ISL_4975534
EPI_ISL_4975110
EPI_ISL_4975094
EPI_ISL_4975138
EPI_ISL_4975565
EPI_ISL_4975015
EPI_ISL_4975546
EPI_ISL_4974860
EPI_ISL_4975345
EPI_ISL_4975008
EPI_ISL_4973510
EPI_ISL_4973416
EPI_ISL_4973461
EPI_ISL_4973619
EPI_ISL_4973402
EPI_ISL_4973504
EPI_ISL_4973656
EPI_ISL_4973473
EPI_ISL_4973412
EPI_ISL_4973568
EPI_ISL_4973499
EPI_ISL_4970926
EPI_ISL_4971018
EPI_ISL_4971405
EPI_ISL_4971237
EPI_ISL_4971675
EPI_ISL_4971377
EPI_ISL_4971038
EPI_ISL_4971793
EPI_ISL_4971688
EPI_ISL_4971777
EPI_ISL_4971819
EPI_ISL_4971961
EPI_ISL_4971337
EPI_ISL_4971919
EPI_ISL_4971756
EPI_ISL_4971316
EPI_ISL_4975152
EPI_ISL_4974859
EPI_ISL_4971247
EPI_ISL_4971137
EPI_ISL_4971310
EPI_ISL_4971700
EPI_ISL_4971355
EPI_ISL_4971055
EPI_ISL_4971827
EPI_ISL_4971230
EPI_ISL_4971651
EPI_ISL_4971849
EPI_ISL_4971108
EPI_ISL_4971680
EPI_ISL_4971236
EPI_ISL_4970997
EPI_ISL_4971991
EPI_ISL_4971324
EPI_ISL_4970924
EPI_ISL_4971086
EPI_ISL_4971252
EPI_ISL_4971749
EPI_ISL_4971733
EPI_ISL_4970942
EPI_ISL_4971692
EPI_ISL_4970935
EPI_ISL_4971699
EPI_ISL_4969799
EPI_ISL_4970536
EPI_ISL_4970499
EPI_ISL_4970547
EPI_ISL_4969427
EPI_ISL_4970542
EPI_ISL_4970226
EPI_ISL_4970458
EPI_ISL_4970902
EPI_ISL_4970753
EPI_ISL_4970507
EPI_ISL_4970555
EPI_ISL_4970164
EPI_ISL_4970403
EPI_ISL_4970278
EPI_ISL_4969896
EPI_ISL_4970675
EPI_ISL_4969780
EPI_ISL_5012471
EPI_ISL_5012475
EPI_ISL_5012497
EPI_ISL_5012557
EPI_ISL_5012770
EPI_ISL_5012467
EPI_ISL_5012757
EPI_ISL_5012720
EPI_ISL_5012782
EPI_ISL_5012611
EPI_ISL_5012515
EPI_ISL_5012505
EPI_ISL_5012546
EPI_ISL_5012718
EPI_ISL_5012658
EPI_ISL_5012695
EPI_ISL_5012563
EPI_ISL_5012275
EPI_ISL_5012233
EPI_ISL_5012256
EPI_ISL_5012300
EPI_ISL_5012255
EPI_ISL_5012257
EPI_ISL_5012378
EPI_ISL_5012263
EPI_ISL_5012394
EPI_ISL_5012350
EPI_ISL_5012400
EPI_ISL_5012458
EPI_ISL_5012427
EPI_ISL_5012302
EPI_ISL_5012240
EPI_ISL_5012414
EPI_ISL_5012343
EPI_ISL_5012315
EPI_ISL_4970206
EPI_ISL_4969980
EPI_ISL_4969725
EPI_ISL_4969514
EPI_ISL_4970099
EPI_ISL_4970332
EPI_ISL_4970893
EPI_ISL_4970024
EPI_ISL_4970166
EPI_ISL_4970832
EPI_ISL_4970058
EPI_ISL_4970001
EPI_ISL_4970313
EPI_ISL_4970715
EPI_ISL_4970277
EPI_ISL_4969787
EPI_ISL_4969617
EPI_ISL_4969867
EPI_ISL_4969706
EPI_ISL_4969731
EPI_ISL_4970710
EPI_ISL_4969888
EPI_ISL_4969500
EPI_ISL_4970635
EPI_ISL_4970138
EPI_ISL_4970394
EPI_ISL_4969747
EPI_ISL_5012351
EPI_ISL_5012279
EPI_ISL_5012363
EPI_ISL_5012452
EPI_ISL_5012359
EPI_ISL_5012411
EPI_ISL_5012369
EPI_ISL_5012456
EPI_ISL_5012352
EPI_ISL_5012459
EPI_ISL_5012361
EPI_ISL_5012261
EPI_ISL_5012349
EPI_ISL_5012337
EPI_ISL_5012290
EPI_ISL_5012403
EPI_ISL_5012301
EPI_ISL_4970901
EPI_ISL_4970636
EPI_ISL_4970783
EPI_ISL_4970693
EPI_ISL_4969574
EPI_ISL_4970474
EPI_ISL_4970726
EPI_ISL_4969889
EPI_ISL_4970842
EPI_ISL_4970027
EPI_ISL_4969816
EPI_ISL_4970049
EPI_ISL_5025245
EPI_ISL_5025028
EPI_ISL_5025006
EPI_ISL_5025083
EPI_ISL_5025189
EPI_ISL_5025137
EPI_ISL_5025265
EPI_ISL_5025282
EPI_ISL_5025092
EPI_ISL_5025162
EPI_ISL_5025009
EPI_ISL_5025164
EPI_ISL_5025044
EPI_ISL_5025033
EPI_ISL_5025096
EPI_ISL_5025118
EPI_ISL_5025180
EPI_ISL_5025182
EPI_ISL_5025105
EPI_ISL_5025181
EPI_ISL_5024992
EPI_ISL_5025145
EPI_ISL_5025035
EPI_ISL_5025139
EPI_ISL_5025287
EPI_ISL_5025131
EPI_ISL_5025015
EPI_ISL_4970658
EPI_ISL_4970216
EPI_ISL_4970530
EPI_ISL_4969863
EPI_ISL_4970686
EPI_ISL_4970736
EPI_ISL_4970232
EPI_ISL_4970213
EPI_ISL_4970866
EPI_ISL_4970482
EPI_ISL_4969919
EPI_ISL_4970822
EPI_ISL_4970465
EPI_ISL_4969402
EPI_ISL_4970102
EPI_ISL_4970519
EPI_ISL_4970562
EPI_ISL_4970429
EPI_ISL_4970441
EPI_ISL_4970129
EPI_ISL_4969798
EPI_ISL_4969658
EPI_ISL_5126034
EPI_ISL_5125879
EPI_ISL_5126352
EPI_ISL_5125687
EPI_ISL_5126227
EPI_ISL_5125821
EPI_ISL_5125894
EPI_ISL_5125970
EPI_ISL_5125962
EPI_ISL_5125963
EPI_ISL_5125907
EPI_ISL_5126006
EPI_ISL_5125691
EPI_ISL_4971933
EPI_ISL_4971013
EPI_ISL_4971246
EPI_ISL_4971338
EPI_ISL_4971311
EPI_ISL_4971027
EPI_ISL_4971902
EPI_ISL_4971375
EPI_ISL_4971212
EPI_ISL_4971969
EPI_ISL_4971771
EPI_ISL_4971043
EPI_ISL_4971503
EPI_ISL_4971026
EPI_ISL_5126061
EPI_ISL_5125667
EPI_ISL_5125612
EPI_ISL_5125736
EPI_ISL_5125979
EPI_ISL_5126340
EPI_ISL_5126245
EPI_ISL_5126087
EPI_ISL_5125859
EPI_ISL_5126272
EPI_ISL_5126354
EPI_ISL_5125983
EPI_ISL_5125793
EPI_ISL_5126316
EPI_ISL_5125977
EPI_ISL_5126174
EPI_ISL_5125618
EPI_ISL_5126302
EPI_ISL_5126137
EPI_ISL_5126177
EPI_ISL_4973527
EPI_ISL_4973585
EPI_ISL_4973658
EPI_ISL_4973502
EPI_ISL_4973458
EPI_ISL_4973629
EPI_ISL_4973664
EPI_ISL_4973479
EPI_ISL_5011267
EPI_ISL_5011280
EPI_ISL_5010925
EPI_ISL_5011592
EPI_ISL_5011751
EPI_ISL_5010926
EPI_ISL_5011020
EPI_ISL_5010905
EPI_ISL_5011593
EPI_ISL_5011516
EPI_ISL_5011299
EPI_ISL_5010863
EPI_ISL_5011439
EPI_ISL_5011144
EPI_ISL_5011190
EPI_ISL_5011485
EPI_ISL_5011258
EPI_ISL_5011562
EPI_ISL_5012167
EPI_ISL_5012004
EPI_ISL_5012110
EPI_ISL_5011989
EPI_ISL_5012205
EPI_ISL_5012198
EPI_ISL_5012171
EPI_ISL_5012060
EPI_ISL_5012029
EPI_ISL_5011999
EPI_ISL_5012007
EPI_ISL_5012189
EPI_ISL_5012074
EPI_ISL_5012183
EPI_ISL_5012035
EPI_ISL_5011966
EPI_ISL_5012031
EPI_ISL_5012044
EPI_ISL_5012195
EPI_ISL_5012158
EPI_ISL_5012150
EPI_ISL_5012194
EPI_ISL_5012140
EPI_ISL_5011776
EPI_ISL_5011819
EPI_ISL_5012064
EPI_ISL_5027512
EPI_ISL_5027532
EPI_ISL_5027352
EPI_ISL_5027582
EPI_ISL_5027429
EPI_ISL_5027486
EPI_ISL_5027514
EPI_ISL_5027400
EPI_ISL_5027509
EPI_ISL_5027415
EPI_ISL_5027657
EPI_ISL_5024971
EPI_ISL_5024962
EPI_ISL_5024799
EPI_ISL_5024713
EPI_ISL_5024930
EPI_ISL_5024893
EPI_ISL_5024960
EPI_ISL_5024927
EPI_ISL_5024718
EPI_ISL_5024744
EPI_ISL_5024708
EPI_ISL_5024756
EPI_ISL_5024949
EPI_ISL_5024931
EPI_ISL_5024986
EPI_ISL_5024802
EPI_ISL_5024916
EPI_ISL_5024879
EPI_ISL_5024842
EPI_ISL_5024723
EPI_ISL_5024897
EPI_ISL_5024954
EPI_ISL_5024861
EPI_ISL_5024751
EPI_ISL_5024835
EPI_ISL_5024813
EPI_ISL_5024747
EPI_ISL_5024792
EPI_ISL_5024761
EPI_ISL_5024786
EPI_ISL_5024919
EPI_ISL_5024875
EPI_ISL_5024741
EPI_ISL_5024725
EPI_ISL_5024729
EPI_ISL_5024849
EPI_ISL_5024721
EPI_ISL_5024823
EPI_ISL_5027740
EPI_ISL_5027777
EPI_ISL_5027882
EPI_ISL_5027710
EPI_ISL_5027737
EPI_ISL_5027743
EPI_ISL_5027686
EPI_ISL_5027800
EPI_ISL_5027700
EPI_ISL_5027681
EPI_ISL_5027842
EPI_ISL_5027929
EPI_ISL_5027893
EPI_ISL_5027803
EPI_ISL_5027809
EPI_ISL_5027783
EPI_ISL_5027769
EPI_ISL_5027838
EPI_ISL_5027759
EPI_ISL_5027802
EPI_ISL_5027811
EPI_ISL_5027694
EPI_ISL_5027741
EPI_ISL_5027874
EPI_ISL_5027878
EPI_ISL_5027852
EPI_ISL_5027760
EPI_ISL_5027734
EPI_ISL_5027886
EPI_ISL_5027911
EPI_ISL_5027943
EPI_ISL_5027923
EPI_ISL_5027738
EPI_ISL_5027887
EPI_ISL_5027830
EPI_ISL_5027674
EPI_ISL_5027903
EPI_ISL_5027855
EPI_ISL_5027822
EPI_ISL_5027805
EPI_ISL_5027937
EPI_ISL_5027844
EPI_ISL_5027918
EPI_ISL_5027971
EPI_ISL_5027862
EPI_ISL_5027851
EPI_ISL_5027890
EPI_ISL_5027766
EPI_ISL_5027726
EPI_ISL_5027880
EPI_ISL_5027853
EPI_ISL_5027770
EPI_ISL_5027703
EPI_ISL_5027885
EPI_ISL_5027818
EPI_ISL_5027902
EPI_ISL_5027792
EPI_ISL_5027754
EPI_ISL_5027888
EPI_ISL_5027917
EPI_ISL_5027731
EPI_ISL_5027663
EPI_ISL_5027827
EPI_ISL_5027813
EPI_ISL_5027871
EPI_ISL_5027668
EPI_ISL_5027819
EPI_ISL_5027951
EPI_ISL_5027693
EPI_ISL_5027779
EPI_ISL_5024655
EPI_ISL_5024496
EPI_ISL_5024438
EPI_ISL_5024424
EPI_ISL_5024541
EPI_ISL_5024490
EPI_ISL_5024563
EPI_ISL_5024436
EPI_ISL_5024688
EPI_ISL_5024441
EPI_ISL_5024408
EPI_ISL_5024690
EPI_ISL_5024634
EPI_ISL_5024420
EPI_ISL_5024608
EPI_ISL_5028801
EPI_ISL_5028770
EPI_ISL_5028951
EPI_ISL_5028846
EPI_ISL_5028757
EPI_ISL_5028923
EPI_ISL_5028748
EPI_ISL_5028967
EPI_ISL_5028808
EPI_ISL_5028927
EPI_ISL_5028893
EPI_ISL_5028723
EPI_ISL_5028732
EPI_ISL_5028815
EPI_ISL_5028853
EPI_ISL_5028860
EPI_ISL_5028928
EPI_ISL_5028779
EPI_ISL_5028707
EPI_ISL_5028729
EPI_ISL_5023338
EPI_ISL_5023241
EPI_ISL_5023207
EPI_ISL_5023063
EPI_ISL_5023176
EPI_ISL_5023089
EPI_ISL_5023079
EPI_ISL_5023160
EPI_ISL_5023192
EPI_ISL_5029589
EPI_ISL_5029471
EPI_ISL_5029646
EPI_ISL_5029582
EPI_ISL_5029363
EPI_ISL_5029448
EPI_ISL_5026420
EPI_ISL_5026380
EPI_ISL_5026379
EPI_ISL_5026627
EPI_ISL_5026548
EPI_ISL_5026399
EPI_ISL_5026540
EPI_ISL_5026561
EPI_ISL_5026563
EPI_ISL_5026603
EPI_ISL_5026552
EPI_ISL_5026445
EPI_ISL_5026407
EPI_ISL_5026623
EPI_ISL_5026499
EPI_ISL_5026629
EPI_ISL_5026461
EPI_ISL_5026381
EPI_ISL_5026488
EPI_ISL_5026594
EPI_ISL_5026462
EPI_ISL_5026449
EPI_ISL_5029561
EPI_ISL_5029473
EPI_ISL_5029316
EPI_ISL_5029432
EPI_ISL_5029571
EPI_ISL_5029545
EPI_ISL_5026329
EPI_ISL_5026373
EPI_ISL_5026491
EPI_ISL_5026472
EPI_ISL_5026490
EPI_ISL_5026400
EPI_ISL_5026625
EPI_ISL_5026502
EPI_ISL_5026397
EPI_ISL_5026587
EPI_ISL_5026512
EPI_ISL_5026085
EPI_ISL_5026263
EPI_ISL_5026168
EPI_ISL_5026185
EPI_ISL_5026281
EPI_ISL_5026139
EPI_ISL_5026169
EPI_ISL_5026056
EPI_ISL_5026101
EPI_ISL_5026048
EPI_ISL_5026164
EPI_ISL_5026026
EPI_ISL_5026007
EPI_ISL_5026107
EPI_ISL_5026242
EPI_ISL_5025987
EPI_ISL_5025986
EPI_ISL_5026030
EPI_ISL_5026158
EPI_ISL_5026138
EPI_ISL_5026285
EPI_ISL_5037601
EPI_ISL_5037664
EPI_ISL_5037644
EPI_ISL_5037723
EPI_ISL_5037627
EPI_ISL_5037711
EPI_ISL_5037493
EPI_ISL_5037546
EPI_ISL_5037636
EPI_ISL_5037660
EPI_ISL_5037662
EPI_ISL_5037581
EPI_ISL_5037620
EPI_ISL_5037494
EPI_ISL_5037586
EPI_ISL_5037630
EPI_ISL_5037691
EPI_ISL_5037500
EPI_ISL_5037583
EPI_ISL_5037553
EPI_ISL_5037538
EPI_ISL_5037578
EPI_ISL_5037879
EPI_ISL_5037758
EPI_ISL_5038031
EPI_ISL_5037865
EPI_ISL_5037858
EPI_ISL_5038019
EPI_ISL_5037852
EPI_ISL_5037832
EPI_ISL_5037808
EPI_ISL_5037872
EPI_ISL_5037985
EPI_ISL_5037983
EPI_ISL_5038039
EPI_ISL_5037794
EPI_ISL_5038206
EPI_ISL_5038526
EPI_ISL_5038211
EPI_ISL_5038494
EPI_ISL_5038377
EPI_ISL_5038550
EPI_ISL_5038112
EPI_ISL_5038527
EPI_ISL_5038543
EPI_ISL_5038178
EPI_ISL_5038170
EPI_ISL_5038209
EPI_ISL_5038426
EPI_ISL_5038312
EPI_ISL_5038251
EPI_ISL_5038126
EPI_ISL_5038490
EPI_ISL_5038483
EPI_ISL_5038510
EPI_ISL_5038085
EPI_ISL_5038452
EPI_ISL_5035705
EPI_ISL_5035722
EPI_ISL_5035574
EPI_ISL_5035696
EPI_ISL_5035726
EPI_ISL_5035594
EPI_ISL_5035728
EPI_ISL_5035850
EPI_ISL_5035533
EPI_ISL_5035593
EPI_ISL_5035835
EPI_ISL_5035688
EPI_ISL_5035652
EPI_ISL_5035666
EPI_ISL_5035834
EPI_ISL_5035567
EPI_ISL_5035809
EPI_ISL_5035549
EPI_ISL_5035604
EPI_ISL_5035676
EPI_ISL_5035694
EPI_ISL_5035798
EPI_ISL_5035647
EPI_ISL_5035673
EPI_ISL_5035607
EPI_ISL_5035669
EPI_ISL_5035754
EPI_ISL_5035589
EPI_ISL_5035715
EPI_ISL_5035657
EPI_ISL_5035610
EPI_ISL_5035645
EPI_ISL_5035770
EPI_ISL_5036659
EPI_ISL_5036551
EPI_ISL_5036534
EPI_ISL_5036667
EPI_ISL_5036721
EPI_ISL_5036707
EPI_ISL_5036634
EPI_ISL_5036525
EPI_ISL_5036686
EPI_ISL_5036631
EPI_ISL_5036567
EPI_ISL_5036689
EPI_ISL_5036520
EPI_ISL_5036594
EPI_ISL_5036644
EPI_ISL_5036528
EPI_ISL_5036718
EPI_ISL_5036590
EPI_ISL_5036685
EPI_ISL_5036656
EPI_ISL_5036585
EPI_ISL_5036624
EPI_ISL_5036744
EPI_ISL_5036750
EPI_ISL_5036738
EPI_ISL_5036629
EPI_ISL_5035459
EPI_ISL_5035493
EPI_ISL_5035522
EPI_ISL_5035467
EPI_ISL_5035485
EPI_ISL_5035492
EPI_ISL_5035473
EPI_ISL_5035502
EPI_ISL_5035497
EPI_ISL_5133541
EPI_ISL_5133471
EPI_ISL_5133340
EPI_ISL_5133396
EPI_ISL_5133404
EPI_ISL_5133513
EPI_ISL_5133464
EPI_ISL_5133504
EPI_ISL_5133465
EPI_ISL_5133452
EPI_ISL_5133473
EPI_ISL_5133582
EPI_ISL_5133460
EPI_ISL_5133627
EPI_ISL_5133508
EPI_ISL_5133511
EPI_ISL_5133619
EPI_ISL_5133334
EPI_ISL_5133603
EPI_ISL_5133576
EPI_ISL_5133467
EPI_ISL_5133405
EPI_ISL_5133601
EPI_ISL_5096659
EPI_ISL_5096555
EPI_ISL_5096638
EPI_ISL_5096502
EPI_ISL_5096605
EPI_ISL_5096497
EPI_ISL_5096616
EPI_ISL_5096442
EPI_ISL_5096427
EPI_ISL_5096472
EPI_ISL_5096536
EPI_ISL_5096500
EPI_ISL_5096617
EPI_ISL_5096572
EPI_ISL_5096444
EPI_ISL_5096627
EPI_ISL_5096595
EPI_ISL_5096425
EPI_ISL_5096557
EPI_ISL_5096646
EPI_ISL_5096577
EPI_ISL_5096574
EPI_ISL_5096588
EPI_ISL_5096424
EPI_ISL_5096539
EPI_ISL_5096435
EPI_ISL_5096590
EPI_ISL_5096556
EPI_ISL_5096514
EPI_ISL_5096558
EPI_ISL_5096430
EPI_ISL_5096488
EPI_ISL_5096568
EPI_ISL_5096400
EPI_ISL_5096118
EPI_ISL_5096142
EPI_ISL_5096357
EPI_ISL_5096358
EPI_ISL_5096274
EPI_ISL_5096256
EPI_ISL_5096311
EPI_ISL_5096167
EPI_ISL_5096249
EPI_ISL_5096173
EPI_ISL_5096320
EPI_ISL_5096287
EPI_ISL_5096189
EPI_ISL_5096270
EPI_ISL_5096342
EPI_ISL_5096141
EPI_ISL_5096242
EPI_ISL_5137081
EPI_ISL_5137055
EPI_ISL_5136886
EPI_ISL_5137167
EPI_ISL_5137165
EPI_ISL_5136817
EPI_ISL_5137122
EPI_ISL_5136934
EPI_ISL_5137035
EPI_ISL_5136808
EPI_ISL_5136992
EPI_ISL_5137156
EPI_ISL_5137108
EPI_ISL_5136868
EPI_ISL_5137170
EPI_ISL_5136917
EPI_ISL_5136810
EPI_ISL_5136813
EPI_ISL_5137383
EPI_ISL_5137284
EPI_ISL_5137379
EPI_ISL_5137318
EPI_ISL_5137503
EPI_ISL_5137430
EPI_ISL_5137527
EPI_ISL_5137420
EPI_ISL_5137463
EPI_ISL_5137243
EPI_ISL_5137302
EPI_ISL_5137238
EPI_ISL_5137301
EPI_ISL_5137414
EPI_ISL_5137370
EPI_ISL_5137519
EPI_ISL_5137524
EPI_ISL_5137457
EPI_ISL_5137261
EPI_ISL_5137494
EPI_ISL_5137237
EPI_ISL_5137281
EPI_ISL_5137454
EPI_ISL_5137196
EPI_ISL_5137443
EPI_ISL_5137373
EPI_ISL_5137244
EPI_ISL_5137192
EPI_ISL_5137433
EPI_ISL_5137435
EPI_ISL_5137361
EPI_ISL_5138663
EPI_ISL_5138804
EPI_ISL_5137902
EPI_ISL_5138980
EPI_ISL_5138541
EPI_ISL_5138633
EPI_ISL_5138344
EPI_ISL_5137879
EPI_ISL_5138889
EPI_ISL_5139109
EPI_ISL_5138764
EPI_ISL_5138333
EPI_ISL_5136274
EPI_ISL_5136653
EPI_ISL_5136555
EPI_ISL_5136754
EPI_ISL_5136471
EPI_ISL_5136666
EPI_ISL_5136441
EPI_ISL_5136742
EPI_ISL_5136331
EPI_ISL_5136772
EPI_ISL_5136701
EPI_ISL_5127178
EPI_ISL_5127028
EPI_ISL_5126791
EPI_ISL_5126645
EPI_ISL_5127149
EPI_ISL_5127039
EPI_ISL_5127032
EPI_ISL_5126759
EPI_ISL_5127284
EPI_ISL_5126788
EPI_ISL_5126870
EPI_ISL_5126958
EPI_ISL_5127279
EPI_ISL_5127204
EPI_ISL_5126842
EPI_ISL_5126680
EPI_ISL_5127275
EPI_ISL_5127026
EPI_ISL_5126750
EPI_ISL_5127274
EPI_ISL_5127186
EPI_ISL_5126670
EPI_ISL_5126483
EPI_ISL_5126726
EPI_ISL_5126476
EPI_ISL_5127288
EPI_ISL_5127127
EPI_ISL_5127267
EPI_ISL_5126581
EPI_ISL_5127034
EPI_ISL_5136031
EPI_ISL_5136186
EPI_ISL_5135866
EPI_ISL_5136151
EPI_ISL_5135984
EPI_ISL_5136196
EPI_ISL_5135857
EPI_ISL_5135941
EPI_ISL_5136204
EPI_ISL_5136037
EPI_ISL_5136231
EPI_ISL_5136014
EPI_ISL_5136188
EPI_ISL_5136150
EPI_ISL_5135813
EPI_ISL_5136224
EPI_ISL_5136127
EPI_ISL_5135737
EPI_ISL_5136134
EPI_ISL_5136202
EPI_ISL_5136055
EPI_ISL_5134150
EPI_ISL_5134021
EPI_ISL_5134011
EPI_ISL_5134113
EPI_ISL_5133980
EPI_ISL_5134054
EPI_ISL_5134118
EPI_ISL_5134163
EPI_ISL_5134146
EPI_ISL_5134251
EPI_ISL_5134292
EPI_ISL_5134102
EPI_ISL_5134168
EPI_ISL_5133966
EPI_ISL_5134147
EPI_ISL_5134190
EPI_ISL_5134195
EPI_ISL_5134051
EPI_ISL_5134173
EPI_ISL_5134242
EPI_ISL_5134076
EPI_ISL_5134212
EPI_ISL_5134057
EPI_ISL_5133973
EPI_ISL_5134180
EPI_ISL_5134078
EPI_ISL_5134046
EPI_ISL_5134151
EPI_ISL_5134133
EPI_ISL_5133965
EPI_ISL_5134285
EPI_ISL_5133976
EPI_ISL_5134120
EPI_ISL_5134172
EPI_ISL_5134109
EPI_ISL_5134219
EPI_ISL_5133989
EPI_ISL_5133993
EPI_ISL_5134060
EPI_ISL_5134071
EPI_ISL_5134183
EPI_ISL_5134106
EPI_ISL_5134037
EPI_ISL_5134093
EPI_ISL_5127455
EPI_ISL_5127587
EPI_ISL_5127752
EPI_ISL_5127644
EPI_ISL_5127346
EPI_ISL_5128315
EPI_ISL_5127504
EPI_ISL_5127910
EPI_ISL_5127339
EPI_ISL_5128117
EPI_ISL_5128260
EPI_ISL_5128397
EPI_ISL_5128204
EPI_ISL_5135015
EPI_ISL_5190097
EPI_ISL_5189452
EPI_ISL_5189619
EPI_ISL_5189417
EPI_ISL_5134361
EPI_ISL_5134371
EPI_ISL_5134474
EPI_ISL_5134311
EPI_ISL_5134326
EPI_ISL_5134626
EPI_ISL_5134405
EPI_ISL_5134606
EPI_ISL_5134620
EPI_ISL_5134593
EPI_ISL_5134591
EPI_ISL_5134434
EPI_ISL_5134458
EPI_ISL_5134475
EPI_ISL_5134622
EPI_ISL_5134600
EPI_ISL_5134505
EPI_ISL_5134508
EPI_ISL_5134565
EPI_ISL_5134334
EPI_ISL_5134549
EPI_ISL_5134443
EPI_ISL_5134531
EPI_ISL_5134636
EPI_ISL_5134550
EPI_ISL_5134394
EPI_ISL_5134430
EPI_ISL_5188568
EPI_ISL_5188632
EPI_ISL_5189764
EPI_ISL_5190090
EPI_ISL_5189453
EPI_ISL_5189603
EPI_ISL_5187654
EPI_ISL_5187715
EPI_ISL_5187455
EPI_ISL_5186936
EPI_ISL_5187266
EPI_ISL_5187607
EPI_ISL_5187168
EPI_ISL_5187813
EPI_ISL_5187434
EPI_ISL_5130200
EPI_ISL_5130556
EPI_ISL_5129788
EPI_ISL_5130106
EPI_ISL_5130232
EPI_ISL_5130635
EPI_ISL_5130642
EPI_ISL_5129987
EPI_ISL_5130199
EPI_ISL_5130010
EPI_ISL_5130299
EPI_ISL_5129774
EPI_ISL_5129585
EPI_ISL_5130483
EPI_ISL_5129938
EPI_ISL_5130452
EPI_ISL_5130645
EPI_ISL_5130369
EPI_ISL_5134420
EPI_ISL_5134344
EPI_ISL_5134337
EPI_ISL_5134538
EPI_ISL_5134631
EPI_ISL_5134529
EPI_ISL_5134305
EPI_ISL_5134650
EPI_ISL_5134534
EPI_ISL_5134392
EPI_ISL_5134397
EPI_ISL_5134493
EPI_ISL_5134537
EPI_ISL_5123825
EPI_ISL_5123767
EPI_ISL_5123660
EPI_ISL_5123752
EPI_ISL_5123701
EPI_ISL_5123728
EPI_ISL_5123708
EPI_ISL_5123620
EPI_ISL_5123791
EPI_ISL_5123773
EPI_ISL_5123758
EPI_ISL_5123795
EPI_ISL_5123623
EPI_ISL_5123712
EPI_ISL_5123598
EPI_ISL_5123872
EPI_ISL_5123751
EPI_ISL_5123865
EPI_ISL_5123653
EPI_ISL_5123650
EPI_ISL_5123796
EPI_ISL_5123876
EPI_ISL_5123632
EPI_ISL_5123634
EPI_ISL_5123802
EPI_ISL_5186107
EPI_ISL_5186144
EPI_ISL_5185992
EPI_ISL_5185969
EPI_ISL_5123617
EPI_ISL_5123606
EPI_ISL_5123703
EPI_ISL_5123732
EPI_ISL_5123747
EPI_ISL_5123812
EPI_ISL_5123844
EPI_ISL_5123667
EPI_ISL_5123785
EPI_ISL_5123607
EPI_ISL_5123680
EPI_ISL_5123639
EPI_ISL_5123864
EPI_ISL_5123776
EPI_ISL_5123738
EPI_ISL_5123631
EPI_ISL_5123624
EPI_ISL_5123673
EPI_ISL_5123713
EPI_ISL_5123611
EPI_ISL_5123690
EPI_ISL_5123807
EPI_ISL_5123651
EPI_ISL_5123702
EPI_ISL_5123817
EPI_ISL_5179336
EPI_ISL_5179550
EPI_ISL_5179242
EPI_ISL_5179838
EPI_ISL_5179537
EPI_ISL_5179542
EPI_ISL_5179559
EPI_ISL_5180226
EPI_ISL_5180195
EPI_ISL_5179900
EPI_ISL_5179476
EPI_ISL_5179544
EPI_ISL_5179385
EPI_ISL_5179239
EPI_ISL_5179883
EPI_ISL_5179955
EPI_ISL_5180152
EPI_ISL_5180116
EPI_ISL_5179572
EPI_ISL_5179964
EPI_ISL_5180007
EPI_ISL_5179655
EPI_ISL_5179504
EPI_ISL_5183655
EPI_ISL_5182994
EPI_ISL_5184061
EPI_ISL_5183141
EPI_ISL_5183489
EPI_ISL_5182966
EPI_ISL_5184293
EPI_ISL_5183450
EPI_ISL_5183677
EPI_ISL_5183683
EPI_ISL_5184037
EPI_ISL_5183711
EPI_ISL_5184146
EPI_ISL_5184189
EPI_ISL_5184092
EPI_ISL_5184073
EPI_ISL_5183415
EPI_ISL_5181627
EPI_ISL_5182839
EPI_ISL_5182339
EPI_ISL_5182837
EPI_ISL_5181870
EPI_ISL_5181687
EPI_ISL_5181944
EPI_ISL_5276932
EPI_ISL_5276944
EPI_ISL_5276817
EPI_ISL_5276832
EPI_ISL_5276920
EPI_ISL_5276887
EPI_ISL_5276866
EPI_ISL_5276836
EPI_ISL_5789009
EPI_ISL_5788940
EPI_ISL_5789166
EPI_ISL_5789020
EPI_ISL_5789074
EPI_ISL_5789061
EPI_ISL_5350742
EPI_ISL_5350728
EPI_ISL_5350725
EPI_ISL_5350857
EPI_ISL_5351020
EPI_ISL_5350727
EPI_ISL_5350998
EPI_ISL_5352407
EPI_ISL_5352185
EPI_ISL_5352163
EPI_ISL_5352456
EPI_ISL_5352576
EPI_ISL_5352734
EPI_ISL_5352508
EPI_ISL_5352548
EPI_ISL_5352669
EPI_ISL_5356813
EPI_ISL_5356189
EPI_ISL_5352878
EPI_ISL_5354195
EPI_ISL_5352925
EPI_ISL_5353259
EPI_ISL_5353515
EPI_ISL_5352864
EPI_ISL_5352946
EPI_ISL_5353777
EPI_ISL_5353235
EPI_ISL_5353425
EPI_ISL_5352900
EPI_ISL_5353054
EPI_ISL_5407893
EPI_ISL_5407880
EPI_ISL_5407819
EPI_ISL_5407792
EPI_ISL_5407855
EPI_ISL_5407810
EPI_ISL_5407491
EPI_ISL_5407641
EPI_ISL_5407729
EPI_ISL_5450070
EPI_ISL_5450662
EPI_ISL_5450277
EPI_ISL_5454677
EPI_ISL_5454689
EPI_ISL_5459226
EPI_ISL_5459120
EPI_ISL_5449934
EPI_ISL_5449065
EPI_ISL_5793116
EPI_ISL_5793378
EPI_ISL_5793267
EPI_ISL_5793374
EPI_ISL_5793349
EPI_ISL_5793183
EPI_ISL_5793158
EPI_ISL_5793153
EPI_ISL_5793266
EPI_ISL_5793277
EPI_ISL_5793265
EPI_ISL_5793303
EPI_ISL_5793336
EPI_ISL_5793143
EPI_ISL_5793161
EPI_ISL_5793162
EPI_ISL_5793127
EPI_ISL_5449472
EPI_ISL_5529265
EPI_ISL_5529031
EPI_ISL_5529247
EPI_ISL_5529077
EPI_ISL_5529126
EPI_ISL_5529167
EPI_ISL_5791864
EPI_ISL_5791855
EPI_ISL_5791789
EPI_ISL_5791638
EPI_ISL_5792664
EPI_ISL_5792746
EPI_ISL_5526957
EPI_ISL_5527145
EPI_ISL_5526970
EPI_ISL_5526990
EPI_ISL_5526985
EPI_ISL_5528945
EPI_ISL_5528977
EPI_ISL_5528954
EPI_ISL_5528985
EPI_ISL_5528843
EPI_ISL_5528999
EPI_ISL_5528904
EPI_ISL_5528950
EPI_ISL_5528969
EPI_ISL_5528815
EPI_ISL_5528943
EPI_ISL_5528965
EPI_ISL_5610468
EPI_ISL_5610158
EPI_ISL_5610006
EPI_ISL_5610078
EPI_ISL_5610148
EPI_ISL_5610101
EPI_ISL_5526614
EPI_ISL_5526822
EPI_ISL_5528873
EPI_ISL_5528957
EPI_ISL_5528790
EPI_ISL_5528835
EPI_ISL_5528757
EPI_ISL_5528912
EPI_ISL_5528844
EPI_ISL_5528914
EPI_ISL_5528761
EPI_ISL_5528554
EPI_ISL_5528678
EPI_ISL_5528693
EPI_ISL_5528736
EPI_ISL_5528473
EPI_ISL_5528681
EPI_ISL_5528556
EPI_ISL_5528527
EPI_ISL_5528572
EPI_ISL_5528675
EPI_ISL_5528410
EPI_ISL_5528467
EPI_ISL_5528634
EPI_ISL_5528501
EPI_ISL_5611199
EPI_ISL_5611508
EPI_ISL_5606028
EPI_ISL_5605924
EPI_ISL_5605709
EPI_ISL_5754785
EPI_ISL_5755327
EPI_ISL_5752477
EPI_ISL_5752653
EPI_ISL_5752625
EPI_ISL_5918663
EPI_ISL_5918780
EPI_ISL_5918770
EPI_ISL_5918803
EPI_ISL_5918899
EPI_ISL_5918963
EPI_ISL_5918776
EPI_ISL_5918749
EPI_ISL_5918940
EPI_ISL_5918673
EPI_ISL_5918688
EPI_ISL_5918742
EPI_ISL_5918741
EPI_ISL_5787906
EPI_ISL_5787904
EPI_ISL_5786491
EPI_ISL_5786228
EPI_ISL_5786433
EPI_ISL_5786245
EPI_ISL_5786492
EPI_ISL_5786308
EPI_ISL_5786306
EPI_ISL_5786375
EPI_ISL_5786387
EPI_ISL_5786211
EPI_ISL_5786350
EPI_ISL_5786329
EPI_ISL_5786505
EPI_ISL_5786287
EPI_ISL_5786324
EPI_ISL_5786358
EPI_ISL_5786397
EPI_ISL_5786332
EPI_ISL_5786322
EPI_ISL_5786348
EPI_ISL_5784928
EPI_ISL_5784743
EPI_ISL_5784666
EPI_ISL_5784680
EPI_ISL_5784825
EPI_ISL_5784935
EPI_ISL_5784833
EPI_ISL_5784890
EPI_ISL_5784774
EPI_ISL_5784659
EPI_ISL_5784922
EPI_ISL_5784845
EPI_ISL_5784691
EPI_ISL_5784995
EPI_ISL_5830475
EPI_ISL_5830063
EPI_ISL_5830476
EPI_ISL_5830473
EPI_ISL_5829883
EPI_ISL_5835146
EPI_ISL_5834913
EPI_ISL_5834750
EPI_ISL_5895161
EPI_ISL_5895383
EPI_ISL_5894740
EPI_ISL_5894767
EPI_ISL_5895183
EPI_ISL_5893952
EPI_ISL_5894287
EPI_ISL_5894143
EPI_ISL_5894295
EPI_ISL_5896284
EPI_ISL_5895939
EPI_ISL_5975612
EPI_ISL_5974712
EPI_ISL_5975490
EPI_ISL_5975273
EPI_ISL_5974911
EPI_ISL_5974663
EPI_ISL_5975395
EPI_ISL_5975369
EPI_ISL_5975684
EPI_ISL_5974675
EPI_ISL_5975375
EPI_ISL_5920934
EPI_ISL_5920496
EPI_ISL_5920664
EPI_ISL_5920680
EPI_ISL_5920568
EPI_ISL_5920537
EPI_ISL_5920797
EPI_ISL_5920549
EPI_ISL_5920442
EPI_ISL_5921099
EPI_ISL_5976668
EPI_ISL_5976691
EPI_ISL_5976281
EPI_ISL_5920596
EPI_ISL_5921133
EPI_ISL_5920602
EPI_ISL_5920454
EPI_ISL_5920556
EPI_ISL_5921020
EPI_ISL_5921084
EPI_ISL_5920536
EPI_ISL_5920477
EPI_ISL_5920511
EPI_ISL_5920463
EPI_ISL_5826296
EPI_ISL_5826388
EPI_ISL_5825950
EPI_ISL_5825771
EPI_ISL_5826234
EPI_ISL_5825725
EPI_ISL_5826416
EPI_ISL_5825776
EPI_ISL_5825710
EPI_ISL_5826280
EPI_ISL_5826067
EPI_ISL_5825857
EPI_ISL_5826564
EPI_ISL_5825723
EPI_ISL_5825751
EPI_ISL_5825741
EPI_ISL_5828706
EPI_ISL_5828432
EPI_ISL_5828580
EPI_ISL_5828305
EPI_ISL_5828203
EPI_ISL_5828782
EPI_ISL_5828085
EPI_ISL_5828604
EPI_ISL_5828138
EPI_ISL_5828560
EPI_ISL_5828152
EPI_ISL_5827945
EPI_ISL_5828168
EPI_ISL_5828334
EPI_ISL_5827889
EPI_ISL_5827953
EPI_ISL_5828160
EPI_ISL_5827980
EPI_ISL_5828806
EPI_ISL_5828496
EPI_ISL_5828861
EPI_ISL_5828070
EPI_ISL_5828597
EPI_ISL_5828817
EPI_ISL_5828862
EPI_ISL_5828592
EPI_ISL_5828871
EPI_ISL_5828323
EPI_ISL_5922373
EPI_ISL_5922096
EPI_ISL_5922492
EPI_ISL_5922443
EPI_ISL_5922465
EPI_ISL_5922437
EPI_ISL_5922395
EPI_ISL_5922510
EPI_ISL_5922307
EPI_ISL_5922125
EPI_ISL_5922278
EPI_ISL_5922122
EPI_ISL_5922439
EPI_ISL_5922523
EPI_ISL_5922341
EPI_ISL_5897147
EPI_ISL_5896772
EPI_ISL_5897107
EPI_ISL_5897110
EPI_ISL_5896745
EPI_ISL_5897021
EPI_ISL_5896755
EPI_ISL_5896889
EPI_ISL_5897061
EPI_ISL_5897126
EPI_ISL_5922460
EPI_ISL_5922100
EPI_ISL_5922425
EPI_ISL_5922524
EPI_ISL_5922188
EPI_ISL_5922408
EPI_ISL_5922153
EPI_ISL_5922432
EPI_ISL_5922173
EPI_ISL_5922160
EPI_ISL_5922427
EPI_ISL_5922507
EPI_ISL_5948594
EPI_ISL_5948388
EPI_ISL_5948151
EPI_ISL_5948769
EPI_ISL_5948194
EPI_ISL_5948046
EPI_ISL_5948141
EPI_ISL_5948107
EPI_ISL_5948496
EPI_ISL_5948070
EPI_ISL_5948773
EPI_ISL_5947854
EPI_ISL_5947941
EPI_ISL_5921478
EPI_ISL_5922016
EPI_ISL_5921916
EPI_ISL_5921654
EPI_ISL_5921919
EPI_ISL_5922066
EPI_ISL_5921386
EPI_ISL_5921434
EPI_ISL_5973869
EPI_ISL_5973956
EPI_ISL_5973818
EPI_ISL_5974385
EPI_ISL_5974176
EPI_ISL_5966559
EPI_ISL_5967494
EPI_ISL_5967516
EPI_ISL_5862803
EPI_ISL_5967520
EPI_ISL_5966323
EPI_ISL_5967469
EPI_ISL_5967358
EPI_ISL_5966446
EPI_ISL_5965655
EPI_ISL_5966206
EPI_ISL_5965786
EPI_ISL_5965332
EPI_ISL_5965495
EPI_ISL_5955751
EPI_ISL_5970671
EPI_ISL_5970194
EPI_ISL_5970252
EPI_ISL_5970505
EPI_ISL_5970075
EPI_ISL_5970939
EPI_ISL_5970026
EPI_ISL_5971165
EPI_ISL_5970506
EPI_ISL_5958458
EPI_ISL_5959312
EPI_ISL_5959084
EPI_ISL_5992980
EPI_ISL_5950446
EPI_ISL_5950068
EPI_ISL_5950296
EPI_ISL_5950683
EPI_ISL_5950632
EPI_ISL_5950079
EPI_ISL_5950497
EPI_ISL_5950216
EPI_ISL_5950187
EPI_ISL_5950466
EPI_ISL_5950590
EPI_ISL_5950439
EPI_ISL_5950097
EPI_ISL_5952228
EPI_ISL_5956819
EPI_ISL_5956245
EPI_ISL_5956118
EPI_ISL_5956870
EPI_ISL_5956461
EPI_ISL_5953353
EPI_ISL_5953617
EPI_ISL_5953175
EPI_ISL_5953576
EPI_ISL_5952725
EPI_ISL_5953431
EPI_ISL_5953127
EPI_ISL_5952951
EPI_ISL_5953505
EPI_ISL_5953429
EPI_ISL_5952792
EPI_ISL_5953102
EPI_ISL_5952640
EPI_ISL_5952940
EPI_ISL_5952984
EPI_ISL_5952814
EPI_ISL_5953315
EPI_ISL_5952913
EPI_ISL_5952852
EPI_ISL_5953469
EPI_ISL_5953747
EPI_ISL_5952770
EPI_ISL_5952827
EPI_ISL_5952975
EPI_ISL_5953151
EPI_ISL_5952777
EPI_ISL_5953660
EPI_ISL_5953623
EPI_ISL_5953126
EPI_ISL_5952966
EPI_ISL_5953091
EPI_ISL_5953174
EPI_ISL_5952699
EPI_ISL_5953302
EPI_ISL_5963732
EPI_ISL_5962838
EPI_ISL_5962879
EPI_ISL_5963410
EPI_ISL_5963775
EPI_ISL_5963367
EPI_ISL_5963624
EPI_ISL_5962846
EPI_ISL_5962830
EPI_ISL_5954671
EPI_ISL_5954343
EPI_ISL_5954929
EPI_ISL_5954774
EPI_ISL_5954566
EPI_ISL_5954140
EPI_ISL_5954698
EPI_ISL_5953814
EPI_ISL_5954473
EPI_ISL_5953947
EPI_ISL_5954312
EPI_ISL_5954961
EPI_ISL_5954158
EPI_ISL_5954388
EPI_ISL_5954828
EPI_ISL_5954681
EPI_ISL_5954784
EPI_ISL_5954612
EPI_ISL_5996736
EPI_ISL_5996913
EPI_ISL_5996976
EPI_ISL_5996683
EPI_ISL_5996734
EPI_ISL_5996833
EPI_ISL_5996835
EPI_ISL_5996782
EPI_ISL_5996909
EPI_ISL_5996728
EPI_ISL_5996984
EPI_ISL_6008213
EPI_ISL_6008143
EPI_ISL_5964434
EPI_ISL_5963861
EPI_ISL_5964336
EPI_ISL_6008102
EPI_ISL_6008281
EPI_ISL_5996987
EPI_ISL_5996862
EPI_ISL_5996844
EPI_ISL_5996876
EPI_ISL_5996766
EPI_ISL_5996858
EPI_ISL_5949562
EPI_ISL_5949582
EPI_ISL_5949810
EPI_ISL_5949834
EPI_ISL_5948808
EPI_ISL_5949426
EPI_ISL_5948848
EPI_ISL_5948802
EPI_ISL_5949733
EPI_ISL_5949951
EPI_ISL_6008387
EPI_ISL_6008313
EPI_ISL_5996725
EPI_ISL_5996955
EPI_ISL_5996763
EPI_ISL_5996778
EPI_ISL_5996991
EPI_ISL_5996819
EPI_ISL_5996696
EPI_ISL_5996887
EPI_ISL_5996750
EPI_ISL_6008427
EPI_ISL_6008366
EPI_ISL_6008465
EPI_ISL_6008272
EPI_ISL_6008266
EPI_ISL_6008223
EPI_ISL_6008209
EPI_ISL_6008027
EPI_ISL_6008168
EPI_ISL_6008116
EPI_ISL_6008151
EPI_ISL_5997757
EPI_ISL_5997866
EPI_ISL_5997782
EPI_ISL_5997859
EPI_ISL_5997941
EPI_ISL_6008086
EPI_ISL_6008229
EPI_ISL_5998500
EPI_ISL_5998476
EPI_ISL_5998485
EPI_ISL_5998373
EPI_ISL_5998477
EPI_ISL_5998542
EPI_ISL_5998534
EPI_ISL_5998630
EPI_ISL_5998488
EPI_ISL_5998544
EPI_ISL_5998576
EPI_ISL_5998466
EPI_ISL_5998571
EPI_ISL_5998504
EPI_ISL_5998454
EPI_ISL_5998623
EPI_ISL_5998414
EPI_ISL_5998472
EPI_ISL_5998516
EPI_ISL_5998033
EPI_ISL_5998204
EPI_ISL_5998037
EPI_ISL_5998188
EPI_ISL_5998229
EPI_ISL_5998042
EPI_ISL_5998312
EPI_ISL_5998251
EPI_ISL_6007569
EPI_ISL_6007462
EPI_ISL_6007576
EPI_ISL_6007717
EPI_ISL_6007451
EPI_ISL_6007581
EPI_ISL_6007458
EPI_ISL_6007680
EPI_ISL_6007488
EPI_ISL_6007611
EPI_ISL_6009422
EPI_ISL_6009206
EPI_ISL_6009373
EPI_ISL_6009163
EPI_ISL_6009447
EPI_ISL_6009155
EPI_ISL_6009251
EPI_ISL_6009448
EPI_ISL_6009327
EPI_ISL_6009306
EPI_ISL_6009164
EPI_ISL_6008929
EPI_ISL_6008869
EPI_ISL_6008845
EPI_ISL_6008963
EPI_ISL_6008843
EPI_ISL_6009021
EPI_ISL_6008976
EPI_ISL_6009010
EPI_ISL_6008961
EPI_ISL_6009039
EPI_ISL_6008832
EPI_ISL_6008998
EPI_ISL_6007292
EPI_ISL_6007303
EPI_ISL_6007348
EPI_ISL_6007402
EPI_ISL_6007310
EPI_ISL_6007408
EPI_ISL_6007422
EPI_ISL_6007377
EPI_ISL_6007149
EPI_ISL_6007433
EPI_ISL_6007378
EPI_ISL_6007219
EPI_ISL_6007190
EPI_ISL_6007345
EPI_ISL_6007368
EPI_ISL_6007145
EPI_ISL_6007339
EPI_ISL_6007358
EPI_ISL_6007364
EPI_ISL_6007421
EPI_ISL_6007400
EPI_ISL_6006763
EPI_ISL_6006773
EPI_ISL_6006777
EPI_ISL_6006887
EPI_ISL_6006974
EPI_ISL_6006875
EPI_ISL_6006999
EPI_ISL_6003356
EPI_ISL_6003399
EPI_ISL_6003398
EPI_ISL_6003342
EPI_ISL_6003519
EPI_ISL_6003455
EPI_ISL_6003540
EPI_ISL_6040385
EPI_ISL_6040709
EPI_ISL_6040932
EPI_ISL_6041533
EPI_ISL_6040570
EPI_ISL_6041508
EPI_ISL_6041175
EPI_ISL_6041447
EPI_ISL_6040495
EPI_ISL_6041318
EPI_ISL_6004086
EPI_ISL_6003932
EPI_ISL_6004034
EPI_ISL_6004075
EPI_ISL_6003906
EPI_ISL_6003950
EPI_ISL_6004088
EPI_ISL_6003936
EPI_ISL_6003920
EPI_ISL_6004037
EPI_ISL_6004094
EPI_ISL_6004029
EPI_ISL_6003952
EPI_ISL_6003946
EPI_ISL_6004052
EPI_ISL_6004012
EPI_ISL_6039764
EPI_ISL_6039691
EPI_ISL_6039536
EPI_ISL_6039749
EPI_ISL_6043618
EPI_ISL_6042800
EPI_ISL_6043286
EPI_ISL_6042957
EPI_ISL_6043628
EPI_ISL_6043519
EPI_ISL_6042691
EPI_ISL_6043541
EPI_ISL_6043215
EPI_ISL_6042974
EPI_ISL_6043061
EPI_ISL_6042792
EPI_ISL_6042725
EPI_ISL_6043143
EPI_ISL_6042769
EPI_ISL_6042677
EPI_ISL_6042786
EPI_ISL_6043162
EPI_ISL_6042760
EPI_ISL_6042895
EPI_ISL_6043643
EPI_ISL_6043494
EPI_ISL_6043251
EPI_ISL_6043043
EPI_ISL_6042744
EPI_ISL_6043469
EPI_ISL_6043239
EPI_ISL_6042905
EPI_ISL_6043087
EPI_ISL_6043058
EPI_ISL_6042751
EPI_ISL_6043338
EPI_ISL_6043270
EPI_ISL_6043611
EPI_ISL_6043109
EPI_ISL_6042924
EPI_ISL_6043468
EPI_ISL_6042940
EPI_ISL_6043062
EPI_ISL_6042699
EPI_ISL_6044275
EPI_ISL_6044350
EPI_ISL_6044503
EPI_ISL_6043886
EPI_ISL_6044693
EPI_ISL_6039077
EPI_ISL_6038831
EPI_ISL_6037949
EPI_ISL_6038160
EPI_ISL_6038049
EPI_ISL_6037919
EPI_ISL_6037837
EPI_ISL_6037932
EPI_ISL_6038081
EPI_ISL_6037881
EPI_ISL_6037981
EPI_ISL_6038155
EPI_ISL_6037947
EPI_ISL_6037766
EPI_ISL_6037608
EPI_ISL_6038181
EPI_ISL_6038139
EPI_ISL_6038079
EPI_ISL_6038078
EPI_ISL_6038082
EPI_ISL_6038195
EPI_ISL_6038168
EPI_ISL_6038138
EPI_ISL_6037991
EPI_ISL_6037796
EPI_ISL_6037613
EPI_ISL_6037938
EPI_ISL_6037699
EPI_ISL_6155837
EPI_ISL_6155741
EPI_ISL_6155192
EPI_ISL_6156216
EPI_ISL_6156190
EPI_ISL_6303055
EPI_ISL_6303123
EPI_ISL_6303186
EPI_ISL_6303161
EPI_ISL_6303365
EPI_ISL_6303070
EPI_ISL_6303248
EPI_ISL_6303165
EPI_ISL_6303020
EPI_ISL_6303270
EPI_ISL_6303223
EPI_ISL_6303275
EPI_ISL_6303065
EPI_ISL_6303023
EPI_ISL_6303026
EPI_ISL_6303058
EPI_ISL_6303091
EPI_ISL_6303025
EPI_ISL_6303012
EPI_ISL_6303024
EPI_ISL_6303159
EPI_ISL_6303366
EPI_ISL_6303167
EPI_ISL_6366104
EPI_ISL_6365988
EPI_ISL_6365865
EPI_ISL_6366072
EPI_ISL_6365882
EPI_ISL_6366113
EPI_ISL_6366107
EPI_ISL_6364849
EPI_ISL_6364870
EPI_ISL_6364845
EPI_ISL_6364883
EPI_ISL_6361799
EPI_ISL_6360301
EPI_ISL_6360228
EPI_ISL_6361699
EPI_ISL_6351155
EPI_ISL_6345577
EPI_ISL_6349979
EPI_ISL_6349469
EPI_ISL_6349622
EPI_ISL_6349858
EPI_ISL_6350043
EPI_ISL_6349513
EPI_ISL_6351576
EPI_ISL_6612625
EPI_ISL_6612674
EPI_ISL_6612529
EPI_ISL_6672358
EPI_ISL_6672377
EPI_ISL_6672162
EPI_ISL_6672121
EPI_ISL_6672165
EPI_ISL_6672095
EPI_ISL_6672149
EPI_ISL_6672210
EPI_ISL_6672005
EPI_ISL_6672216
EPI_ISL_6671293
EPI_ISL_6671500
EPI_ISL_6671477
EPI_ISL_6671348
EPI_ISL_6671016
EPI_ISL_6671503
EPI_ISL_6671040
EPI_ISL_6671075
EPI_ISL_6671863
EPI_ISL_6671706
EPI_ISL_6671576
EPI_ISL_6770985
EPI_ISL_6771182
EPI_ISL_6770973
EPI_ISL_6771222
EPI_ISL_6770963
EPI_ISL_6771147
EPI_ISL_6771256
EPI_ISL_6771106
EPI_ISL_6771353
EPI_ISL_6771530
EPI_ISL_6771546
EPI_ISL_6771755
EPI_ISL_6771610
EPI_ISL_6771809
EPI_ISL_6771839
EPI_ISL_6771436
EPI_ISL_6771829
EPI_ISL_6760151
EPI_ISL_6760298
EPI_ISL_6760066
EPI_ISL_6760162
EPI_ISL_6760301
EPI_ISL_6760240
EPI_ISL_6760132
EPI_ISL_6760279
EPI_ISL_6760251
EPI_ISL_6768326
EPI_ISL_6768043
EPI_ISL_6768225
EPI_ISL_6768241
EPI_ISL_6770564
EPI_ISL_6770578
EPI_ISL_6770348
EPI_ISL_6770321
EPI_ISL_6807200
EPI_ISL_6807759
EPI_ISL_6807403
EPI_ISL_6670751
EPI_ISL_6670912
EPI_ISL_6670294
EPI_ISL_6670606
EPI_ISL_6670837
EPI_ISL_6670838
EPI_ISL_6759450
EPI_ISL_6759318
EPI_ISL_6759614
EPI_ISL_6759272
EPI_ISL_6759554
EPI_ISL_6759172
EPI_ISL_6759655
EPI_ISL_6759639
EPI_ISL_6759670
EPI_ISL_6767854
EPI_ISL_6767900
EPI_ISL_6767736
EPI_ISL_6767882
EPI_ISL_6767952
EPI_ISL_6767905
EPI_ISL_6767937
EPI_ISL_6767656
EPI_ISL_6767899
EPI_ISL_6767702
EPI_ISL_6767823
EPI_ISL_6807909
EPI_ISL_6807830
EPI_ISL_6808141
EPI_ISL_6807958
EPI_ISL_6807844
EPI_ISL_6808052
EPI_ISL_6807915
EPI_ISL_6807963
EPI_ISL_6807881
EPI_ISL_6807971
EPI_ISL_6807906
EPI_ISL_6808018
EPI_ISL_6808050
EPI_ISL_6807973
EPI_ISL_6808086
EPI_ISL_6808069
EPI_ISL_6808084
EPI_ISL_6808129
EPI_ISL_6807984
EPI_ISL_6808119
EPI_ISL_6808039
EPI_ISL_6808042
EPI_ISL_6808056
EPI_ISL_6808038
EPI_ISL_6839086
EPI_ISL_6838828
EPI_ISL_6807673
EPI_ISL_6807237
EPI_ISL_6807683
EPI_ISL_6807232
EPI_ISL_6807695
EPI_ISL_6807405
EPI_ISL_6807330
EPI_ISL_6807755
EPI_ISL_6807215
EPI_ISL_6838985
EPI_ISL_6808616
EPI_ISL_6808717
EPI_ISL_6808738
EPI_ISL_6808793
EPI_ISL_6808633
EPI_ISL_6808678
EPI_ISL_6766158
EPI_ISL_6766572
EPI_ISL_6766711
EPI_ISL_6766442
EPI_ISL_6766608
EPI_ISL_6766579
EPI_ISL_6766611
EPI_ISL_6769198
EPI_ISL_6838502
EPI_ISL_6808431
EPI_ISL_6808444
EPI_ISL_6757737
EPI_ISL_6757653
EPI_ISL_6757783
EPI_ISL_6757704
EPI_ISL_6757717
EPI_ISL_6757682
EPI_ISL_6808151
EPI_ISL_6763956
EPI_ISL_6763636
EPI_ISL_6763782
EPI_ISL_6763970
EPI_ISL_6763590
EPI_ISL_6763587
EPI_ISL_6763624
EPI_ISL_6763748
EPI_ISL_6767115
EPI_ISL_6766768
EPI_ISL_6767172
EPI_ISL_6763904
EPI_ISL_6763880
EPI_ISL_6763560
EPI_ISL_6766777
EPI_ISL_6766740
EPI_ISL_6817427
EPI_ISL_6817631
EPI_ISL_6817416
EPI_ISL_6817331
EPI_ISL_6805273
EPI_ISL_6805389
EPI_ISL_6805190
EPI_ISL_6805195
EPI_ISL_6805294
EPI_ISL_6805275
EPI_ISL_6805148
EPI_ISL_6805274
EPI_ISL_6805147
EPI_ISL_6805346
EPI_ISL_6805207
EPI_ISL_6799329
EPI_ISL_6799619
EPI_ISL_6799363
EPI_ISL_6799621
EPI_ISL_6799386
EPI_ISL_6799424
EPI_ISL_6799319
EPI_ISL_6799466
EPI_ISL_6799614
EPI_ISL_6799434
EPI_ISL_6799325
EPI_ISL_6799563
EPI_ISL_6799478
EPI_ISL_6799332
EPI_ISL_6799320
EPI_ISL_6799507
EPI_ISL_6799639
EPI_ISL_6799322
EPI_ISL_6799360
EPI_ISL_6799260
EPI_ISL_6799188
EPI_ISL_6798973
EPI_ISL_6798941
EPI_ISL_6799144
EPI_ISL_6761799
EPI_ISL_6761813
EPI_ISL_6761795
EPI_ISL_6761722
EPI_ISL_6761836
EPI_ISL_6761666
EPI_ISL_6761845
EPI_ISL_6761844
EPI_ISL_6761814
EPI_ISL_6761820
EPI_ISL_6761776
EPI_ISL_6761681
EPI_ISL_6821269
EPI_ISL_6821098
EPI_ISL_6821087
EPI_ISL_6821139
EPI_ISL_6821081
EPI_ISL_6821100
EPI_ISL_6821195
EPI_ISL_6821227
EPI_ISL_6821159
EPI_ISL_6821322
EPI_ISL_6821165
EPI_ISL_6821216
EPI_ISL_6821068
EPI_ISL_6821277
EPI_ISL_6821027
EPI_ISL_6821070
EPI_ISL_6821023
EPI_ISL_6821099
EPI_ISL_6821005
EPI_ISL_6820943
EPI_ISL_6820910
EPI_ISL_6820899
EPI_ISL_6820884
EPI_ISL_6820949
EPI_ISL_6875958
EPI_ISL_6875812
EPI_ISL_6796924
EPI_ISL_6796967
EPI_ISL_6796575
EPI_ISL_6796533
EPI_ISL_6796854
EPI_ISL_6796803
EPI_ISL_6796631
EPI_ISL_6796781
EPI_ISL_6796728
EPI_ISL_6796605
EPI_ISL_6818804
EPI_ISL_6818914
EPI_ISL_6818868
EPI_ISL_6822107
EPI_ISL_6822086
EPI_ISL_6822405
EPI_ISL_6822352
EPI_ISL_6822128
EPI_ISL_6818996
EPI_ISL_6819256
EPI_ISL_6818983
EPI_ISL_6819265
EPI_ISL_6819273
EPI_ISL_6819301
EPI_ISL_6819195
EPI_ISL_6819070
EPI_ISL_6819113
EPI_ISL_6819226
EPI_ISL_6819258
EPI_ISL_6821460
EPI_ISL_6821686
EPI_ISL_6821499
EPI_ISL_6821515
EPI_ISL_6821506
EPI_ISL_6821543
EPI_ISL_6821441
EPI_ISL_6821481
EPI_ISL_6821631
EPI_ISL_6821612
EPI_ISL_6821408
EPI_ISL_6821528
EPI_ISL_6821639
EPI_ISL_6821454
EPI_ISL_6821508
EPI_ISL_6821625
EPI_ISL_6841194
EPI_ISL_6841160
EPI_ISL_6841341
EPI_ISL_6841306
EPI_ISL_6841225
EPI_ISL_6841335
EPI_ISL_6841075
EPI_ISL_6929031
EPI_ISL_6836800
EPI_ISL_6929335
EPI_ISL_6836683
EPI_ISL_6929436
EPI_ISL_6929410
EPI_ISL_6839819
EPI_ISL_6839924
EPI_ISL_6839966
EPI_ISL_6839642
EPI_ISL_6836068
EPI_ISL_6835931
EPI_ISL_6835955
EPI_ISL_6835886
EPI_ISL_6836083
EPI_ISL_6835922
EPI_ISL_6835916
EPI_ISL_6835978
EPI_ISL_6835943
EPI_ISL_6836089
EPI_ISL_6835923
EPI_ISL_6835815
EPI_ISL_6840226
EPI_ISL_6836097
EPI_ISL_6835138
EPI_ISL_6834547
EPI_ISL_6835222
EPI_ISL_6835086
EPI_ISL_6835474
EPI_ISL_6835319
EPI_ISL_6835348
EPI_ISL_6837649
EPI_ISL_6837587
EPI_ISL_6928522
EPI_ISL_6834377
EPI_ISL_6834226
EPI_ISL_6834367
EPI_ISL_6834368
EPI_ISL_6834221
EPI_ISL_6834217
EPI_ISL_6834499
EPI_ISL_6834010
EPI_ISL_6871226
EPI_ISL_6871350
EPI_ISL_6871550
EPI_ISL_6871463
EPI_ISL_6871199
EPI_ISL_6833224
EPI_ISL_6833239
EPI_ISL_6833246
EPI_ISL_6833423
EPI_ISL_6833232
EPI_ISL_6833225
EPI_ISL_6833292
EPI_ISL_6833266
EPI_ISL_6833367
EPI_ISL_6871445
EPI_ISL_6871227
EPI_ISL_6871459
EPI_ISL_6871264
EPI_ISL_6871467
EPI_ISL_6871320
EPI_ISL_6871362
EPI_ISL_6871250
EPI_ISL_6871407
EPI_ISL_6871390
EPI_ISL_6871247
EPI_ISL_6873193
EPI_ISL_6874695
EPI_ISL_6871355
EPI_ISL_6871210
EPI_ISL_6871260
EPI_ISL_6871308
EPI_ISL_6871573
EPI_ISL_6871549
EPI_ISL_6871284
EPI_ISL_6871065
EPI_ISL_6871047
EPI_ISL_6870866
EPI_ISL_6870974
EPI_ISL_6871160
EPI_ISL_6871134
EPI_ISL_6872208
EPI_ISL_6872687
EPI_ISL_6872919
EPI_ISL_6867460
EPI_ISL_6867066
EPI_ISL_6867280
EPI_ISL_6867477
EPI_ISL_6867294
EPI_ISL_6867254
EPI_ISL_6867400
EPI_ISL_6867183
EPI_ISL_6867508
EPI_ISL_6867103
EPI_ISL_6867396
EPI_ISL_6867529
EPI_ISL_6867352
EPI_ISL_6923263
EPI_ISL_6923272
EPI_ISL_6928330
EPI_ISL_6928148
EPI_ISL_6928235
EPI_ISL_6928150
EPI_ISL_6928195
EPI_ISL_6928407
EPI_ISL_6928344
EPI_ISL_6928030
EPI_ISL_6928127
EPI_ISL_6928228
EPI_ISL_6928040
EPI_ISL_6928184
EPI_ISL_6928145
EPI_ISL_6926072
EPI_ISL_6926206
EPI_ISL_6926025
EPI_ISL_6925954
EPI_ISL_6926047
EPI_ISL_6917572
EPI_ISL_6920557
EPI_ISL_6920686
EPI_ISL_6915907
EPI_ISL_6915989
EPI_ISL_6916107
EPI_ISL_6919621
EPI_ISL_6919710
EPI_ISL_6919718
EPI_ISL_6919733
EPI_ISL_6915717
EPI_ISL_6915511
EPI_ISL_6915731
EPI_ISL_6915591
EPI_ISL_6915769
EPI_ISL_6915584
EPI_ISL_6915523
EPI_ISL_6915526
EPI_ISL_7034887
EPI_ISL_7026745
EPI_ISL_7026511
EPI_ISL_7147227
EPI_ISL_7147113
EPI_ISL_7147114
EPI_ISL_7147311
EPI_ISL_7146983
EPI_ISL_7146955
EPI_ISL_7026435
EPI_ISL_7147738
EPI_ISL_7147771
EPI_ISL_7147492
EPI_ISL_7147640
EPI_ISL_7147355
EPI_ISL_7146143
EPI_ISL_7145831
EPI_ISL_7146002
EPI_ISL_7145639
EPI_ISL_7491942
EPI_ISL_7492387
EPI_ISL_7492255
EPI_ISL_7492033
EPI_ISL_7492022
EPI_ISL_7491987
EPI_ISL_7492234
EPI_ISL_7305130
EPI_ISL_7305285
EPI_ISL_7305529
EPI_ISL_7305146
EPI_ISL_7305239
EPI_ISL_7305495
EPI_ISL_7305402
EPI_ISL_7304969
EPI_ISL_7305093
EPI_ISL_7305232
EPI_ISL_7305497
EPI_ISL_7301432
EPI_ISL_7301588
EPI_ISL_7302023
EPI_ISL_7301860
EPI_ISL_7302037
EPI_ISL_7301825
EPI_ISL_7301681
EPI_ISL_7301729
EPI_ISL_7301824
EPI_ISL_7294027
EPI_ISL_7293817
EPI_ISL_7293995
EPI_ISL_7293802
EPI_ISL_7294280
EPI_ISL_7293811
EPI_ISL_7294053
EPI_ISL_7291206
EPI_ISL_7296673
EPI_ISL_7294038
EPI_ISL_7293791
EPI_ISL_7293917
EPI_ISL_7294256
EPI_ISL_7293862
EPI_ISL_7294135
EPI_ISL_7296918
EPI_ISL_7296917
EPI_ISL_7296385
EPI_ISL_7296418
EPI_ISL_7296604
EPI_ISL_7296565
EPI_ISL_7397694
EPI_ISL_7397745
EPI_ISL_7397930
EPI_ISL_7294330
EPI_ISL_7294113
EPI_ISL_7294269
EPI_ISL_7293849
EPI_ISL_7294144
EPI_ISL_7294243
EPI_ISL_7294297
EPI_ISL_7397935
EPI_ISL_7340670
EPI_ISL_7340652
EPI_ISL_7339945
EPI_ISL_7393166
EPI_ISL_7344132
EPI_ISL_7344062
EPI_ISL_7344796
EPI_ISL_7343407
EPI_ISL_7344641
EPI_ISL_7393583
EPI_ISL_7393592
EPI_ISL_7393396
EPI_ISL_7393273
EPI_ISL_7393382
EPI_ISL_7393579
EPI_ISL_7393338
EPI_ISL_7393428
EPI_ISL_7393375
EPI_ISL_7393578
EPI_ISL_7393576
EPI_ISL_7393411
EPI_ISL_7393492
EPI_ISL_7393463
EPI_ISL_7393359
EPI_ISL_7393540
EPI_ISL_7393334
EPI_ISL_7393498
EPI_ISL_7392439
EPI_ISL_7392796
EPI_ISL_7482057
EPI_ISL_7386358
EPI_ISL_7384651
EPI_ISL_7385391
EPI_ISL_7385542
EPI_ISL_7385725
EPI_ISL_7491464
EPI_ISL_7491410
EPI_ISL_7491184
EPI_ISL_7388448
EPI_ISL_7389834
EPI_ISL_7388989
EPI_ISL_7382600
EPI_ISL_7383329
EPI_ISL_7383137
EPI_ISL_7383011
EPI_ISL_7382914
EPI_ISL_7382664
EPI_ISL_7382652
EPI_ISL_7382599
EPI_ISL_7382626
EPI_ISL_7383190
EPI_ISL_7491777
EPI_ISL_7490273
EPI_ISL_7489885
EPI_ISL_7490223
EPI_ISL_7487656
EPI_ISL_7486877
EPI_ISL_7488415
EPI_ISL_7488540
EPI_ISL_7488813
EPI_ISL_7488919
EPI_ISL_7479703
EPI_ISL_7540847
EPI_ISL_7541079
EPI_ISL_7540912
EPI_ISL_7517965
EPI_ISL_7517307
EPI_ISL_7518299
EPI_ISL_7517278
EPI_ISL_7517175
EPI_ISL_7536088
EPI_ISL_7535969
EPI_ISL_7536005
EPI_ISL_7540608
EPI_ISL_7539802
EPI_ISL_7540696
EPI_ISL_7540836
EPI_ISL_7540828
EPI_ISL_7530983
EPI_ISL_7531363
EPI_ISL_7532254
EPI_ISL_7514507
EPI_ISL_7515097
EPI_ISL_7514683
EPI_ISL_7514121
EPI_ISL_7513928
EPI_ISL_7514989
EPI_ISL_7514399
EPI_ISL_7516202
EPI_ISL_7517019
EPI_ISL_7516886
EPI_ISL_7515908
EPI_ISL_7536672
EPI_ISL_7536491
EPI_ISL_7536478
EPI_ISL_7536625
EPI_ISL_7516805
EPI_ISL_7516056
EPI_ISL_7515976
EPI_ISL_7537035
EPI_ISL_7537470
EPI_ISL_7537154
EPI_ISL_7537527
EPI_ISL_7537062
EPI_ISL_7537245
EPI_ISL_7537293
EPI_ISL_7511329
EPI_ISL_7511419
EPI_ISL_7511471
EPI_ISL_7511378
EPI_ISL_7511293
EPI_ISL_7539151
EPI_ISL_7539017
EPI_ISL_7539054
EPI_ISL_7579084
EPI_ISL_7578583
EPI_ISL_7577511
EPI_ISL_7578487
EPI_ISL_7578053
EPI_ISL_7632468
EPI_ISL_7632715
EPI_ISL_7631793
EPI_ISL_7631335
EPI_ISL_7635605
EPI_ISL_7635717
EPI_ISL_7654368
EPI_ISL_7654136
EPI_ISL_7654381
EPI_ISL_7654390
EPI_ISL_7654130
EPI_ISL_7654175
EPI_ISL_7654413
EPI_ISL_7654388
EPI_ISL_7654248
EPI_ISL_7654331
EPI_ISL_7654549
EPI_ISL_7635115
EPI_ISL_7635444
EPI_ISL_7635467
EPI_ISL_7634895
EPI_ISL_7634968
EPI_ISL_7635310
EPI_ISL_7683574
EPI_ISL_7683457
EPI_ISL_7683619
EPI_ISL_7683422
EPI_ISL_7683571
EPI_ISL_7683264
EPI_ISL_7683540
EPI_ISL_7683443
EPI_ISL_7683310
EPI_ISL_7683473
EPI_ISL_7625492
EPI_ISL_7629086
EPI_ISL_7624947
EPI_ISL_7624724
EPI_ISL_7624801
EPI_ISL_7625366
EPI_ISL_7625199
EPI_ISL_7625197
EPI_ISL_7625158
EPI_ISL_7625323
EPI_ISL_7625105
EPI_ISL_7625298
EPI_ISL_7625035
EPI_ISL_7625373
EPI_ISL_7625382
EPI_ISL_7631035
EPI_ISL_7628490
EPI_ISL_7628038
EPI_ISL_7628312
EPI_ISL_7628085
EPI_ISL_7680807
EPI_ISL_7680964
EPI_ISL_7680682
EPI_ISL_7680650
EPI_ISL_7680570
EPI_ISL_7680838
EPI_ISL_7680829
EPI_ISL_7678382
EPI_ISL_7678161
EPI_ISL_7678779
EPI_ISL_7678545
EPI_ISL_7678530
EPI_ISL_7682365
EPI_ISL_7682210
EPI_ISL_7682395
EPI_ISL_7682173
EPI_ISL_7682112
EPI_ISL_7682400
EPI_ISL_7679519
EPI_ISL_7679240
EPI_ISL_7679289
EPI_ISL_7679592
EPI_ISL_7679218
EPI_ISL_7677823
EPI_ISL_7724818
EPI_ISL_7679095
EPI_ISL_7678909
EPI_ISL_7676734
EPI_ISL_7676567
EPI_ISL_7724383
EPI_ISL_7677145
EPI_ISL_7677332
EPI_ISL_7677458
EPI_ISL_7677462
EPI_ISL_7677373
EPI_ISL_7677354
EPI_ISL_7677395
EPI_ISL_7677218
EPI_ISL_7677467
EPI_ISL_7677374
EPI_ISL_7677088
EPI_ISL_7724121
EPI_ISL_7724218
EPI_ISL_7724348
EPI_ISL_7724303
EPI_ISL_7724292
EPI_ISL_7724009
EPI_ISL_7724153
EPI_ISL_7724174
EPI_ISL_7723778
EPI_ISL_7726059
EPI_ISL_7726128
EPI_ISL_7725779
EPI_ISL_7726150
EPI_ISL_7725673
EPI_ISL_7725835
EPI_ISL_7726076
EPI_ISL_7725619
EPI_ISL_7725623
EPI_ISL_7725883
EPI_ISL_7726205
EPI_ISL_7725997
EPI_ISL_7725816
EPI_ISL_7725964
EPI_ISL_7725645
EPI_ISL_7725580
EPI_ISL_7725354
EPI_ISL_7725186
EPI_ISL_7842877
EPI_ISL_7843036
EPI_ISL_7820512
EPI_ISL_7843020
EPI_ISL_7720295
EPI_ISL_7720183
EPI_ISL_7842750
EPI_ISL_7842763
EPI_ISL_7842755
EPI_ISL_7842729
EPI_ISL_7719737
EPI_ISL_7720076
EPI_ISL_7719964
EPI_ISL_7719975
EPI_ISL_7760511
EPI_ISL_7760593
EPI_ISL_7760331
EPI_ISL_7760532
EPI_ISL_7760480
EPI_ISL_7760537
EPI_ISL_7760513
EPI_ISL_7760517
EPI_ISL_7760743
EPI_ISL_7760751
EPI_ISL_7760269
EPI_ISL_7763233
EPI_ISL_7762921
EPI_ISL_7763026
EPI_ISL_7763100
EPI_ISL_7763366
EPI_ISL_7763386
EPI_ISL_7763133
EPI_ISL_7763066
EPI_ISL_7763378
EPI_ISL_7760922
EPI_ISL_7760815
EPI_ISL_7761145
EPI_ISL_7761175
EPI_ISL_7761002
EPI_ISL_7761125
EPI_ISL_7761210
EPI_ISL_7761070
EPI_ISL_7761218
EPI_ISL_7761155
EPI_ISL_7760992
EPI_ISL_7760832
EPI_ISL_7761248
EPI_ISL_7760865
EPI_ISL_7762361
EPI_ISL_7762563
EPI_ISL_7762847
EPI_ISL_7761718
EPI_ISL_7761695
EPI_ISL_7761409
EPI_ISL_7761707
EPI_ISL_7761488
EPI_ISL_7761779
EPI_ISL_7761802
EPI_ISL_7757963
EPI_ISL_7757926
EPI_ISL_7758126
EPI_ISL_7757802
EPI_ISL_7758114
EPI_ISL_7757865
EPI_ISL_7757868
EPI_ISL_7817427
EPI_ISL_7817574
EPI_ISL_7817506
EPI_ISL_7817549
EPI_ISL_7817627
EPI_ISL_7817587
EPI_ISL_7817409
EPI_ISL_7817687
EPI_ISL_7817584
EPI_ISL_7758824
EPI_ISL_7758906
EPI_ISL_7841190
EPI_ISL_7841288
EPI_ISL_7819805
EPI_ISL_7819914
EPI_ISL_7836454
EPI_ISL_7841117
EPI_ISL_7816431
EPI_ISL_7816171
EPI_ISL_7816354
EPI_ISL_7816274
EPI_ISL_7816434
EPI_ISL_7816226
EPI_ISL_7816328
EPI_ISL_7816443
EPI_ISL_7819790
EPI_ISL_7816179
EPI_ISL_7816334
EPI_ISL_7816175
EPI_ISL_7816211
EPI_ISL_7816241
EPI_ISL_7816185
EPI_ISL_7816253
EPI_ISL_7816372
EPI_ISL_7816257
EPI_ISL_7816374
EPI_ISL_7816336
EPI_ISL_7816410
EPI_ISL_7816182
EPI_ISL_7816444
EPI_ISL_7815558
EPI_ISL_7815541
EPI_ISL_7819384
EPI_ISL_7816928
EPI_ISL_7816926
EPI_ISL_7817038
EPI_ISL_7817071
EPI_ISL_7816861
EPI_ISL_7819716
EPI_ISL_7819927
EPI_ISL_7839132
EPI_ISL_7865825
EPI_ISL_7865844
EPI_ISL_7865834
EPI_ISL_7865841
EPI_ISL_7865807
EPI_ISL_7865726
EPI_ISL_7865799
EPI_ISL_7865732
EPI_ISL_7865747
EPI_ISL_7865742
EPI_ISL_7865561
EPI_ISL_7959124
EPI_ISL_7960983
EPI_ISL_7960904
EPI_ISL_7961052
EPI_ISL_7961129
EPI_ISL_7961196
EPI_ISL_7960938
EPI_ISL_7961047
EPI_ISL_7961098
EPI_ISL_7960973
EPI_ISL_7961066
EPI_ISL_7960992
EPI_ISL_7961092
EPI_ISL_7961110
EPI_ISL_7960998
EPI_ISL_7968377
EPI_ISL_7969175
EPI_ISL_7968365
EPI_ISL_7967152
EPI_ISL_7971503
EPI_ISL_7971369
EPI_ISL_7971724
EPI_ISL_7963163
EPI_ISL_7963091
EPI_ISL_7970917
EPI_ISL_7970726
EPI_ISL_7970875
EPI_ISL_7991407
EPI_ISL_7991392
EPI_ISL_7991186
EPI_ISL_7991132
EPI_ISL_7991295
EPI_ISL_7991063
EPI_ISL_8274656
EPI_ISL_8274598
EPI_ISL_8274830
EPI_ISL_8275467
EPI_ISL_8275493
EPI_ISL_8275231
EPI_ISL_8275263
EPI_ISL_8275225
EPI_ISL_8275138
EPI_ISL_8274891
EPI_ISL_8276443
EPI_ISL_8276481
EPI_ISL_8276641
EPI_ISL_8276558
EPI_ISL_8273313
EPI_ISL_8273446
EPI_ISL_8271575
EPI_ISL_8275803
EPI_ISL_8275531
EPI_ISL_8275604
EPI_ISL_8271560
EPI_ISL_8272168
EPI_ISL_8271832
EPI_ISL_8277159
EPI_ISL_8277081
EPI_ISL_8277167
EPI_ISL_8343684
EPI_ISL_8343840
EPI_ISL_8386617
EPI_ISL_8386555
EPI_ISL_8387473
EPI_ISL_8341611
EPI_ISL_8341284
EPI_ISL_8384616
EPI_ISL_8339829
EPI_ISL_8386291
EPI_ISL_8410169
EPI_ISL_8493015
EPI_ISL_8491792
EPI_ISL_8537444
EPI_ISL_8537188
EPI_ISL_8537309
EPI_ISL_8621237
EPI_ISL_8615495
EPI_ISL_8615490
EPI_ISL_8573157
EPI_ISL_8570142
EPI_ISL_8611504
EPI_ISL_8702715
EPI_ISL_8651235
EPI_ISL_8697706
EPI_ISL_8742813
EPI_ISL_8758692
EPI_ISL_8758511
EPI_ISL_8758706
EPI_ISL_8758599
EPI_ISL_8758297
EPI_ISL_8758662
EPI_ISL_8758635
EPI_ISL_8758420
EPI_ISL_8758618
EPI_ISL_8758339
EPI_ISL_8758711
EPI_ISL_8758351
EPI_ISL_8758650
EPI_ISL_8758528
EPI_ISL_8758415
EPI_ISL_8758501
EPI_ISL_8758454
EPI_ISL_8758324
EPI_ISL_8758684
EPI_ISL_8758626
EPI_ISL_8758674
EPI_ISL_8758433
EPI_ISL_8758423
EPI_ISL_8758392
EPI_ISL_8758564
EPI_ISL_8758441
EPI_ISL_8758669
EPI_ISL_8758619
EPI_ISL_8758329
EPI_ISL_8758467
EPI_ISL_8758490
EPI_ISL_8758300
EPI_ISL_8758459
EPI_ISL_8758443
EPI_ISL_8758695
EPI_ISL_8758752
EPI_ISL_8758496
EPI_ISL_8758651
EPI_ISL_8758341
EPI_ISL_8758532
EPI_ISL_8758395
EPI_ISL_8758622
EPI_ISL_8758514
EPI_ISL_8758327
EPI_ISL_8758544
EPI_ISL_8758489
EPI_ISL_8758585
EPI_ISL_8758448
EPI_ISL_8758312
EPI_ISL_8758480
EPI_ISL_8758734
EPI_ISL_8758396
EPI_ISL_8758579
EPI_ISL_8758694
EPI_ISL_8758652
EPI_ISL_8758393
EPI_ISL_8758455
EPI_ISL_8758002
EPI_ISL_8758071
EPI_ISL_8758189
EPI_ISL_8757980
EPI_ISL_8758246
EPI_ISL_8757975
EPI_ISL_8758068
EPI_ISL_8758096
EPI_ISL_8758034
EPI_ISL_8757928
EPI_ISL_8758022
EPI_ISL_8758026
EPI_ISL_8758186
EPI_ISL_8758171
EPI_ISL_8758124
EPI_ISL_8758102
EPI_ISL_8758249
EPI_ISL_8757952
EPI_ISL_8758286
EPI_ISL_8758214
EPI_ISL_8760351
EPI_ISL_8760588
EPI_ISL_8760460
EPI_ISL_8760483
EPI_ISL_8760466
EPI_ISL_8760337
EPI_ISL_8760164
EPI_ISL_8760643
EPI_ISL_8758199
EPI_ISL_8758143
EPI_ISL_8758134
EPI_ISL_8758229
EPI_ISL_8758019
EPI_ISL_8758082
EPI_ISL_8758233
EPI_ISL_8758061
EPI_ISL_8758089
EPI_ISL_8758234
EPI_ISL_8758050
EPI_ISL_8757935
EPI_ISL_8758213
EPI_ISL_8758073
EPI_ISL_8758230
EPI_ISL_8758108
EPI_ISL_8758240
EPI_ISL_8758059
EPI_ISL_8757959
EPI_ISL_8757992
EPI_ISL_8758123
EPI_ISL_8758160
EPI_ISL_8758137
EPI_ISL_8760300
EPI_ISL_8760463
EPI_ISL_8760159
EPI_ISL_8760576
EPI_ISL_8760272
EPI_ISL_8760637
EPI_ISL_8760478
EPI_ISL_8760559
EPI_ISL_8760542
EPI_ISL_8820364
EPI_ISL_8820156
EPI_ISL_8820214
EPI_ISL_8820263
EPI_ISL_8820160
EPI_ISL_8820337
EPI_ISL_8820351
EPI_ISL_8820179
EPI_ISL_8820252
EPI_ISL_8820315
EPI_ISL_8820230
EPI_ISL_8820295
EPI_ISL_8820276
EPI_ISL_8820343
EPI_ISL_8820282
EPI_ISL_8820363
EPI_ISL_8820155
EPI_ISL_8820245
EPI_ISL_8820163
EPI_ISL_8820221
EPI_ISL_8820360
EPI_ISL_8820356
EPI_ISL_8820288
EPI_ISL_8820233
EPI_ISL_8820228
EPI_ISL_8820273
EPI_ISL_8820239
EPI_ISL_8820199
EPI_ISL_8820264
EPI_ISL_8820348
EPI_ISL_8820075
EPI_ISL_8820142
EPI_ISL_8820093
EPI_ISL_8820328
EPI_ISL_8820232
EPI_ISL_8820325
EPI_ISL_8820287
EPI_ISL_8759476
EPI_ISL_8759417
EPI_ISL_8759539
EPI_ISL_8759279
EPI_ISL_8759395
EPI_ISL_8759243
EPI_ISL_8759554
EPI_ISL_8759368
EPI_ISL_8759273
EPI_ISL_8759358
EPI_ISL_8759394
EPI_ISL_8759269
EPI_ISL_8759350
EPI_ISL_8759405
EPI_ISL_8759314
EPI_ISL_8759643
EPI_ISL_8759261
EPI_ISL_8759490
EPI_ISL_8759450
EPI_ISL_8759293
EPI_ISL_8759508
EPI_ISL_8759595
EPI_ISL_8759676
EPI_ISL_8759464
EPI_ISL_8759481
EPI_ISL_8759611
EPI_ISL_8759292
EPI_ISL_8759249
EPI_ISL_8759284
EPI_ISL_8759473
EPI_ISL_8759297
EPI_ISL_8759407
EPI_ISL_8759337
EPI_ISL_8759121
EPI_ISL_8758803
EPI_ISL_8758906
EPI_ISL_8759174
EPI_ISL_8758980
EPI_ISL_8758939
EPI_ISL_8758897
EPI_ISL_8758923
EPI_ISL_8758988
EPI_ISL_8758941
EPI_ISL_8758896
EPI_ISL_8759134
EPI_ISL_8758933
EPI_ISL_8758854
EPI_ISL_8758990
EPI_ISL_8758978
EPI_ISL_8758827
EPI_ISL_8759100
EPI_ISL_8758775
EPI_ISL_8758806
EPI_ISL_8759138
EPI_ISL_8758984
EPI_ISL_8758825
EPI_ISL_8759061
EPI_ISL_8758824
EPI_ISL_8758958
EPI_ISL_8758853
EPI_ISL_8758922
EPI_ISL_8759177
EPI_ISL_8759098
EPI_ISL_8758792
EPI_ISL_8758954
EPI_ISL_8759236
EPI_ISL_8759205
EPI_ISL_8759214
EPI_ISL_8782410
EPI_ISL_8759153
EPI_ISL_8758994
EPI_ISL_8759344
EPI_ISL_8759331
EPI_ISL_8759326
EPI_ISL_8759624
EPI_ISL_8759480
EPI_ISL_8759384
EPI_ISL_8759340
EPI_ISL_8759553
EPI_ISL_8759318
EPI_ISL_8759587
EPI_ISL_8759356
EPI_ISL_8759311
EPI_ISL_8759377
EPI_ISL_8759518
EPI_ISL_8759515
EPI_ISL_8759468
EPI_ISL_8759388
EPI_ISL_8759610
EPI_ISL_8759567
EPI_ISL_8759260
EPI_ISL_8759683
EPI_ISL_8759656
EPI_ISL_8759483
EPI_ISL_8759218
EPI_ISL_8759132
EPI_ISL_8758856
EPI_ISL_8758793
EPI_ISL_8758998
EPI_ISL_8759229
EPI_ISL_8759196
EPI_ISL_8758995
EPI_ISL_8758968
EPI_ISL_8759160
EPI_ISL_8758848
EPI_ISL_8759167
EPI_ISL_8759108
EPI_ISL_8758823
EPI_ISL_8759143
EPI_ISL_8759086
EPI_ISL_8759091
EPI_ISL_8759105
EPI_ISL_8759087
EPI_ISL_8758805
EPI_ISL_8759083
EPI_ISL_8759089
EPI_ISL_8758912
EPI_ISL_8759065
EPI_ISL_8758900
EPI_ISL_8758952
EPI_ISL_8759164
EPI_ISL_8758902
EPI_ISL_8758916
EPI_ISL_8759101
EPI_ISL_8759183
EPI_ISL_8759170
EPI_ISL_8759058
EPI_ISL_8759208
EPI_ISL_8759054
EPI_ISL_8758899
EPI_ISL_8759207
EPI_ISL_8758866
EPI_ISL_8759150
EPI_ISL_8758861
EPI_ISL_8755140
EPI_ISL_8755377
EPI_ISL_8755034
EPI_ISL_8755098
EPI_ISL_8755255
EPI_ISL_8755324
EPI_ISL_8755133
EPI_ISL_8755013
EPI_ISL_8755102
EPI_ISL_8755197
EPI_ISL_8755190
EPI_ISL_8755167
EPI_ISL_8755361
EPI_ISL_8755240
EPI_ISL_8755225
EPI_ISL_8755057
EPI_ISL_8754987
EPI_ISL_8755207
EPI_ISL_8755280
EPI_ISL_8865452
EPI_ISL_8865310
EPI_ISL_8865396
EPI_ISL_8865300
EPI_ISL_8865352
EPI_ISL_8865397
EPI_ISL_8865556
EPI_ISL_8865194
EPI_ISL_8865265
EPI_ISL_8865557
EPI_ISL_8865367
EPI_ISL_8865182
EPI_ISL_8865450
EPI_ISL_8865405
EPI_ISL_8865507
EPI_ISL_8865183
EPI_ISL_8865426
EPI_ISL_8865288
EPI_ISL_8865316
EPI_ISL_8865204
EPI_ISL_8865413
EPI_ISL_8865529
EPI_ISL_8865272
EPI_ISL_8865206
EPI_ISL_8865169
EPI_ISL_8865441
EPI_ISL_8865191
EPI_ISL_8756642
EPI_ISL_8756586
EPI_ISL_8756897
EPI_ISL_8756904
EPI_ISL_8756866
EPI_ISL_8756600
EPI_ISL_8756515
EPI_ISL_8756585
EPI_ISL_8756914
EPI_ISL_8756928
EPI_ISL_8756850
EPI_ISL_8756552
EPI_ISL_8756547
EPI_ISL_8756908
EPI_ISL_8756567
EPI_ISL_8756641
EPI_ISL_8756799
EPI_ISL_8756570
EPI_ISL_8756699
EPI_ISL_8756913
EPI_ISL_8756863
EPI_ISL_8756885
EPI_ISL_8756648
EPI_ISL_8756893
EPI_ISL_8756544
EPI_ISL_8756848
EPI_ISL_8756696
EPI_ISL_8756932
EPI_ISL_8756622
EPI_ISL_8756888
EPI_ISL_8756732
EPI_ISL_8775198
EPI_ISL_8775140
EPI_ISL_8775323
EPI_ISL_8775108
EPI_ISL_8775232
EPI_ISL_8775247
EPI_ISL_8775331
EPI_ISL_8775248
EPI_ISL_8775280
EPI_ISL_8775308
EPI_ISL_8775113
EPI_ISL_8775231
EPI_ISL_8775233
EPI_ISL_8775263
EPI_ISL_8775344
EPI_ISL_8775168
EPI_ISL_8775293
EPI_ISL_8775306
EPI_ISL_8775292
EPI_ISL_8775164
EPI_ISL_8775142
EPI_ISL_8775245
EPI_ISL_8775136
EPI_ISL_8775272
EPI_ISL_8775206
EPI_ISL_8775340
EPI_ISL_8775355
EPI_ISL_8756345
EPI_ISL_8756270
EPI_ISL_8756308
EPI_ISL_8756108
EPI_ISL_8756392
EPI_ISL_8756138
EPI_ISL_8756142
EPI_ISL_8756263
EPI_ISL_8756456
EPI_ISL_8756216
EPI_ISL_8756279
EPI_ISL_8756419
EPI_ISL_8756248
EPI_ISL_8756116
EPI_ISL_8756086
EPI_ISL_8756188
EPI_ISL_8756134
EPI_ISL_8756131
EPI_ISL_8756459
EPI_ISL_8756400
EPI_ISL_8756180
EPI_ISL_8756166
EPI_ISL_8772793
EPI_ISL_8772652
EPI_ISL_8772687
EPI_ISL_8772781
EPI_ISL_8772696
EPI_ISL_8772698
EPI_ISL_8772862
EPI_ISL_8772737
EPI_ISL_8772833
EPI_ISL_8772755
EPI_ISL_8772771
EPI_ISL_8772746
EPI_ISL_8772617
EPI_ISL_8772811
EPI_ISL_8772792
EPI_ISL_8772831
EPI_ISL_8772676
EPI_ISL_8772623
EPI_ISL_8772769
EPI_ISL_8772704
EPI_ISL_8772817
EPI_ISL_8772580
EPI_ISL_8772626
EPI_ISL_8772692
EPI_ISL_8772667
EPI_ISL_8772648
EPI_ISL_8756060
EPI_ISL_8755905
EPI_ISL_8755788
EPI_ISL_8755683
EPI_ISL_8755983
EPI_ISL_8755701
EPI_ISL_8755858
EPI_ISL_8755923
EPI_ISL_8755736
EPI_ISL_8755929
EPI_ISL_8755915
EPI_ISL_8755825
EPI_ISL_8755817
EPI_ISL_8756064
EPI_ISL_8755945
EPI_ISL_8756076
EPI_ISL_8755887
EPI_ISL_8755761
EPI_ISL_8755660
EPI_ISL_8755810
EPI_ISL_8756068
EPI_ISL_8755811
EPI_ISL_8755877
EPI_ISL_8755722
EPI_ISL_8755956
EPI_ISL_8755952
EPI_ISL_8773805
EPI_ISL_8774018
EPI_ISL_8773807
EPI_ISL_8774034
EPI_ISL_8773938
EPI_ISL_8774083
EPI_ISL_8773923
EPI_ISL_8773909
EPI_ISL_8773946
EPI_ISL_8774022
EPI_ISL_8774058
EPI_ISL_8773999
EPI_ISL_8773808
EPI_ISL_8773926
EPI_ISL_8774082
EPI_ISL_8774110
EPI_ISL_8773920
EPI_ISL_8775021
EPI_ISL_8775086
EPI_ISL_8774977
EPI_ISL_8774947
EPI_ISL_8774911
EPI_ISL_8774988
EPI_ISL_8774881
EPI_ISL_8774879
EPI_ISL_8774858
EPI_ISL_8774845
EPI_ISL_8775042
EPI_ISL_8774981
EPI_ISL_8774876
EPI_ISL_8775047
EPI_ISL_8775031
EPI_ISL_8774847
EPI_ISL_8774951
EPI_ISL_8774994
EPI_ISL_8754778
EPI_ISL_8754910
EPI_ISL_8754783
EPI_ISL_8754689
EPI_ISL_8754625
EPI_ISL_8754704
EPI_ISL_8754880
EPI_ISL_8754588
EPI_ISL_8754734
EPI_ISL_8754582
EPI_ISL_8754821
EPI_ISL_8754784
EPI_ISL_8754891
EPI_ISL_8754877
EPI_ISL_8754718
EPI_ISL_8754743
EPI_ISL_8754876
EPI_ISL_8754615
EPI_ISL_8754790
EPI_ISL_8754789
EPI_ISL_8754678
EPI_ISL_8754774
EPI_ISL_8754709
EPI_ISL_8754777
EPI_ISL_8754808
EPI_ISL_8754658
EPI_ISL_8754639
EPI_ISL_8754695
EPI_ISL_8754948
EPI_ISL_8754898
EPI_ISL_8754832
EPI_ISL_8754958
EPI_ISL_8754748
EPI_ISL_8754772
EPI_ISL_8754845
EPI_ISL_8754707
EPI_ISL_8754825
EPI_ISL_8754795
EPI_ISL_8754596
EPI_ISL_8754758
EPI_ISL_8754942
EPI_ISL_8754710
EPI_ISL_8754806
EPI_ISL_8754870
EPI_ISL_8754964
EPI_ISL_8754925
EPI_ISL_8754957
EPI_ISL_8754900
EPI_ISL_8754953
EPI_ISL_8754587
EPI_ISL_8754919
EPI_ISL_8772678
EPI_ISL_8772665
EPI_ISL_8772805
EPI_ISL_8772730
EPI_ISL_8772597
EPI_ISL_8772785
EPI_ISL_8772826
EPI_ISL_8772741
EPI_ISL_8772875
EPI_ISL_8772768
EPI_ISL_8772788
EPI_ISL_8772739
EPI_ISL_8772646
EPI_ISL_8772837
EPI_ISL_8772824
EPI_ISL_8772732
EPI_ISL_8772577
EPI_ISL_8772877
EPI_ISL_8772791
EPI_ISL_8772725
EPI_ISL_8772839
EPI_ISL_8772854
EPI_ISL_8772578
EPI_ISL_8772683
EPI_ISL_8859450
EPI_ISL_8859549
EPI_ISL_8859518
EPI_ISL_8859304
EPI_ISL_8859640
EPI_ISL_8859540
EPI_ISL_8859298
EPI_ISL_8859303
EPI_ISL_8859285
EPI_ISL_8859495
EPI_ISL_8859309
EPI_ISL_8859617
EPI_ISL_8859362
EPI_ISL_8859517
EPI_ISL_8859235
EPI_ISL_8859483
EPI_ISL_8859399
EPI_ISL_8859583
EPI_ISL_8859487
EPI_ISL_8859367
EPI_ISL_8859370
EPI_ISL_8859365
EPI_ISL_8859621
EPI_ISL_8859575
EPI_ISL_8859572
EPI_ISL_8946243
EPI_ISL_8946098
EPI_ISL_8946240
EPI_ISL_8946197
EPI_ISL_8946274
EPI_ISL_8946174
EPI_ISL_8946260
EPI_ISL_8946134
EPI_ISL_8946201
EPI_ISL_8946292
EPI_ISL_8946316
EPI_ISL_8946273
EPI_ISL_8946031
EPI_ISL_8946321
EPI_ISL_8946278
EPI_ISL_8946283
EPI_ISL_8946086
EPI_ISL_8946039
EPI_ISL_8946050
EPI_ISL_8946075
EPI_ISL_8946087
EPI_ISL_8946297
EPI_ISL_8946008
EPI_ISL_8946130
EPI_ISL_8946107
EPI_ISL_8946314
EPI_ISL_8946168
EPI_ISL_8946257
EPI_ISL_8946106
EPI_ISL_8946017
EPI_ISL_8946248
EPI_ISL_8946245
EPI_ISL_8946325
EPI_ISL_8946288
EPI_ISL_8946213
EPI_ISL_8946227
EPI_ISL_8946093
EPI_ISL_8946182
EPI_ISL_8945997
EPI_ISL_8946068
EPI_ISL_8946265
EPI_ISL_8946186
EPI_ISL_8946117
EPI_ISL_8946144
EPI_ISL_8946148
EPI_ISL_8946272
EPI_ISL_8946266
EPI_ISL_8946111
EPI_ISL_8946083
EPI_ISL_8946221
EPI_ISL_8946020
EPI_ISL_8946293
EPI_ISL_8946156
EPI_ISL_8946080
EPI_ISL_8946032
EPI_ISL_8946296
EPI_ISL_8817556
EPI_ISL_8817527
EPI_ISL_8817395
EPI_ISL_8817659
EPI_ISL_8817540
EPI_ISL_8817687
EPI_ISL_8817569
EPI_ISL_8817573
EPI_ISL_8817712
EPI_ISL_8817382
EPI_ISL_8817696
EPI_ISL_8817471
EPI_ISL_8817448
EPI_ISL_8817405
EPI_ISL_8817515
EPI_ISL_8817610
EPI_ISL_8817620
EPI_ISL_8817657
EPI_ISL_8817409
EPI_ISL_8817462
EPI_ISL_8817439
EPI_ISL_8817562
EPI_ISL_8817402
EPI_ISL_8817603
EPI_ISL_8946193
EPI_ISL_8946189
EPI_ISL_8946109
EPI_ISL_8946268
EPI_ISL_8946064
EPI_ISL_8946029
EPI_ISL_8946302
EPI_ISL_8946125
EPI_ISL_8946223
EPI_ISL_8946251
EPI_ISL_8946169
EPI_ISL_8946071
EPI_ISL_8946304
EPI_ISL_8946326
EPI_ISL_8946001
EPI_ISL_8945998
EPI_ISL_8946048
EPI_ISL_8946046
EPI_ISL_8946114
EPI_ISL_8946124
EPI_ISL_8946320
EPI_ISL_8946054
EPI_ISL_8946058
EPI_ISL_8946317
EPI_ISL_8946160
EPI_ISL_8946232
EPI_ISL_8946203
EPI_ISL_8946231
EPI_ISL_8946127
EPI_ISL_8946271
EPI_ISL_8817496
EPI_ISL_8817697
EPI_ISL_8817580
EPI_ISL_8817586
EPI_ISL_8817548
EPI_ISL_8817570
EPI_ISL_8817487
EPI_ISL_8817692
EPI_ISL_8817623
EPI_ISL_8817622
EPI_ISL_8817456
EPI_ISL_8817477
EPI_ISL_8817669
EPI_ISL_8817507
EPI_ISL_8817502
EPI_ISL_8817551
EPI_ISL_8817709
EPI_ISL_8817549
EPI_ISL_8770823
EPI_ISL_8770749
EPI_ISL_8770793
EPI_ISL_8770814
EPI_ISL_8770773
EPI_ISL_8770758
EPI_ISL_8770743
EPI_ISL_8770820
EPI_ISL_8770805
EPI_ISL_8770754
EPI_ISL_8770829
EPI_ISL_8770812
EPI_ISL_8770797
EPI_ISL_8770806
EPI_ISL_8770746
EPI_ISL_8770745
EPI_ISL_8770763
EPI_ISL_8770747
EPI_ISL_8770761
EPI_ISL_8770776
EPI_ISL_8770760
EPI_ISL_8770798
EPI_ISL_8770789
EPI_ISL_8770751
EPI_ISL_8770788
EPI_ISL_8770780
EPI_ISL_8770786
EPI_ISL_8770832
EPI_ISL_8770738
EPI_ISL_8770830
EPI_ISL_8770803
EPI_ISL_8770790
EPI_ISL_8770800
EPI_ISL_8770772
EPI_ISL_8822591
EPI_ISL_8822680
EPI_ISL_8822725
EPI_ISL_8822600
EPI_ISL_8822737
EPI_ISL_8822640
EPI_ISL_8822692
EPI_ISL_8822768
EPI_ISL_8822694
EPI_ISL_8822771
EPI_ISL_8822685
EPI_ISL_8822578
EPI_ISL_8822648
EPI_ISL_8822730
EPI_ISL_8822707
EPI_ISL_8822649
EPI_ISL_8822709
EPI_ISL_8859387
EPI_ISL_8859297
EPI_ISL_8859446
EPI_ISL_8859618
EPI_ISL_8859371
EPI_ISL_8859586
EPI_ISL_8859289
EPI_ISL_8859376
EPI_ISL_8859381
EPI_ISL_8859530
EPI_ISL_8859557
EPI_ISL_8859369
EPI_ISL_8859415
EPI_ISL_8859476
EPI_ISL_8859432
EPI_ISL_8859296
EPI_ISL_8859494
EPI_ISL_8859351
EPI_ISL_8859533
EPI_ISL_8859585
EPI_ISL_8859507
EPI_ISL_8859505
EPI_ISL_8859441
EPI_ISL_8859385
EPI_ISL_8859221
EPI_ISL_8859509
EPI_ISL_8859233
EPI_ISL_8863597
EPI_ISL_8863200
EPI_ISL_8863566
EPI_ISL_8863456
EPI_ISL_8863421
EPI_ISL_8863218
EPI_ISL_8863240
EPI_ISL_8863320
EPI_ISL_8863463
EPI_ISL_8863389
EPI_ISL_8863391
EPI_ISL_8863273
EPI_ISL_8863380
EPI_ISL_8863393
EPI_ISL_8863304
EPI_ISL_8863334
EPI_ISL_8863479
EPI_ISL_8863225
EPI_ISL_8863265
EPI_ISL_8863460
EPI_ISL_8863564
EPI_ISL_8863372
EPI_ISL_8863384
EPI_ISL_8863462
EPI_ISL_8863445
EPI_ISL_8863346
EPI_ISL_8863548
EPI_ISL_8863249
EPI_ISL_8816538
EPI_ISL_8816638
EPI_ISL_8816719
EPI_ISL_8816733
EPI_ISL_8816615
EPI_ISL_8816491
EPI_ISL_8816567
EPI_ISL_8816685
EPI_ISL_8816751
EPI_ISL_8816711
EPI_ISL_8816688
EPI_ISL_8816771
EPI_ISL_8816722
EPI_ISL_8816575
EPI_ISL_8816702
EPI_ISL_8816549
EPI_ISL_8816482
EPI_ISL_8816642
EPI_ISL_8816619
EPI_ISL_8816503
EPI_ISL_8816757
EPI_ISL_8816774
EPI_ISL_8816531
EPI_ISL_8816694
EPI_ISL_8816748
EPI_ISL_8816571
EPI_ISL_8816557
EPI_ISL_8816754
EPI_ISL_8816759
EPI_ISL_8816565
EPI_ISL_8857682
EPI_ISL_8857969
EPI_ISL_8857795
EPI_ISL_8857737
EPI_ISL_8857894
EPI_ISL_8857700
EPI_ISL_8857991
EPI_ISL_8857896
EPI_ISL_8857949
EPI_ISL_8857982
EPI_ISL_8857823
EPI_ISL_8857961
EPI_ISL_8857829
EPI_ISL_8857876
EPI_ISL_8857824
EPI_ISL_8857875
EPI_ISL_8857852
EPI_ISL_8857696
EPI_ISL_8857878
EPI_ISL_8857713
EPI_ISL_8857959
EPI_ISL_8857978
EPI_ISL_8857904
EPI_ISL_8857711
EPI_ISL_8857827
EPI_ISL_8857836
EPI_ISL_8857687
EPI_ISL_8857863
EPI_ISL_8857681
EPI_ISL_8857881
EPI_ISL_8857488
EPI_ISL_8857474
EPI_ISL_8857668
EPI_ISL_8857481
EPI_ISL_8857417
EPI_ISL_8857523
EPI_ISL_8857516
EPI_ISL_8857401
EPI_ISL_8857514
EPI_ISL_8857666
EPI_ISL_8857462
EPI_ISL_8857504
EPI_ISL_8857464
EPI_ISL_8857398
EPI_ISL_8857389
EPI_ISL_8857471
EPI_ISL_8857508
EPI_ISL_8857390
EPI_ISL_8857449
EPI_ISL_8857580
EPI_ISL_8857490
EPI_ISL_8857672
EPI_ISL_8857616
EPI_ISL_8857460
EPI_ISL_8857414
EPI_ISL_8857432
EPI_ISL_8857590
EPI_ISL_8857641
EPI_ISL_8820571
EPI_ISL_8820430
EPI_ISL_8820694
EPI_ISL_8820442
EPI_ISL_8820473
EPI_ISL_8820650
EPI_ISL_8820703
EPI_ISL_8820513
EPI_ISL_8820637
EPI_ISL_8820458
EPI_ISL_8820415
EPI_ISL_8820490
EPI_ISL_8820495
EPI_ISL_8820393
EPI_ISL_8820449
EPI_ISL_8820689
EPI_ISL_8820438
EPI_ISL_8820462
EPI_ISL_8820659
EPI_ISL_8820405
EPI_ISL_8820749
EPI_ISL_8820439
EPI_ISL_8820526
EPI_ISL_8820761
EPI_ISL_8820747
EPI_ISL_8820734
EPI_ISL_8820663
EPI_ISL_8820385
EPI_ISL_8820662
EPI_ISL_8820605
EPI_ISL_8820711
EPI_ISL_8860327
EPI_ISL_8860383
EPI_ISL_8860358
EPI_ISL_8860590
EPI_ISL_8860258
EPI_ISL_8860614
EPI_ISL_8860385
EPI_ISL_8860645
EPI_ISL_8860272
EPI_ISL_8860634
EPI_ISL_8860446
EPI_ISL_8858970
EPI_ISL_8858952
EPI_ISL_8858727
EPI_ISL_8858982
EPI_ISL_8858895
EPI_ISL_8858831
EPI_ISL_8858911
EPI_ISL_8858760
EPI_ISL_8858967
EPI_ISL_8859136
EPI_ISL_8858858
EPI_ISL_8858916
EPI_ISL_8858996
EPI_ISL_8859103
EPI_ISL_8858754
EPI_ISL_8859152
EPI_ISL_8858781
EPI_ISL_8859143
EPI_ISL_8858953
EPI_ISL_8858765
EPI_ISL_8858841
EPI_ISL_8858732
EPI_ISL_8858925
EPI_ISL_8858998
EPI_ISL_8848879
EPI_ISL_8848716
EPI_ISL_8848772
EPI_ISL_8848783
EPI_ISL_8851241
EPI_ISL_8851452
EPI_ISL_8851212
EPI_ISL_8851277
EPI_ISL_8848758
EPI_ISL_8848746
EPI_ISL_8848888
EPI_ISL_8848714
EPI_ISL_8848935
EPI_ISL_8848920
EPI_ISL_8848895
EPI_ISL_8848816
EPI_ISL_8851402
EPI_ISL_8848884
EPI_ISL_8851364
EPI_ISL_8848710
EPI_ISL_8848824
EPI_ISL_8848953
EPI_ISL_8848814
EPI_ISL_9002290
EPI_ISL_8851255
EPI_ISL_8851180
EPI_ISL_8848952
EPI_ISL_8848789
EPI_ISL_8851348
EPI_ISL_8848837
EPI_ISL_8858197
EPI_ISL_8858209
EPI_ISL_8858158
EPI_ISL_8858321
EPI_ISL_8858314
EPI_ISL_8858331
EPI_ISL_8858010
EPI_ISL_8858109
EPI_ISL_8858139
EPI_ISL_8858116
EPI_ISL_8858161
EPI_ISL_8858302
EPI_ISL_8858179
EPI_ISL_8858142
EPI_ISL_8858347
EPI_ISL_8858200
EPI_ISL_8858268
EPI_ISL_8858014
EPI_ISL_8858273
EPI_ISL_8858256
EPI_ISL_8858148
EPI_ISL_8858120
EPI_ISL_8858112
EPI_ISL_8858222
EPI_ISL_8858006
EPI_ISL_8858271
EPI_ISL_8858164
EPI_ISL_8858254
EPI_ISL_8858324
EPI_ISL_8858341
EPI_ISL_8858220
EPI_ISL_8858152
EPI_ISL_8858005
EPI_ISL_8858008
EPI_ISL_8858017
EPI_ISL_8858134
EPI_ISL_8858104
EPI_ISL_8858132
EPI_ISL_8858144
EPI_ISL_8858323
EPI_ISL_8858100
EPI_ISL_8858096
EPI_ISL_8858279
EPI_ISL_8858315
EPI_ISL_8858203
EPI_ISL_8858122
EPI_ISL_8858160
EPI_ISL_8858094
EPI_ISL_8858002
EPI_ISL_8858255
EPI_ISL_8858303
EPI_ISL_8858281
EPI_ISL_8848890
EPI_ISL_8848738
EPI_ISL_8851435
EPI_ISL_8848765
EPI_ISL_8848862
EPI_ISL_8851445
EPI_ISL_8848708
EPI_ISL_8848876
EPI_ISL_8848942
EPI_ISL_8851250
EPI_ISL_8851425
EPI_ISL_8848801
EPI_ISL_8851338
EPI_ISL_8848728
EPI_ISL_8851324
EPI_ISL_8851358
EPI_ISL_8851246
EPI_ISL_8848776
EPI_ISL_8848744
EPI_ISL_8848775
EPI_ISL_8848948
EPI_ISL_8859036
EPI_ISL_8859034
EPI_ISL_8858976
EPI_ISL_8858932
EPI_ISL_8858896
EPI_ISL_8858747
EPI_ISL_8858897
EPI_ISL_8859170
EPI_ISL_8859040
EPI_ISL_8858833
EPI_ISL_8858997
EPI_ISL_8858881
EPI_ISL_8858800
EPI_ISL_8858965
EPI_ISL_8858837
EPI_ISL_8859145
EPI_ISL_8858885
EPI_ISL_8858902
EPI_ISL_8859100
EPI_ISL_8858909
EPI_ISL_8858921
EPI_ISL_8858795
EPI_ISL_8859132
EPI_ISL_8858899
EPI_ISL_8858852
EPI_ISL_8859167
EPI_ISL_8859111
EPI_ISL_8858937
EPI_ISL_8858787
EPI_ISL_8859000
EPI_ISL_8858793
EPI_ISL_8851424
EPI_ISL_8848788
EPI_ISL_8848834
EPI_ISL_8848908
EPI_ISL_8851292
EPI_ISL_8851463
EPI_ISL_8848802
EPI_ISL_8848875
EPI_ISL_8848945
EPI_ISL_8848724
EPI_ISL_8848761
EPI_ISL_8848734
EPI_ISL_8848715
EPI_ISL_8851345
EPI_ISL_8848915
EPI_ISL_8848832
EPI_ISL_8848926
EPI_ISL_8848949
EPI_ISL_8851263
EPI_ISL_8851391
EPI_ISL_8851234
EPI_ISL_8851326
EPI_ISL_8851198
EPI_ISL_8848825
EPI_ISL_8851330
EPI_ISL_8848898
EPI_ISL_8848903
EPI_ISL_8851384
EPI_ISL_8848819
EPI_ISL_8858426
EPI_ISL_8858453
EPI_ISL_8858352
EPI_ISL_8858348
EPI_ISL_8858678
EPI_ISL_8858497
EPI_ISL_8858647
EPI_ISL_8858419
EPI_ISL_8858370
EPI_ISL_8858618
EPI_ISL_8858368
EPI_ISL_8858406
EPI_ISL_8858597
EPI_ISL_8858434
EPI_ISL_8858412
EPI_ISL_8858475
EPI_ISL_8858381
EPI_ISL_8858628
EPI_ISL_8858610
EPI_ISL_8858591
EPI_ISL_8858599
EPI_ISL_8858658
EPI_ISL_8858553
EPI_ISL_8858608
EPI_ISL_8858361
EPI_ISL_8858622
EPI_ISL_8858517
EPI_ISL_8858667
EPI_ISL_8858527
EPI_ISL_8858506
EPI_ISL_8858675
EPI_ISL_8858563
EPI_ISL_8858447
EPI_ISL_8858418
EPI_ISL_8858660
EPI_ISL_8858554
EPI_ISL_8858429
EPI_ISL_8858499
EPI_ISL_8858383
EPI_ISL_8858458
EPI_ISL_8858416
EPI_ISL_8858646
EPI_ISL_8858468
EPI_ISL_8858502
EPI_ISL_8858459
EPI_ISL_8858637
EPI_ISL_8858452
EPI_ISL_8858558
EPI_ISL_8858488
EPI_ISL_8858652
EPI_ISL_8854299
EPI_ISL_8854566
EPI_ISL_8854473
EPI_ISL_8854560
EPI_ISL_8854459
EPI_ISL_8854372
EPI_ISL_8854285
EPI_ISL_8854573
EPI_ISL_8854269
EPI_ISL_8854503
EPI_ISL_8854343
EPI_ISL_8854592
EPI_ISL_8854401
EPI_ISL_8854283
EPI_ISL_8854338
EPI_ISL_8854505
EPI_ISL_8854307
EPI_ISL_8854578
EPI_ISL_8854554
EPI_ISL_8854520
EPI_ISL_8854291
EPI_ISL_8853560
EPI_ISL_8853810
EPI_ISL_8853677
EPI_ISL_8853745
EPI_ISL_8853814
EPI_ISL_8853760
EPI_ISL_8853737
EPI_ISL_8853598
EPI_ISL_8853887
EPI_ISL_8853838
EPI_ISL_8853730
EPI_ISL_8853768
EPI_ISL_8853693
EPI_ISL_8853928
EPI_ISL_8853903
EPI_ISL_8853620
EPI_ISL_8853824
EPI_ISL_8853566
EPI_ISL_8853756
EPI_ISL_8853811
EPI_ISL_8853751
EPI_ISL_8853596
EPI_ISL_8853834
EPI_ISL_8853912
EPI_ISL_8853891
EPI_ISL_8853762
EPI_ISL_8853841
EPI_ISL_8853829
EPI_ISL_8853656
EPI_ISL_8853544
EPI_ISL_8853881
EPI_ISL_8853906
EPI_ISL_8853813
EPI_ISL_8853709
EPI_ISL_8853774
EPI_ISL_8853685
EPI_ISL_8853899
EPI_ISL_8853674
EPI_ISL_8853913
EPI_ISL_8853694
EPI_ISL_8853905
EPI_ISL_8853567
EPI_ISL_8853869
EPI_ISL_8853826
EPI_ISL_8853764
EPI_ISL_8853870
EPI_ISL_8862051
EPI_ISL_8862026
EPI_ISL_8862293
EPI_ISL_8862252
EPI_ISL_8862080
EPI_ISL_8862147
EPI_ISL_8861927
EPI_ISL_8861803
EPI_ISL_8861891
EPI_ISL_8861944
EPI_ISL_8862034
EPI_ISL_8861902
EPI_ISL_8862171
EPI_ISL_8862170
EPI_ISL_8862272
EPI_ISL_8861805
EPI_ISL_8862373
EPI_ISL_8862211
EPI_ISL_8861855
EPI_ISL_8862288
EPI_ISL_8862047
EPI_ISL_8862083
EPI_ISL_8862320
EPI_ISL_8862324
EPI_ISL_8861836
EPI_ISL_8862311
EPI_ISL_8862219
EPI_ISL_8862328
EPI_ISL_8861865
EPI_ISL_8862333
EPI_ISL_8862213
EPI_ISL_8862366
EPI_ISL_8861860
EPI_ISL_8862208
EPI_ISL_8861887
EPI_ISL_8861813
EPI_ISL_8862251
EPI_ISL_8862337
EPI_ISL_8862121
EPI_ISL_8862379
EPI_ISL_8861809
EPI_ISL_8862116
EPI_ISL_8862142
EPI_ISL_8862326
EPI_ISL_8853867
EPI_ISL_8853635
EPI_ISL_8853822
EPI_ISL_8853868
EPI_ISL_8853619
EPI_ISL_8853771
EPI_ISL_8853909
EPI_ISL_8853865
EPI_ISL_8853926
EPI_ISL_8853540
EPI_ISL_8853616
EPI_ISL_8853856
EPI_ISL_8853618
EPI_ISL_8853920
EPI_ISL_8853787
EPI_ISL_8854415
EPI_ISL_8854581
EPI_ISL_8854306
EPI_ISL_8854316
EPI_ISL_8854489
EPI_ISL_8854572
EPI_ISL_8854318
EPI_ISL_8854335
EPI_ISL_8854389
EPI_ISL_8854502
EPI_ISL_8854325
EPI_ISL_8854567
EPI_ISL_8854577
EPI_ISL_8854458
EPI_ISL_8854521
EPI_ISL_8854348
EPI_ISL_8854412
EPI_ISL_8854446
EPI_ISL_8854444
EPI_ISL_8854284
EPI_ISL_8854483
EPI_ISL_8854275
EPI_ISL_8862350
EPI_ISL_8862075
EPI_ISL_8862270
EPI_ISL_8862045
EPI_ISL_8861982
EPI_ISL_8862247
EPI_ISL_8861888
EPI_ISL_8862112
EPI_ISL_8862058
EPI_ISL_8862239
EPI_ISL_8862106
EPI_ISL_8862031
EPI_ISL_8861808
EPI_ISL_8861985
EPI_ISL_8854116
EPI_ISL_8853935
EPI_ISL_8854113
EPI_ISL_8853990
EPI_ISL_8853970
EPI_ISL_8854211
EPI_ISL_8853997
EPI_ISL_8854141
EPI_ISL_8853961
EPI_ISL_8854069
EPI_ISL_8854057
EPI_ISL_8854150
EPI_ISL_8854008
EPI_ISL_8854163
EPI_ISL_8854004
EPI_ISL_8854097
EPI_ISL_8854252
EPI_ISL_8854102
EPI_ISL_8853973
EPI_ISL_8854075
EPI_ISL_8854239
EPI_ISL_8854067
EPI_ISL_8854186
EPI_ISL_8854112
EPI_ISL_8854183
EPI_ISL_8854242
EPI_ISL_8853998
EPI_ISL_8854137
EPI_ISL_8854030
EPI_ISL_8853938
EPI_ISL_8854108
EPI_ISL_8854003
EPI_ISL_8854022
EPI_ISL_8854174
EPI_ISL_8854222
EPI_ISL_8854130
EPI_ISL_8854228
EPI_ISL_8854257
EPI_ISL_8854188
EPI_ISL_8853974
EPI_ISL_8854196
EPI_ISL_8854215
EPI_ISL_8854125
EPI_ISL_8854039
EPI_ISL_8854154
EPI_ISL_8853966
EPI_ISL_8854251
EPI_ISL_8854155
EPI_ISL_8854025
EPI_ISL_8854229
EPI_ISL_8853931
EPI_ISL_8854218
EPI_ISL_8854015
EPI_ISL_8854041
EPI_ISL_8854247
EPI_ISL_8853955
EPI_ISL_8854122
EPI_ISL_8854168
EPI_ISL_8854187
EPI_ISL_8853959
EPI_ISL_8854240
EPI_ISL_8853975
EPI_ISL_8854213
EPI_ISL_8853969
EPI_ISL_8853940
EPI_ISL_8854014
EPI_ISL_8854214
EPI_ISL_8854126
EPI_ISL_8854019
EPI_ISL_8854175
EPI_ISL_8853949
EPI_ISL_8854055
EPI_ISL_8853932
EPI_ISL_8854195
EPI_ISL_8854000
EPI_ISL_8854005
EPI_ISL_8853947
EPI_ISL_8854140
EPI_ISL_8854246
EPI_ISL_8853934
EPI_ISL_8854201
EPI_ISL_8854013
EPI_ISL_8854078
EPI_ISL_8854192
EPI_ISL_8854079
EPI_ISL_8854152
EPI_ISL_8853980
EPI_ISL_8854212
EPI_ISL_8854002
EPI_ISL_8854084
EPI_ISL_8854208
EPI_ISL_8853993
EPI_ISL_8854016
EPI_ISL_8853942
EPI_ISL_8854226
EPI_ISL_8853978
EPI_ISL_8854064
EPI_ISL_8853979
EPI_ISL_8854198
EPI_ISL_8854035
EPI_ISL_8854034
EPI_ISL_8853968
EPI_ISL_8854089
EPI_ISL_8854253
EPI_ISL_8854101
EPI_ISL_8854138
EPI_ISL_8854044
EPI_ISL_8854134
EPI_ISL_8854145
EPI_ISL_8854232
EPI_ISL_8854248
EPI_ISL_8854233
EPI_ISL_8854111
EPI_ISL_8854437
EPI_ISL_8854454
EPI_ISL_8854591
EPI_ISL_8854361
EPI_ISL_8854314
EPI_ISL_8854339
EPI_ISL_8854571
EPI_ISL_8854378
EPI_ISL_8854293
EPI_ISL_8854328
EPI_ISL_8854413
EPI_ISL_8854534
EPI_ISL_8854558
EPI_ISL_8854561
EPI_ISL_8854477
EPI_ISL_8854315
EPI_ISL_8854308
EPI_ISL_8854587
EPI_ISL_8854276
EPI_ISL_8854403
EPI_ISL_8854445
EPI_ISL_8854270
EPI_ISL_8854529
EPI_ISL_8854568
EPI_ISL_8854394
EPI_ISL_8854292
EPI_ISL_8854278
EPI_ISL_8853518
EPI_ISL_8853062
EPI_ISL_8853334
EPI_ISL_8853163
EPI_ISL_8853292
EPI_ISL_8853428
EPI_ISL_8853361
EPI_ISL_8853152
EPI_ISL_8853132
EPI_ISL_8853483
EPI_ISL_8853443
EPI_ISL_8853276
EPI_ISL_8853411
EPI_ISL_8853232
EPI_ISL_8853354
EPI_ISL_8853496
EPI_ISL_8853149
EPI_ISL_8853088
EPI_ISL_8853033
EPI_ISL_8853267
EPI_ISL_8853468
EPI_ISL_8853515
EPI_ISL_8853030
EPI_ISL_8853045
EPI_ISL_8853480
EPI_ISL_8853102
EPI_ISL_8853264
EPI_ISL_8852993
EPI_ISL_8853076
EPI_ISL_8853010
EPI_ISL_8853166
EPI_ISL_8853110
EPI_ISL_8853257
EPI_ISL_8853390
EPI_ISL_8853392
EPI_ISL_8853077
EPI_ISL_8851349
EPI_ISL_8848779
EPI_ISL_8851317
EPI_ISL_8848743
EPI_ISL_8851305
EPI_ISL_8851218
EPI_ISL_8851193
EPI_ISL_8848798
EPI_ISL_8848707
EPI_ISL_8848930
EPI_ISL_8848869
EPI_ISL_8848719
EPI_ISL_8851220
EPI_ISL_8848795
EPI_ISL_8848882
EPI_ISL_8848749
EPI_ISL_8848750
EPI_ISL_8848748
EPI_ISL_8848759
EPI_ISL_8851403
EPI_ISL_8848835
EPI_ISL_8848878
EPI_ISL_8848791
EPI_ISL_8851444
EPI_ISL_8848726
EPI_ISL_8851392
EPI_ISL_8853122
EPI_ISL_8853527
EPI_ISL_8853379
EPI_ISL_8853064
EPI_ISL_8853511
EPI_ISL_8853399
EPI_ISL_8853283
EPI_ISL_8853056
EPI_ISL_8853408
EPI_ISL_8853199
EPI_ISL_8853118
EPI_ISL_8853520
EPI_ISL_8853388
EPI_ISL_8853352
EPI_ISL_8853451
EPI_ISL_8853022
EPI_ISL_8853009
EPI_ISL_8853219
EPI_ISL_8853109
EPI_ISL_8853162
EPI_ISL_8853466
EPI_ISL_8853262
EPI_ISL_8853419
EPI_ISL_8853096
EPI_ISL_8853074
EPI_ISL_8853425
EPI_ISL_8853487
EPI_ISL_8853130
EPI_ISL_8853412
EPI_ISL_8853508
EPI_ISL_8853112
EPI_ISL_8853216
EPI_ISL_8853522
EPI_ISL_8853382
EPI_ISL_8853106
EPI_ISL_8853207
EPI_ISL_8853348
EPI_ISL_8853455
EPI_ISL_8853340
EPI_ISL_8853401
EPI_ISL_8853005
EPI_ISL_8853048
EPI_ISL_8853499
EPI_ISL_8853071
EPI_ISL_8853449
EPI_ISL_8853377
EPI_ISL_8853214
EPI_ISL_8853371
EPI_ISL_8853107
EPI_ISL_8853234
EPI_ISL_8853415
EPI_ISL_8853469
EPI_ISL_8853339
EPI_ISL_8853357
EPI_ISL_8853237
EPI_ISL_8853024
EPI_ISL_8848633
EPI_ISL_8848436
EPI_ISL_8848536
EPI_ISL_8848378
EPI_ISL_8848435
EPI_ISL_8848487
EPI_ISL_8848671
EPI_ISL_8848522
EPI_ISL_8848518
EPI_ISL_8848505
EPI_ISL_8848552
EPI_ISL_8848564
EPI_ISL_8848402
EPI_ISL_8848373
EPI_ISL_8848424
EPI_ISL_8848494
EPI_ISL_8848667
EPI_ISL_8848428
EPI_ISL_8848553
EPI_ISL_8848616
EPI_ISL_8848603
EPI_ISL_8848577
EPI_ISL_8848566
EPI_ISL_8848480
EPI_ISL_8848525
EPI_ISL_8848508
EPI_ISL_8848573
EPI_ISL_8848473
EPI_ISL_8848655
EPI_ISL_8848374
EPI_ISL_8848375
EPI_ISL_8848605
EPI_ISL_8848542
EPI_ISL_8848676
EPI_ISL_8848388
EPI_ISL_8848427
EPI_ISL_8848462
EPI_ISL_8848393
EPI_ISL_8848413
EPI_ISL_8848421
EPI_ISL_8848700
EPI_ISL_8848562
EPI_ISL_8848704
EPI_ISL_8848590
EPI_ISL_8848380
EPI_ISL_8848578
EPI_ISL_8848645
EPI_ISL_8848493
EPI_ISL_8848698
EPI_ISL_8848383
EPI_ISL_8848680
EPI_ISL_8848530
EPI_ISL_8848399
EPI_ISL_8848504
EPI_ISL_8848612
EPI_ISL_8848499
EPI_ISL_8848464
EPI_ISL_8848540
EPI_ISL_8848619
EPI_ISL_8848376
EPI_ISL_8848614
EPI_ISL_8848690
EPI_ISL_8848457
EPI_ISL_8848641
EPI_ISL_8848433
EPI_ISL_8848582
EPI_ISL_8848463
EPI_ISL_8848491
EPI_ISL_8848580
EPI_ISL_8848406
EPI_ISL_8848514
EPI_ISL_8848561
EPI_ISL_8848465
EPI_ISL_8848569
EPI_ISL_8848538
EPI_ISL_8848637
EPI_ISL_8848377
EPI_ISL_8848606
EPI_ISL_8848420
EPI_ISL_8848679
EPI_ISL_8848395
EPI_ISL_8848660
EPI_ISL_8848596
EPI_ISL_8848557
EPI_ISL_8848601
EPI_ISL_8848687
EPI_ISL_8848609
EPI_ISL_8848554
EPI_ISL_8848535
EPI_ISL_8848539
EPI_ISL_8848384
EPI_ISL_8848624
EPI_ISL_8848613
EPI_ISL_8848677
EPI_ISL_8848474
EPI_ISL_8848389
EPI_ISL_8848643
EPI_ISL_8848608
EPI_ISL_8848476
EPI_ISL_8848425
EPI_ISL_8848589
EPI_ISL_8848684
EPI_ISL_8848485
EPI_ISL_8848639
EPI_ISL_8848468
EPI_ISL_8848441
EPI_ISL_8848419
EPI_ISL_8848410
EPI_ISL_8848625
EPI_ISL_8848586
EPI_ISL_8848595
EPI_ISL_8848455
EPI_ISL_8848440
EPI_ISL_8848414
EPI_ISL_8848448
EPI_ISL_8848579
EPI_ISL_8848651
EPI_ISL_8848597
EPI_ISL_8862583
EPI_ISL_8862808
EPI_ISL_8862489
EPI_ISL_8862736
EPI_ISL_8862708
EPI_ISL_8862839
EPI_ISL_8862575
EPI_ISL_8862718
EPI_ISL_8862564
EPI_ISL_8862890
EPI_ISL_8862530
EPI_ISL_8862544
EPI_ISL_8862458
EPI_ISL_8862883
EPI_ISL_8862598
EPI_ISL_8862812
EPI_ISL_8862650
EPI_ISL_8862822
EPI_ISL_8862582
EPI_ISL_8862766
EPI_ISL_8862656
EPI_ISL_8862692
EPI_ISL_8862786
EPI_ISL_8852287
EPI_ISL_8852328
EPI_ISL_8852213
EPI_ISL_8852242
EPI_ISL_8852092
EPI_ISL_8852408
EPI_ISL_8852281
EPI_ISL_8852315
EPI_ISL_8852424
EPI_ISL_8852214
EPI_ISL_8852488
EPI_ISL_8852454
EPI_ISL_8852247
EPI_ISL_8852116
EPI_ISL_8852433
EPI_ISL_8852128
EPI_ISL_8852198
EPI_ISL_8852033
EPI_ISL_8852259
EPI_ISL_8852110
EPI_ISL_8852417
EPI_ISL_8852439
EPI_ISL_8852096
EPI_ISL_8852261
EPI_ISL_8852451
EPI_ISL_8852481
EPI_ISL_8852172
EPI_ISL_8852468
EPI_ISL_8852031
EPI_ISL_8852131
EPI_ISL_8852188
EPI_ISL_8852027
EPI_ISL_8852121
EPI_ISL_8852030
EPI_ISL_8852404
EPI_ISL_8899011
EPI_ISL_8898797
EPI_ISL_8899022
EPI_ISL_8898928
EPI_ISL_8898839
EPI_ISL_8898971
EPI_ISL_8898827
EPI_ISL_8898804
EPI_ISL_8898859
EPI_ISL_8898994
EPI_ISL_8898954
EPI_ISL_8899026
EPI_ISL_8898986
EPI_ISL_8898770
EPI_ISL_8898873
EPI_ISL_8899034
EPI_ISL_8898865
EPI_ISL_8898906
EPI_ISL_8898997
EPI_ISL_8898929
EPI_ISL_8899027
EPI_ISL_8898922
EPI_ISL_8898866
EPI_ISL_8898979
EPI_ISL_8852010
EPI_ISL_8852400
EPI_ISL_8852078
EPI_ISL_8852365
EPI_ISL_8852107
EPI_ISL_8852288
EPI_ISL_8852353
EPI_ISL_8852224
EPI_ISL_8852395
EPI_ISL_8852380
EPI_ISL_8852378
EPI_ISL_8852162
EPI_ISL_8852095
EPI_ISL_8852217
EPI_ISL_8852018
EPI_ISL_8852216
EPI_ISL_8852065
EPI_ISL_8852075
EPI_ISL_8852019
EPI_ISL_8852221
EPI_ISL_8852119
EPI_ISL_8852274
EPI_ISL_8852220
EPI_ISL_8852430
EPI_ISL_8852074
EPI_ISL_8852210
EPI_ISL_8852052
EPI_ISL_8852191
EPI_ISL_8898932
EPI_ISL_8898878
EPI_ISL_8898799
EPI_ISL_8898744
EPI_ISL_8899042
EPI_ISL_8898936
EPI_ISL_8898849
EPI_ISL_8898908
EPI_ISL_8898802
EPI_ISL_8898759
EPI_ISL_8898960
EPI_ISL_8898745
EPI_ISL_8898898
EPI_ISL_8898998
EPI_ISL_8898736
EPI_ISL_8898820
EPI_ISL_8898905
EPI_ISL_8898947
EPI_ISL_8899021
EPI_ISL_8898962
EPI_ISL_8898835
EPI_ISL_8898755
EPI_ISL_8898975
EPI_ISL_8898959
EPI_ISL_8899812
EPI_ISL_8899807
EPI_ISL_8899904
EPI_ISL_8899916
EPI_ISL_8899938
EPI_ISL_8899957
EPI_ISL_8899981
EPI_ISL_8900034
EPI_ISL_8899792
EPI_ISL_8899724
EPI_ISL_8899745
EPI_ISL_8899775
EPI_ISL_8899845
EPI_ISL_8899803
EPI_ISL_8899966
EPI_ISL_8899946
EPI_ISL_8899819
EPI_ISL_8899836
EPI_ISL_8899913
EPI_ISL_8899947
EPI_ISL_8899754
EPI_ISL_8900003
EPI_ISL_8899866
EPI_ISL_8899864
EPI_ISL_8899848
EPI_ISL_8899978
EPI_ISL_8899854
EPI_ISL_8899950
EPI_ISL_8899791
EPI_ISL_8899735
EPI_ISL_8972763
EPI_ISL_8972975
EPI_ISL_8973128
EPI_ISL_8973119
EPI_ISL_8972755
EPI_ISL_8973141
EPI_ISL_8973167
EPI_ISL_8972779
EPI_ISL_8973103
EPI_ISL_8972697
EPI_ISL_8972783
EPI_ISL_8972812
EPI_ISL_8973150
EPI_ISL_8972780
EPI_ISL_8972807
EPI_ISL_8972754
EPI_ISL_8973088
EPI_ISL_8972789
EPI_ISL_8973139
EPI_ISL_8972973
EPI_ISL_8972932
EPI_ISL_8972691
EPI_ISL_8972805
EPI_ISL_8972840
EPI_ISL_8973148
EPI_ISL_8972750
EPI_ISL_8972816
EPI_ISL_8972695
EPI_ISL_8899784
EPI_ISL_8899986
EPI_ISL_8899789
EPI_ISL_8899817
EPI_ISL_8899759
EPI_ISL_8899816
EPI_ISL_8899793
EPI_ISL_8899782
EPI_ISL_8899799
EPI_ISL_8899827
EPI_ISL_8899955
EPI_ISL_8899917
EPI_ISL_8899778
EPI_ISL_8899974
EPI_ISL_8900028
EPI_ISL_8899932
EPI_ISL_8899964
EPI_ISL_8899824
EPI_ISL_8899859
EPI_ISL_8899898
EPI_ISL_8899892
EPI_ISL_8899888
EPI_ISL_8899991
EPI_ISL_8899798
EPI_ISL_8899988
EPI_ISL_8900021
EPI_ISL_8899857
EPI_ISL_8900002
EPI_ISL_8899975
EPI_ISL_8899748
EPI_ISL_8899983
EPI_ISL_8900010
EPI_ISL_8972802
EPI_ISL_8972959
EPI_ISL_8972993
EPI_ISL_8972769
EPI_ISL_8972937
EPI_ISL_8973161
EPI_ISL_8973105
EPI_ISL_8972703
EPI_ISL_8973147
EPI_ISL_8972721
EPI_ISL_8972791
EPI_ISL_8972757
EPI_ISL_8972788
EPI_ISL_8972989
EPI_ISL_8972777
EPI_ISL_8972929
EPI_ISL_8972958
EPI_ISL_8972775
EPI_ISL_8972718
EPI_ISL_8972766
EPI_ISL_8972770
EPI_ISL_8972960
EPI_ISL_8972964
EPI_ISL_8972935
EPI_ISL_8972917
EPI_ISL_8972994
EPI_ISL_8972813
EPI_ISL_8972746
EPI_ISL_8973099
EPI_ISL_8900356
EPI_ISL_8900200
EPI_ISL_8900099
EPI_ISL_8900073
EPI_ISL_8900128
EPI_ISL_8900283
EPI_ISL_8900262
EPI_ISL_8900215
EPI_ISL_8900141
EPI_ISL_8900204
EPI_ISL_8900254
EPI_ISL_8900105
EPI_ISL_8900319
EPI_ISL_8900164
EPI_ISL_8900116
EPI_ISL_8900294
EPI_ISL_8900194
EPI_ISL_8900100
EPI_ISL_8900320
EPI_ISL_8900278
EPI_ISL_8900209
EPI_ISL_8900146
EPI_ISL_8900372
EPI_ISL_8900206
EPI_ISL_8900103
EPI_ISL_8900121
EPI_ISL_8900361
EPI_ISL_8900062
EPI_ISL_8900199
EPI_ISL_8900366
EPI_ISL_8900230
EPI_ISL_8900095
EPI_ISL_8900202
EPI_ISL_8900138
EPI_ISL_8900185
EPI_ISL_8900225
EPI_ISL_8945260
EPI_ISL_8945308
EPI_ISL_8945259
EPI_ISL_8945553
EPI_ISL_8945312
EPI_ISL_8945231
EPI_ISL_8945315
EPI_ISL_8945503
EPI_ISL_8945450
EPI_ISL_8945612
EPI_ISL_8945382
EPI_ISL_8945323
EPI_ISL_8945238
EPI_ISL_8945615
EPI_ISL_8945551
EPI_ISL_8945566
EPI_ISL_8945458
EPI_ISL_8945332
EPI_ISL_8945330
EPI_ISL_8945439
EPI_ISL_8945451
EPI_ISL_8945327
EPI_ISL_8900269
EPI_ISL_8900117
EPI_ISL_8900293
EPI_ISL_8900136
EPI_ISL_8900367
EPI_ISL_8900351
EPI_ISL_8900273
EPI_ISL_8900213
EPI_ISL_8900067
EPI_ISL_8900334
EPI_ISL_8900260
EPI_ISL_8900078
EPI_ISL_8900119
EPI_ISL_8900131
EPI_ISL_8900244
EPI_ISL_8900234
EPI_ISL_8900135
EPI_ISL_8900325
EPI_ISL_8900256
EPI_ISL_8900277
EPI_ISL_8900077
EPI_ISL_8900365
EPI_ISL_8900321
EPI_ISL_8900221
EPI_ISL_8900241
EPI_ISL_8900137
EPI_ISL_8900313
EPI_ISL_8900193
EPI_ISL_8900179
EPI_ISL_8900339
EPI_ISL_8900239
EPI_ISL_8900310
EPI_ISL_8900336
EPI_ISL_8900110
EPI_ISL_8900104
EPI_ISL_8900162
EPI_ISL_8900228
EPI_ISL_8900178
EPI_ISL_8900369
EPI_ISL_8900084
EPI_ISL_8900250
EPI_ISL_8900165
EPI_ISL_8900306
EPI_ISL_8900292
EPI_ISL_8900201
EPI_ISL_8900285
EPI_ISL_8900312
EPI_ISL_8900326
EPI_ISL_8900232
EPI_ISL_8900315
EPI_ISL_8900089
EPI_ISL_8900341
EPI_ISL_8900237
EPI_ISL_8900266
EPI_ISL_8900079
EPI_ISL_8900354
EPI_ISL_8900296
EPI_ISL_8900076
EPI_ISL_8900270
EPI_ISL_8900343
EPI_ISL_8900271
EPI_ISL_8945449
EPI_ISL_8945282
EPI_ISL_8945320
EPI_ISL_8945307
EPI_ISL_8945613
EPI_ISL_8945593
EPI_ISL_8945423
EPI_ISL_8945496
EPI_ISL_8945375
EPI_ISL_8945539
EPI_ISL_8945413
EPI_ISL_8945504
EPI_ISL_8945412
EPI_ISL_8945245
EPI_ISL_8945340
EPI_ISL_8945333
EPI_ISL_8945258
EPI_ISL_8945438
EPI_ISL_8945425
EPI_ISL_8945595
EPI_ISL_8945346
EPI_ISL_8945516
EPI_ISL_8945397
EPI_ISL_8945601
EPI_ISL_8900180
EPI_ISL_8900286
EPI_ISL_8900314
EPI_ISL_8900184
EPI_ISL_8900168
EPI_ISL_8900333
EPI_ISL_8900297
EPI_ISL_8900324
EPI_ISL_8900346
EPI_ISL_8900253
EPI_ISL_8900063
EPI_ISL_8900252
EPI_ISL_8900350
EPI_ISL_8900363
EPI_ISL_8900061
EPI_ISL_8900364
EPI_ISL_8900065
EPI_ISL_8900338
EPI_ISL_8900187
EPI_ISL_8900113
EPI_ISL_8900173
EPI_ISL_8900335
EPI_ISL_8900143
EPI_ISL_8900359
EPI_ISL_8900224
EPI_ISL_8900208
EPI_ISL_8900227
EPI_ISL_8900083
EPI_ISL_8945753
EPI_ISL_8945817
EPI_ISL_8945645
EPI_ISL_8945982
EPI_ISL_8945928
EPI_ISL_8945863
EPI_ISL_8945852
EPI_ISL_8945980
EPI_ISL_8945916
EPI_ISL_8945692
EPI_ISL_8945961
EPI_ISL_8945761
EPI_ISL_8945793
EPI_ISL_8945729
EPI_ISL_8945968
EPI_ISL_8945771
EPI_ISL_8945835
EPI_ISL_8945250
EPI_ISL_8945540
EPI_ISL_8945537
EPI_ISL_8945393
EPI_ISL_8945568
EPI_ISL_8945283
EPI_ISL_8945515
EPI_ISL_8945289
EPI_ISL_8945482
EPI_ISL_8945374
EPI_ISL_8945447
EPI_ISL_8945242
EPI_ISL_8945385
EPI_ISL_8945490
EPI_ISL_8945443
EPI_ISL_8898446
EPI_ISL_8898727
EPI_ISL_8898427
EPI_ISL_8898566
EPI_ISL_8898506
EPI_ISL_8898653
EPI_ISL_8898577
EPI_ISL_8898442
EPI_ISL_8898471
EPI_ISL_8898586
EPI_ISL_8898570
EPI_ISL_8898597
EPI_ISL_8898567
EPI_ISL_8898697
EPI_ISL_8898507
EPI_ISL_8898453
EPI_ISL_8898696
EPI_ISL_8898502
EPI_ISL_8898498
EPI_ISL_8898487
EPI_ISL_8898517
EPI_ISL_8898656
EPI_ISL_8898494
EPI_ISL_8973348
EPI_ISL_8973463
EPI_ISL_8973513
EPI_ISL_8973275
EPI_ISL_8973363
EPI_ISL_8973230
EPI_ISL_8973412
EPI_ISL_8973351
EPI_ISL_8973223
EPI_ISL_8973283
EPI_ISL_8973310
EPI_ISL_8973247
EPI_ISL_8973511
EPI_ISL_8973296
EPI_ISL_8973306
EPI_ISL_8973241
EPI_ISL_8973327
EPI_ISL_8973388
EPI_ISL_8973502
EPI_ISL_8973423
EPI_ISL_8973199
EPI_ISL_8973455
EPI_ISL_8973357
EPI_ISL_8973393
EPI_ISL_8973265
EPI_ISL_8973453
EPI_ISL_8973307
EPI_ISL_8973407
EPI_ISL_8973488
EPI_ISL_8941963
EPI_ISL_8942071
EPI_ISL_8941924
EPI_ISL_8942219
EPI_ISL_8942191
EPI_ISL_8942216
EPI_ISL_8941981
EPI_ISL_8942057
EPI_ISL_8942108
EPI_ISL_8941870
EPI_ISL_8942190
EPI_ISL_8942026
EPI_ISL_8942030
EPI_ISL_8942016
EPI_ISL_8942048
EPI_ISL_8941925
EPI_ISL_8942002
EPI_ISL_8941978
EPI_ISL_8942090
EPI_ISL_8973518
EPI_ISL_8973272
EPI_ISL_8973274
EPI_ISL_8973250
EPI_ISL_8973472
EPI_ISL_8973458
EPI_ISL_8973313
EPI_ISL_8973248
EPI_ISL_8973460
EPI_ISL_8973320
EPI_ISL_8973284
EPI_ISL_8973426
EPI_ISL_8973434
EPI_ISL_8973390
EPI_ISL_8973201
EPI_ISL_8973339
EPI_ISL_8973309
EPI_ISL_8973314
EPI_ISL_8973462
EPI_ISL_8973253
EPI_ISL_8973194
EPI_ISL_8973298
EPI_ISL_8973334
EPI_ISL_8973485
EPI_ISL_8973321
EPI_ISL_8973228
EPI_ISL_8973497
EPI_ISL_8943108
EPI_ISL_8943333
EPI_ISL_8943345
EPI_ISL_8943120
EPI_ISL_8943417
EPI_ISL_8943479
EPI_ISL_8943424
EPI_ISL_8943286
EPI_ISL_8943389
EPI_ISL_8943372
EPI_ISL_8943488
EPI_ISL_8943285
EPI_ISL_8943252
EPI_ISL_8943325
EPI_ISL_8943377
EPI_ISL_8943438
EPI_ISL_8943309
EPI_ISL_8943474
EPI_ISL_8943308
EPI_ISL_8943297
EPI_ISL_8943521
EPI_ISL_8943499
EPI_ISL_8943498
EPI_ISL_8943444
EPI_ISL_8943379
EPI_ISL_8943104
EPI_ISL_8943125
EPI_ISL_8943493
EPI_ISL_8847831
EPI_ISL_8847859
EPI_ISL_8848020
EPI_ISL_8847758
EPI_ISL_8847907
EPI_ISL_8847736
EPI_ISL_8896033
EPI_ISL_8896120
EPI_ISL_8896300
EPI_ISL_8898327
EPI_ISL_8896309
EPI_ISL_8896102
EPI_ISL_8896049
EPI_ISL_8898312
EPI_ISL_8896310
EPI_ISL_8896137
EPI_ISL_8896061
EPI_ISL_8896305
EPI_ISL_8898300
EPI_ISL_8898363
EPI_ISL_8896103
EPI_ISL_8898272
EPI_ISL_8896135
EPI_ISL_8898308
EPI_ISL_8898345
EPI_ISL_8896280
EPI_ISL_8898400
EPI_ISL_8896066
EPI_ISL_8896139
EPI_ISL_8898341
EPI_ISL_8898294
EPI_ISL_8898295
EPI_ISL_8896108
EPI_ISL_8896151
EPI_ISL_8896128
EPI_ISL_8943267
EPI_ISL_8943318
EPI_ISL_8943399
EPI_ISL_8943420
EPI_ISL_8943329
EPI_ISL_8943506
EPI_ISL_8943111
EPI_ISL_8943219
EPI_ISL_8943375
EPI_ISL_8943522
EPI_ISL_8943353
EPI_ISL_8943388
EPI_ISL_8943261
EPI_ISL_8943157
EPI_ISL_8943133
EPI_ISL_8943515
EPI_ISL_8943240
EPI_ISL_8943242
EPI_ISL_8943158
EPI_ISL_8943277
EPI_ISL_8943221
EPI_ISL_8943336
EPI_ISL_8943121
EPI_ISL_8943202
EPI_ISL_8943440
EPI_ISL_8943436
EPI_ISL_8943246
EPI_ISL_8943491
EPI_ISL_8943263
EPI_ISL_8943334
EPI_ISL_8943509
EPI_ISL_8943392
EPI_ISL_8943360
EPI_ISL_8943507
EPI_ISL_8943450
EPI_ISL_8847771
EPI_ISL_8847825
EPI_ISL_8847903
EPI_ISL_8847765
EPI_ISL_8847935
EPI_ISL_8847786
EPI_ISL_8847885
EPI_ISL_8847863
EPI_ISL_8847866
EPI_ISL_8898278
EPI_ISL_8896039
EPI_ISL_8896104
EPI_ISL_8896097
EPI_ISL_8896062
EPI_ISL_8896263
EPI_ISL_8896111
EPI_ISL_8896316
EPI_ISL_8896284
EPI_ISL_8896297
EPI_ISL_8896247
EPI_ISL_8898344
EPI_ISL_8896253
EPI_ISL_8898362
EPI_ISL_8896294
EPI_ISL_8896105
EPI_ISL_8896154
EPI_ISL_8896145
EPI_ISL_8896129
EPI_ISL_8896259
EPI_ISL_8896261
EPI_ISL_8896069
EPI_ISL_8896084
EPI_ISL_8898355
EPI_ISL_8896255
EPI_ISL_8896270
EPI_ISL_8898359
EPI_ISL_8898384
EPI_ISL_8898305
EPI_ISL_8896136
EPI_ISL_8896094
EPI_ISL_8942874
EPI_ISL_8943049
EPI_ISL_8942838
EPI_ISL_8942827
EPI_ISL_8942688
EPI_ISL_8942947
EPI_ISL_8942898
EPI_ISL_8942674
EPI_ISL_8943095
EPI_ISL_8942924
EPI_ISL_8942958
EPI_ISL_8943070
EPI_ISL_8942915
EPI_ISL_8942805
EPI_ISL_8942770
EPI_ISL_8942985
EPI_ISL_8942766
EPI_ISL_8943023
EPI_ISL_8942816
EPI_ISL_8942798
EPI_ISL_8943041
EPI_ISL_8942852
EPI_ISL_8942844
EPI_ISL_8942891
EPI_ISL_8942953
EPI_ISL_8847793
EPI_ISL_8847929
EPI_ISL_8847862
EPI_ISL_8847946
EPI_ISL_8847993
EPI_ISL_8847799
EPI_ISL_8847756
EPI_ISL_8847798
EPI_ISL_8847939
EPI_ISL_8847829
EPI_ISL_8847867
EPI_ISL_8847960
EPI_ISL_8944827
EPI_ISL_8944847
EPI_ISL_8944708
EPI_ISL_8944732
EPI_ISL_8944918
EPI_ISL_8945112
EPI_ISL_8944799
EPI_ISL_8945013
EPI_ISL_8944757
EPI_ISL_8944963
EPI_ISL_8944771
EPI_ISL_8944897
EPI_ISL_8944881
EPI_ISL_8944905
EPI_ISL_8944834
EPI_ISL_8944798
EPI_ISL_8944716
EPI_ISL_8945051
EPI_ISL_8944767
EPI_ISL_8944874
EPI_ISL_8944861
EPI_ISL_8944979
EPI_ISL_8945054
EPI_ISL_8944727
EPI_ISL_8944836
EPI_ISL_8945111
EPI_ISL_8944788
EPI_ISL_8944895
EPI_ISL_8945014
EPI_ISL_8944913
EPI_ISL_8944792
EPI_ISL_8945038
EPI_ISL_8944855
EPI_ISL_8944946
EPI_ISL_8945106
EPI_ISL_8943884
EPI_ISL_8943816
EPI_ISL_8943541
EPI_ISL_8943744
EPI_ISL_8943782
EPI_ISL_8943799
EPI_ISL_8943613
EPI_ISL_8943770
EPI_ISL_8943609
EPI_ISL_8943924
EPI_ISL_8943566
EPI_ISL_8943946
EPI_ISL_8943694
EPI_ISL_8943628
EPI_ISL_8943729
EPI_ISL_8943902
EPI_ISL_8943716
EPI_ISL_8943818
EPI_ISL_8943658
EPI_ISL_8943826
EPI_ISL_8943804
EPI_ISL_8943862
EPI_ISL_8944752
EPI_ISL_8945026
EPI_ISL_8944992
EPI_ISL_8945084
EPI_ISL_8944826
EPI_ISL_8944873
EPI_ISL_8944773
EPI_ISL_8944965
EPI_ISL_8945001
EPI_ISL_8944948
EPI_ISL_8944748
EPI_ISL_8945103
EPI_ISL_8944883
EPI_ISL_8944712
EPI_ISL_8944741
EPI_ISL_8944808
EPI_ISL_8945012
EPI_ISL_8944731
EPI_ISL_9002288
EPI_ISL_8944898
EPI_ISL_8944932
EPI_ISL_8944715
EPI_ISL_8944969
EPI_ISL_8944940
EPI_ISL_8945090
EPI_ISL_8944956
EPI_ISL_8944794
EPI_ISL_8945065
EPI_ISL_8945041
EPI_ISL_8944718
EPI_ISL_8945020
EPI_ISL_8944831
EPI_ISL_8933502
EPI_ISL_8933215
EPI_ISL_8933464
EPI_ISL_8932999
EPI_ISL_8933510
EPI_ISL_8933456
EPI_ISL_8933313
EPI_ISL_8933466
EPI_ISL_8933009
EPI_ISL_8933012
EPI_ISL_8933261
EPI_ISL_8933435
EPI_ISL_8933191
EPI_ISL_8933604
EPI_ISL_8933014
EPI_ISL_8933436
EPI_ISL_8933005
EPI_ISL_8933441
EPI_ISL_8933373
EPI_ISL_8933237
EPI_ISL_8933359
EPI_ISL_8933112
EPI_ISL_8933003
EPI_ISL_8933025
EPI_ISL_8933170
EPI_ISL_8933357
EPI_ISL_8933590
EPI_ISL_8933167
EPI_ISL_8933098
EPI_ISL_8933067
EPI_ISL_8933004
EPI_ISL_8932916
EPI_ISL_8932982
EPI_ISL_8932974
EPI_ISL_8932843
EPI_ISL_8932989
EPI_ISL_8932918
EPI_ISL_8933821
EPI_ISL_8934312
EPI_ISL_8934254
EPI_ISL_8934171
EPI_ISL_8934229
EPI_ISL_8933665
EPI_ISL_8934299
EPI_ISL_8934006
EPI_ISL_8934030
EPI_ISL_8933771
EPI_ISL_8933949
EPI_ISL_8933954
EPI_ISL_8933823
EPI_ISL_8933996
EPI_ISL_8934307
EPI_ISL_8934337
EPI_ISL_8933864
EPI_ISL_8933882
EPI_ISL_8933805
EPI_ISL_8934105
EPI_ISL_8934165
EPI_ISL_8933673
EPI_ISL_8933872
EPI_ISL_8934028
EPI_ISL_8934175
EPI_ISL_8934284
EPI_ISL_8933880
EPI_ISL_8934363
EPI_ISL_8934017
EPI_ISL_8934190
EPI_ISL_8934040
EPI_ISL_8941844
EPI_ISL_8941607
EPI_ISL_8941413
EPI_ISL_8941458
EPI_ISL_8941712
EPI_ISL_8941609
EPI_ISL_8941582
EPI_ISL_8941440
EPI_ISL_8941729
EPI_ISL_8941525
EPI_ISL_8941462
EPI_ISL_8941422
EPI_ISL_8941403
EPI_ISL_8941578
EPI_ISL_8934353
EPI_ISL_8934280
EPI_ISL_8934167
EPI_ISL_8933986
EPI_ISL_8934012
EPI_ISL_8934224
EPI_ISL_8933947
EPI_ISL_8934319
EPI_ISL_8934288
EPI_ISL_8933910
EPI_ISL_8934185
EPI_ISL_8934069
EPI_ISL_8933709
EPI_ISL_8933668
EPI_ISL_8933878
EPI_ISL_8934316
EPI_ISL_8933718
EPI_ISL_8934098
EPI_ISL_8930818
EPI_ISL_8930824
EPI_ISL_8930976
EPI_ISL_8930881
EPI_ISL_8930787
EPI_ISL_8930722
EPI_ISL_8930739
EPI_ISL_8930969
EPI_ISL_8930993
EPI_ISL_8930889
EPI_ISL_8930867
EPI_ISL_8930841
EPI_ISL_8930828
EPI_ISL_8931012
EPI_ISL_8941488
EPI_ISL_8941480
EPI_ISL_8941423
EPI_ISL_8941616
EPI_ISL_8941571
EPI_ISL_8941624
EPI_ISL_8941535
EPI_ISL_8941634
EPI_ISL_8941768
EPI_ISL_8941735
EPI_ISL_8941517
EPI_ISL_8941590
EPI_ISL_8941473
EPI_ISL_8941637
EPI_ISL_8941604
EPI_ISL_8941703
EPI_ISL_8930747
EPI_ISL_8930873
EPI_ISL_8930822
EPI_ISL_8930879
EPI_ISL_8930859
EPI_ISL_8930796
EPI_ISL_8930766
EPI_ISL_8930882
EPI_ISL_8930908
EPI_ISL_8930897
EPI_ISL_8930877
EPI_ISL_8930896
EPI_ISL_8930835
EPI_ISL_8930786
EPI_ISL_8931013
EPI_ISL_8930974
EPI_ISL_8930740
EPI_ISL_8930742
EPI_ISL_8930863
EPI_ISL_8930778
EPI_ISL_8930767
EPI_ISL_8930987
EPI_ISL_8930845
EPI_ISL_8930831
EPI_ISL_8930843
EPI_ISL_8930800
EPI_ISL_8931026
EPI_ISL_8930899
EPI_ISL_8930720
EPI_ISL_8930921
EPI_ISL_8930952
EPI_ISL_8930754
EPI_ISL_8931006
EPI_ISL_8930992
EPI_ISL_8930825
EPI_ISL_8930982
EPI_ISL_8941370
EPI_ISL_8941272
EPI_ISL_8941021
EPI_ISL_8941187
EPI_ISL_8941094
EPI_ISL_8941275
EPI_ISL_8941352
EPI_ISL_8941057
EPI_ISL_8941241
EPI_ISL_8941392
EPI_ISL_8941185
EPI_ISL_8931289
EPI_ISL_8931498
EPI_ISL_8931526
EPI_ISL_8931426
EPI_ISL_8931349
EPI_ISL_8931516
EPI_ISL_8931450
EPI_ISL_8931376
EPI_ISL_8931559
EPI_ISL_8931964
EPI_ISL_8931418
EPI_ISL_8931363
EPI_ISL_8931410
EPI_ISL_8932581
EPI_ISL_8932082
EPI_ISL_8932149
EPI_ISL_8932560
EPI_ISL_8932158
EPI_ISL_8932527
EPI_ISL_8932086
EPI_ISL_8932480
EPI_ISL_8932134
EPI_ISL_8932161
EPI_ISL_8932163
EPI_ISL_8932090
EPI_ISL_8932119
EPI_ISL_8932168
EPI_ISL_8932563
EPI_ISL_8932508
EPI_ISL_8932160
EPI_ISL_8932132
EPI_ISL_8932507
EPI_ISL_8932142
EPI_ISL_8932127
EPI_ISL_8932139
EPI_ISL_8931403
EPI_ISL_8931385
EPI_ISL_8931296
EPI_ISL_8932039
EPI_ISL_8931443
EPI_ISL_8931523
EPI_ISL_8932016
EPI_ISL_8931496
EPI_ISL_8931292
EPI_ISL_8931398
EPI_ISL_8931483
EPI_ISL_8932019
EPI_ISL_8969873
EPI_ISL_8969887
EPI_ISL_8969880
EPI_ISL_8969710
EPI_ISL_8969936
EPI_ISL_8969908
EPI_ISL_8969687
EPI_ISL_8969934
EPI_ISL_8969882
EPI_ISL_8969727
EPI_ISL_8969961
EPI_ISL_8970022
EPI_ISL_8969743
EPI_ISL_8970035
EPI_ISL_8969732
EPI_ISL_8969708
EPI_ISL_8969779
EPI_ISL_8969975
EPI_ISL_8970060
EPI_ISL_8969929
EPI_ISL_8969730
EPI_ISL_8969854
EPI_ISL_8969740
EPI_ISL_8969668
EPI_ISL_8969838
EPI_ISL_8969716
EPI_ISL_8969835
EPI_ISL_8970033
EPI_ISL_8969840
EPI_ISL_8969956
EPI_ISL_8969870
EPI_ISL_8969793
EPI_ISL_8969905
EPI_ISL_8970034
EPI_ISL_8969796
EPI_ISL_8970086
EPI_ISL_8969746
EPI_ISL_8969805
EPI_ISL_8969953
EPI_ISL_8970078
EPI_ISL_8969902
EPI_ISL_8969820
EPI_ISL_8969943
EPI_ISL_8969907
EPI_ISL_8969692
EPI_ISL_8969832
EPI_ISL_8969673
EPI_ISL_8969842
EPI_ISL_8969752
EPI_ISL_8970005
EPI_ISL_8969778
EPI_ISL_8970151
EPI_ISL_8970177
EPI_ISL_8970444
EPI_ISL_8970211
EPI_ISL_8970308
EPI_ISL_8970116
EPI_ISL_8970141
EPI_ISL_8970250
EPI_ISL_8970495
EPI_ISL_8970343
EPI_ISL_8970228
EPI_ISL_8970270
EPI_ISL_8970429
EPI_ISL_8970275
EPI_ISL_8970331
EPI_ISL_8970277
EPI_ISL_8970195
EPI_ISL_8970380
EPI_ISL_8970128
EPI_ISL_8970419
EPI_ISL_8970266
EPI_ISL_8970453
EPI_ISL_8970354
EPI_ISL_8970124
EPI_ISL_8970364
EPI_ISL_8970492
EPI_ISL_8970382
EPI_ISL_8970203
EPI_ISL_8970152
EPI_ISL_8970095
EPI_ISL_8970107
EPI_ISL_8970143
EPI_ISL_8970412
EPI_ISL_8970287
EPI_ISL_8970190
EPI_ISL_8970242
EPI_ISL_8970135
EPI_ISL_8970196
EPI_ISL_8970473
EPI_ISL_8970474
EPI_ISL_8970372
EPI_ISL_8970221
EPI_ISL_8970129
EPI_ISL_8970487
EPI_ISL_8970096
EPI_ISL_8970224
EPI_ISL_8970172
EPI_ISL_8970101
EPI_ISL_8970329
EPI_ISL_8970407
EPI_ISL_8970397
EPI_ISL_8970435
EPI_ISL_8966471
EPI_ISL_8966355
EPI_ISL_8966492
EPI_ISL_8966405
EPI_ISL_8966500
EPI_ISL_8966442
EPI_ISL_8968499
EPI_ISL_8968589
EPI_ISL_8968726
EPI_ISL_8968413
EPI_ISL_8968708
EPI_ISL_8968550
EPI_ISL_8968584
EPI_ISL_8968582
EPI_ISL_8968441
EPI_ISL_8968566
EPI_ISL_8968423
EPI_ISL_8968549
EPI_ISL_8968524
EPI_ISL_8968660
EPI_ISL_8968733
EPI_ISL_8968526
EPI_ISL_8968667
EPI_ISL_8968641
EPI_ISL_8968642
EPI_ISL_8968629
EPI_ISL_8968543
EPI_ISL_8968483
EPI_ISL_8968508
EPI_ISL_8968691
EPI_ISL_8968462
EPI_ISL_8968438
EPI_ISL_8968507
EPI_ISL_8969070
EPI_ISL_8969112
EPI_ISL_8969113
EPI_ISL_8969325
EPI_ISL_8969215
EPI_ISL_8969331
EPI_ISL_8969271
EPI_ISL_8969135
EPI_ISL_8969157
EPI_ISL_8969156
EPI_ISL_8969209
EPI_ISL_8969081
EPI_ISL_8969245
EPI_ISL_8969064
EPI_ISL_8969101
EPI_ISL_8969127
EPI_ISL_8969134
EPI_ISL_8969353
EPI_ISL_8969104
EPI_ISL_8969309
EPI_ISL_8969151
EPI_ISL_8969091
EPI_ISL_8967359
EPI_ISL_8967275
EPI_ISL_8967266
EPI_ISL_8967227
EPI_ISL_8967314
EPI_ISL_8969304
EPI_ISL_8969114
EPI_ISL_8969180
EPI_ISL_8969144
EPI_ISL_8969068
EPI_ISL_8969329
EPI_ISL_8969233
EPI_ISL_8969071
EPI_ISL_8969140
EPI_ISL_8969148
EPI_ISL_8969118
EPI_ISL_8969061
EPI_ISL_8969079
EPI_ISL_8969102
EPI_ISL_8969067
EPI_ISL_8969084
EPI_ISL_8969322
EPI_ISL_8969264
EPI_ISL_8969083
EPI_ISL_8969173
EPI_ISL_8969074
EPI_ISL_8969232
EPI_ISL_8969290
EPI_ISL_8969082
EPI_ISL_8969312
EPI_ISL_8969221
EPI_ISL_8969237
EPI_ISL_8969136
EPI_ISL_8967047
EPI_ISL_8967134
EPI_ISL_8967099
EPI_ISL_8967066
EPI_ISL_8966911
EPI_ISL_8967194
EPI_ISL_8966944
EPI_ISL_8967000
EPI_ISL_8966943
EPI_ISL_8966955
EPI_ISL_8967025
EPI_ISL_8967198
EPI_ISL_8967166
EPI_ISL_8966893
EPI_ISL_8967145
EPI_ISL_8966889
EPI_ISL_8967052
EPI_ISL_8967193
EPI_ISL_8966910
EPI_ISL_8966999
EPI_ISL_8967158
EPI_ISL_8967083
EPI_ISL_8966954
EPI_ISL_8967068
EPI_ISL_8967085
EPI_ISL_8966977
EPI_ISL_8966945
EPI_ISL_8967029
EPI_ISL_8967053
EPI_ISL_8966958
EPI_ISL_8967064
EPI_ISL_8967016
EPI_ISL_8967161
EPI_ISL_8967110
EPI_ISL_8966900
EPI_ISL_8966962
EPI_ISL_8967185
EPI_ISL_8967192
EPI_ISL_8967118
EPI_ISL_8966913
EPI_ISL_8966925
EPI_ISL_8966951
EPI_ISL_8966920
EPI_ISL_8966935
EPI_ISL_8967162
EPI_ISL_8967075
EPI_ISL_8967127
EPI_ISL_8966938
EPI_ISL_8967097
EPI_ISL_8967058
EPI_ISL_8967007
EPI_ISL_8967174
EPI_ISL_8967147
EPI_ISL_8967122
EPI_ISL_8967136
EPI_ISL_8966980
EPI_ISL_8967100
EPI_ISL_8967071
EPI_ISL_8967060
EPI_ISL_8967076
EPI_ISL_8966932
EPI_ISL_8966995
EPI_ISL_8967130
EPI_ISL_8967172
EPI_ISL_8967088
EPI_ISL_8967020
EPI_ISL_8967062
EPI_ISL_8966905
EPI_ISL_8966981
EPI_ISL_8966942
EPI_ISL_8966891
EPI_ISL_8967178
EPI_ISL_8967015
EPI_ISL_8967073
EPI_ISL_8966894
EPI_ISL_8966902
EPI_ISL_8967023
EPI_ISL_8966969
EPI_ISL_8967049
EPI_ISL_8967002
EPI_ISL_8967067
EPI_ISL_8966926
EPI_ISL_8966949
EPI_ISL_8967005
EPI_ISL_8966888
EPI_ISL_8967093
EPI_ISL_8966974
EPI_ISL_8966917
EPI_ISL_8967070
EPI_ISL_8967006
EPI_ISL_8966906
EPI_ISL_8966996
EPI_ISL_8966899
EPI_ISL_8966205
EPI_ISL_8965946
EPI_ISL_8966052
EPI_ISL_8966176
EPI_ISL_8966131
EPI_ISL_8966252
EPI_ISL_8966171
EPI_ISL_8966135
EPI_ISL_8965966
EPI_ISL_8966029
EPI_ISL_8966045
EPI_ISL_8966179
EPI_ISL_8966103
EPI_ISL_8966134
EPI_ISL_8965961
EPI_ISL_8966223
EPI_ISL_8966035
EPI_ISL_8965980
EPI_ISL_8966089
EPI_ISL_8966196
EPI_ISL_8966034
EPI_ISL_8966009
EPI_ISL_8966149
EPI_ISL_8966166
EPI_ISL_8963407
EPI_ISL_8963443
EPI_ISL_8963367
EPI_ISL_8963176
EPI_ISL_8963145
EPI_ISL_8963103
EPI_ISL_8963431
EPI_ISL_8963272
EPI_ISL_8963158
EPI_ISL_8963121
EPI_ISL_8963446
EPI_ISL_8963180
EPI_ISL_8963190
EPI_ISL_8963378
EPI_ISL_8963397
EPI_ISL_8962799
EPI_ISL_8962802
EPI_ISL_8963034
EPI_ISL_8963043
EPI_ISL_8962611
EPI_ISL_8962817
EPI_ISL_8962750
EPI_ISL_8962610
EPI_ISL_8962929
EPI_ISL_8962867
EPI_ISL_8962859
EPI_ISL_8962614
EPI_ISL_8962983
EPI_ISL_8962607
EPI_ISL_8962667
EPI_ISL_8962663
EPI_ISL_8963020
EPI_ISL_8962957
EPI_ISL_8962840
EPI_ISL_8962781
EPI_ISL_8962752
EPI_ISL_8963002
EPI_ISL_8962737
EPI_ISL_8962814
EPI_ISL_8963798
EPI_ISL_8961339
EPI_ISL_8961580
EPI_ISL_8961483
EPI_ISL_8961421
EPI_ISL_8961511
EPI_ISL_8961546
EPI_ISL_8961427
EPI_ISL_8961235
EPI_ISL_8961615
EPI_ISL_8961646
EPI_ISL_8961638
EPI_ISL_8961617
EPI_ISL_8961558
EPI_ISL_8961288
EPI_ISL_8961375
EPI_ISL_8961589
EPI_ISL_8961454
EPI_ISL_8961267
EPI_ISL_8961446
EPI_ISL_8961618
EPI_ISL_8963099
EPI_ISL_8963307
EPI_ISL_8963302
EPI_ISL_8963401
EPI_ISL_8963234
EPI_ISL_8963432
EPI_ISL_8963319
EPI_ISL_8963360
EPI_ISL_8963334
EPI_ISL_8963382
EPI_ISL_8963089
EPI_ISL_8963426
EPI_ISL_8963328
EPI_ISL_8963394
EPI_ISL_8963320
EPI_ISL_8963186
EPI_ISL_8963244
EPI_ISL_8963398
EPI_ISL_8963370
EPI_ISL_8963124
EPI_ISL_8961362
EPI_ISL_8961452
EPI_ISL_8961611
EPI_ISL_8961404
EPI_ISL_8961260
EPI_ISL_8961319
EPI_ISL_8961408
EPI_ISL_8961610
EPI_ISL_8961280
EPI_ISL_8961307
EPI_ISL_8961523
EPI_ISL_8961464
EPI_ISL_8961242
EPI_ISL_8961306
EPI_ISL_8961368
EPI_ISL_8961571
EPI_ISL_8961532
EPI_ISL_8961359
EPI_ISL_8961217
EPI_ISL_8961299
EPI_ISL_8961530
EPI_ISL_8961478
EPI_ISL_8961455
EPI_ISL_8961470
EPI_ISL_8961579
EPI_ISL_8961311
EPI_ISL_8961220
EPI_ISL_8961419
EPI_ISL_8961283
EPI_ISL_8961390
EPI_ISL_8963598
EPI_ISL_8963456
EPI_ISL_8963616
EPI_ISL_8963477
EPI_ISL_8963726
EPI_ISL_8963678
EPI_ISL_8963515
EPI_ISL_8963475
EPI_ISL_8963681
EPI_ISL_8963599
EPI_ISL_8963624
EPI_ISL_8963734
EPI_ISL_8963488
EPI_ISL_8963474
EPI_ISL_8963508
EPI_ISL_8963621
EPI_ISL_8963723
EPI_ISL_8963623
EPI_ISL_8963642
EPI_ISL_8963579
EPI_ISL_8963539
EPI_ISL_8963634
EPI_ISL_8963617
EPI_ISL_8963581
EPI_ISL_8963483
EPI_ISL_8963517
EPI_ISL_8963686
EPI_ISL_8963535
EPI_ISL_8963596
EPI_ISL_8999847
EPI_ISL_8999732
EPI_ISL_8999739
EPI_ISL_8999706
EPI_ISL_8999613
EPI_ISL_8999639
EPI_ISL_8999866
EPI_ISL_8999791
EPI_ISL_8999633
EPI_ISL_8999588
EPI_ISL_8999837
EPI_ISL_8999870
EPI_ISL_8999703
EPI_ISL_8999856
EPI_ISL_8999841
EPI_ISL_8999635
EPI_ISL_8999758
EPI_ISL_8999716
EPI_ISL_8999684
EPI_ISL_8999717
EPI_ISL_8999632
EPI_ISL_8999748
EPI_ISL_8999569
EPI_ISL_8999710
EPI_ISL_9000167
EPI_ISL_8999976
EPI_ISL_9000162
EPI_ISL_9000198
EPI_ISL_9000157
EPI_ISL_9000163
EPI_ISL_8999991
EPI_ISL_9000125
EPI_ISL_9000204
EPI_ISL_8999883
EPI_ISL_8999896
EPI_ISL_9000026
EPI_ISL_9000219
EPI_ISL_9000155
EPI_ISL_8999973
EPI_ISL_9000142
EPI_ISL_9000137
EPI_ISL_9000134
EPI_ISL_8999982
EPI_ISL_9000023
EPI_ISL_9000244
EPI_ISL_8999986
EPI_ISL_8999920
EPI_ISL_8999954
EPI_ISL_8999929
EPI_ISL_9000205
EPI_ISL_8965370
EPI_ISL_8965643
EPI_ISL_8965492
EPI_ISL_8965527
EPI_ISL_8965667
EPI_ISL_8965376
EPI_ISL_8965359
EPI_ISL_8965639
EPI_ISL_8965666
EPI_ISL_8965664
EPI_ISL_8965534
EPI_ISL_8965587
EPI_ISL_8965545
EPI_ISL_8965637
EPI_ISL_8965462
EPI_ISL_8965579
EPI_ISL_8965442
EPI_ISL_8965645
EPI_ISL_8965609
EPI_ISL_8965383
EPI_ISL_8965357
EPI_ISL_8965398
EPI_ISL_8965353
EPI_ISL_9002118
EPI_ISL_9002146
EPI_ISL_9002151
EPI_ISL_9002075
EPI_ISL_9002003
EPI_ISL_9002228
EPI_ISL_9002098
EPI_ISL_9002266
EPI_ISL_9002269
EPI_ISL_8999000
EPI_ISL_8998672
EPI_ISL_8998919
EPI_ISL_8998728
EPI_ISL_8998974
EPI_ISL_8998946
EPI_ISL_8998696
EPI_ISL_8998969
EPI_ISL_8998810
EPI_ISL_8998896
EPI_ISL_8999060
EPI_ISL_8998689
EPI_ISL_8998739
EPI_ISL_8999005
EPI_ISL_8998912
EPI_ISL_8998846
EPI_ISL_8998803
EPI_ISL_8998929
EPI_ISL_8998629
EPI_ISL_8999021
EPI_ISL_8998613
EPI_ISL_8998742
EPI_ISL_8998757
EPI_ISL_8998765
EPI_ISL_8998842
EPI_ISL_8998971
EPI_ISL_8998988
EPI_ISL_8998681
EPI_ISL_8998644
EPI_ISL_8998627
EPI_ISL_8998653
EPI_ISL_8998834
EPI_ISL_8998738
EPI_ISL_8998848
EPI_ISL_8999020
EPI_ISL_8998752
EPI_ISL_8998928
EPI_ISL_8998858
EPI_ISL_8998910
EPI_ISL_8998892
EPI_ISL_8998934
EPI_ISL_8998889
EPI_ISL_8998722
EPI_ISL_8998849
EPI_ISL_8998962
EPI_ISL_8998776
EPI_ISL_8998745
EPI_ISL_9069009
EPI_ISL_9069449
EPI_ISL_8965262
EPI_ISL_8965315
EPI_ISL_8965312
EPI_ISL_8965325
EPI_ISL_8965221
EPI_ISL_8965297
EPI_ISL_8965205
EPI_ISL_8965302
EPI_ISL_8965305
EPI_ISL_8965249
EPI_ISL_8965276
EPI_ISL_8965339
EPI_ISL_8965157
EPI_ISL_8965239
EPI_ISL_8965272
EPI_ISL_8965223
EPI_ISL_8965345
EPI_ISL_8965294
EPI_ISL_8965212
EPI_ISL_8965346
EPI_ISL_8965179
EPI_ISL_8965347
EPI_ISL_8965290
EPI_ISL_8965235
EPI_ISL_8965283
EPI_ISL_8965303
EPI_ISL_8965197
EPI_ISL_8965166
EPI_ISL_8965200
EPI_ISL_8965277
EPI_ISL_8965245
EPI_ISL_8965299
EPI_ISL_8965331
EPI_ISL_8965237
EPI_ISL_8965228
EPI_ISL_8965213
EPI_ISL_8965284
EPI_ISL_8965204
EPI_ISL_8965209
EPI_ISL_8965181
EPI_ISL_8965176
EPI_ISL_8965165
EPI_ISL_8965163
EPI_ISL_8965318
EPI_ISL_8965225
EPI_ISL_8965161
EPI_ISL_8965187
EPI_ISL_8965263
EPI_ISL_8965333
EPI_ISL_8965217
EPI_ISL_8965190
EPI_ISL_8999197
EPI_ISL_8999398
EPI_ISL_8999439
EPI_ISL_8999096
EPI_ISL_8999084
EPI_ISL_8999497
EPI_ISL_8999406
EPI_ISL_8999436
EPI_ISL_8999250
EPI_ISL_8999080
EPI_ISL_8999354
EPI_ISL_8999067
EPI_ISL_8999182
EPI_ISL_8999367
EPI_ISL_8999494
EPI_ISL_8999318
EPI_ISL_8999156
EPI_ISL_8999336
EPI_ISL_8999478
EPI_ISL_8999256
EPI_ISL_8999101
EPI_ISL_8999100
EPI_ISL_8999247
EPI_ISL_8999071
EPI_ISL_8999068
EPI_ISL_8999164
EPI_ISL_8999333
EPI_ISL_8999443
EPI_ISL_8999179
EPI_ISL_8999513
EPI_ISL_8999330
EPI_ISL_8999308
EPI_ISL_8999331
EPI_ISL_8999440
EPI_ISL_8999160
EPI_ISL_8999081
EPI_ISL_8999090
EPI_ISL_8999348
EPI_ISL_8999216
EPI_ISL_8999210
EPI_ISL_8999147
EPI_ISL_8999445
EPI_ISL_8999510
EPI_ISL_8999121
EPI_ISL_8999483
EPI_ISL_8999481
EPI_ISL_8999355
EPI_ISL_8999213
EPI_ISL_8999381
EPI_ISL_9001229
EPI_ISL_9001373
EPI_ISL_9001232
EPI_ISL_9001356
EPI_ISL_9001342
EPI_ISL_9001256
EPI_ISL_9001362
EPI_ISL_9001318
EPI_ISL_9001320
EPI_ISL_9001374
EPI_ISL_9069097
EPI_ISL_9069095
EPI_ISL_9069049
EPI_ISL_9069040
EPI_ISL_8996325
EPI_ISL_8996075
EPI_ISL_8996286
EPI_ISL_8996147
EPI_ISL_8996289
EPI_ISL_8996069
EPI_ISL_8996305
EPI_ISL_8996255
EPI_ISL_8996153
EPI_ISL_8996234
EPI_ISL_8996265
EPI_ISL_8996317
EPI_ISL_8996166
EPI_ISL_8996082
EPI_ISL_8996287
EPI_ISL_8996259
EPI_ISL_8996247
EPI_ISL_8996170
EPI_ISL_8995577
EPI_ISL_8995707
EPI_ISL_8995789
EPI_ISL_8995476
EPI_ISL_8995469
EPI_ISL_8995667
EPI_ISL_8995466
EPI_ISL_8995675
EPI_ISL_8995529
EPI_ISL_8995594
EPI_ISL_8995535
EPI_ISL_8995802
EPI_ISL_8995611
EPI_ISL_8995574
EPI_ISL_8995537
EPI_ISL_8996137
EPI_ISL_8996132
EPI_ISL_8996246
EPI_ISL_8996052
EPI_ISL_8996157
EPI_ISL_8996294
EPI_ISL_8996104
EPI_ISL_8996217
EPI_ISL_8996229
EPI_ISL_8996046
EPI_ISL_8996338
EPI_ISL_9074478
EPI_ISL_9074645
EPI_ISL_9074223
EPI_ISL_9074903
EPI_ISL_9074741
EPI_ISL_9074462
EPI_ISL_9074571
EPI_ISL_9074728
EPI_ISL_9074650
EPI_ISL_9074685
EPI_ISL_9074876
EPI_ISL_9074499
EPI_ISL_9074768
EPI_ISL_9074117
EPI_ISL_9074636
EPI_ISL_9074856
EPI_ISL_9074188
EPI_ISL_9074773
EPI_ISL_9074521
EPI_ISL_9074181
EPI_ISL_8994014
EPI_ISL_8993868
EPI_ISL_8993858
EPI_ISL_8994003
EPI_ISL_8993843
EPI_ISL_8993887
EPI_ISL_8993998
EPI_ISL_8993851
EPI_ISL_9135058
EPI_ISL_9135148
EPI_ISL_9135170
EPI_ISL_9135196
EPI_ISL_9135115
EPI_ISL_9135112
EPI_ISL_9135174
EPI_ISL_9135062
EPI_ISL_9135203
EPI_ISL_9135139
EPI_ISL_9135080
EPI_ISL_9135183
EPI_ISL_9077094
EPI_ISL_9077318
EPI_ISL_9076753
EPI_ISL_9077081
EPI_ISL_9076739
EPI_ISL_9077232
EPI_ISL_9077289
EPI_ISL_9076723
EPI_ISL_9077286
EPI_ISL_9076782
EPI_ISL_9077130
EPI_ISL_9077097
EPI_ISL_9076552
EPI_ISL_9077110
EPI_ISL_9076684
EPI_ISL_9076693
EPI_ISL_9076529
EPI_ISL_9076794
EPI_ISL_9076563
EPI_ISL_9077197
EPI_ISL_9076576
EPI_ISL_9077346
EPI_ISL_9076644
EPI_ISL_9077350
EPI_ISL_9077139
EPI_ISL_9076784
EPI_ISL_9077363
EPI_ISL_9076736
EPI_ISL_9077321
EPI_ISL_9077263
EPI_ISL_9077133
EPI_ISL_9076763
EPI_ISL_9077146
EPI_ISL_9077162
EPI_ISL_9077335
EPI_ISL_9077114
EPI_ISL_9076729
EPI_ISL_9077259
EPI_ISL_9076701
EPI_ISL_9076795
EPI_ISL_9076788
EPI_ISL_9076535
EPI_ISL_9076642
EPI_ISL_9077215
EPI_ISL_9076640
EPI_ISL_9077219
EPI_ISL_9077205
EPI_ISL_9076823
EPI_ISL_9076550
EPI_ISL_9076810
EPI_ISL_9076587
EPI_ISL_9077239
EPI_ISL_9077287
EPI_ISL_9077225
EPI_ISL_9073140
EPI_ISL_9073646
EPI_ISL_9073916
EPI_ISL_9073649
EPI_ISL_9073941
EPI_ISL_9073639
EPI_ISL_9074079
EPI_ISL_9073196
EPI_ISL_9073093
EPI_ISL_9073723
EPI_ISL_9073107
EPI_ISL_9073103
EPI_ISL_9073907
EPI_ISL_9073153
EPI_ISL_9073999
EPI_ISL_9073180
EPI_ISL_9073741
EPI_ISL_9073910
EPI_ISL_9073917
EPI_ISL_9073970
EPI_ISL_9073625
EPI_ISL_9073693
EPI_ISL_9078754
EPI_ISL_9077508
EPI_ISL_9077494
EPI_ISL_9077449
EPI_ISL_9078653
EPI_ISL_9077701
EPI_ISL_9077646
EPI_ISL_9078844
EPI_ISL_9077612
EPI_ISL_9077411
EPI_ISL_9077679
EPI_ISL_9077703
EPI_ISL_9077396
EPI_ISL_9078872
EPI_ISL_9078857
EPI_ISL_9077931
EPI_ISL_9078802
EPI_ISL_9078804
EPI_ISL_9077651
EPI_ISL_9077605
EPI_ISL_9077502
EPI_ISL_9077683
EPI_ISL_9077477
EPI_ISL_9078825
EPI_ISL_9078688
EPI_ISL_9077583
EPI_ISL_9078683
EPI_ISL_9078767
EPI_ISL_9078769
EPI_ISL_9078659
EPI_ISL_9078917
EPI_ISL_9077430
EPI_ISL_9077578
EPI_ISL_9077467
EPI_ISL_9078887
EPI_ISL_9078828
EPI_ISL_9077483
EPI_ISL_9078829
EPI_ISL_9078814
EPI_ISL_9077393
EPI_ISL_9078701
EPI_ISL_9078860
EPI_ISL_9077932
EPI_ISL_9077707
EPI_ISL_9077618
EPI_ISL_9077533
EPI_ISL_9077577
EPI_ISL_9078705
EPI_ISL_9077395
EPI_ISL_9078731
EPI_ISL_9077437
EPI_ISL_9078715
EPI_ISL_9077492
EPI_ISL_9078707
EPI_ISL_9077464
EPI_ISL_9077697
EPI_ISL_9078920
EPI_ISL_9077475
EPI_ISL_9077575
EPI_ISL_9077539
EPI_ISL_9077562
EPI_ISL_9077381
EPI_ISL_9077462
EPI_ISL_9077699
EPI_ISL_9078876
EPI_ISL_9077448
EPI_ISL_9077573
EPI_ISL_9077686
EPI_ISL_9077640
EPI_ISL_9077523
EPI_ISL_9077649
EPI_ISL_9075327
EPI_ISL_9075537
EPI_ISL_9075382
EPI_ISL_9075329
EPI_ISL_9075065
EPI_ISL_9075407
EPI_ISL_9074943
EPI_ISL_9075411
EPI_ISL_9075568
EPI_ISL_9075698
EPI_ISL_9075231
EPI_ISL_9075317
EPI_ISL_9075443
EPI_ISL_9075618
EPI_ISL_9075321
EPI_ISL_9126947
EPI_ISL_9126275
EPI_ISL_9126884
EPI_ISL_9126255
EPI_ISL_9127041
EPI_ISL_9126309
EPI_ISL_9127021
EPI_ISL_9127034
EPI_ISL_9126279
EPI_ISL_9126855
EPI_ISL_9127428
EPI_ISL_9127438
EPI_ISL_9127020
EPI_ISL_9127331
EPI_ISL_9127010
EPI_ISL_9127322
EPI_ISL_9127280
EPI_ISL_9126306
EPI_ISL_9126954
EPI_ISL_9126969
EPI_ISL_9126939
EPI_ISL_9127390
EPI_ISL_9126854
EPI_ISL_9126299
EPI_ISL_9127405
EPI_ISL_9126970
EPI_ISL_9127300
EPI_ISL_9127309
EPI_ISL_9068029
EPI_ISL_9067962
EPI_ISL_9068358
EPI_ISL_9068032
EPI_ISL_9067994
EPI_ISL_9068319
EPI_ISL_9068341
EPI_ISL_9068366
EPI_ISL_9067946
EPI_ISL_9067975
EPI_ISL_9068325
EPI_ISL_9068044
EPI_ISL_9067991
EPI_ISL_9068353
EPI_ISL_9068356
EPI_ISL_9125925
EPI_ISL_9125540
EPI_ISL_9125359
EPI_ISL_9125535
EPI_ISL_9126079
EPI_ISL_9125559
EPI_ISL_9126082
EPI_ISL_9126060
EPI_ISL_9126122
EPI_ISL_9125442
EPI_ISL_9125376
EPI_ISL_9125506
EPI_ISL_9125936
EPI_ISL_9125380
EPI_ISL_9125400
EPI_ISL_9126058
EPI_ISL_9125495
EPI_ISL_9126124
EPI_ISL_9126070
EPI_ISL_9126176
EPI_ISL_9126015
EPI_ISL_9125362
EPI_ISL_9126032
EPI_ISL_9126170
EPI_ISL_9126136
EPI_ISL_9125521
EPI_ISL_9118195
EPI_ISL_9117653
EPI_ISL_9118028
EPI_ISL_9117533
EPI_ISL_9118054
EPI_ISL_9118228
EPI_ISL_9118116
EPI_ISL_9117959
EPI_ISL_9118208
EPI_ISL_9118012
EPI_ISL_9117672
EPI_ISL_9118045
EPI_ISL_9117985
EPI_ISL_9117651
EPI_ISL_9118248
EPI_ISL_9117662
EPI_ISL_9118236
EPI_ISL_9118135
EPI_ISL_9118015
EPI_ISL_9118131
EPI_ISL_9117597
EPI_ISL_9118073
EPI_ISL_9117992
EPI_ISL_9118104
EPI_ISL_9117560
EPI_ISL_9117568
EPI_ISL_9117674
EPI_ISL_9118004
EPI_ISL_9118275
EPI_ISL_9118205
EPI_ISL_9117968
EPI_ISL_9118136
EPI_ISL_9118025
EPI_ISL_9117620
EPI_ISL_9117969
EPI_ISL_9127690
EPI_ISL_9127975
EPI_ISL_9127911
EPI_ISL_9127976
EPI_ISL_9127698
EPI_ISL_9127980
EPI_ISL_9127634
EPI_ISL_9127473
EPI_ISL_9127800
EPI_ISL_9127601
EPI_ISL_9127990
EPI_ISL_9127710
EPI_ISL_9127767
EPI_ISL_9127924
EPI_ISL_9127881
EPI_ISL_9127834
EPI_ISL_9127939
EPI_ISL_9127789
EPI_ISL_9127728
EPI_ISL_9127945
EPI_ISL_9127553
EPI_ISL_9127758
EPI_ISL_9127904
EPI_ISL_9127755
EPI_ISL_9127963
EPI_ISL_9127815
EPI_ISL_9127678
EPI_ISL_9127693
EPI_ISL_9127619
EPI_ISL_9127672
EPI_ISL_9127604
EPI_ISL_9127903
EPI_ISL_9127708
EPI_ISL_9127560
EPI_ISL_9127919
EPI_ISL_9127589
EPI_ISL_9127786
EPI_ISL_9127571
EPI_ISL_9127557
EPI_ISL_9127617
EPI_ISL_9127774
EPI_ISL_9127724
EPI_ISL_9127677
EPI_ISL_9127620
EPI_ISL_9127669
EPI_ISL_9127608
EPI_ISL_9127504
EPI_ISL_9127614
EPI_ISL_9127696
EPI_ISL_9127901
EPI_ISL_9127454
EPI_ISL_9127523
EPI_ISL_9127981
EPI_ISL_9127590
EPI_ISL_9127500
EPI_ISL_9127719
EPI_ISL_9127807
EPI_ISL_9127609
EPI_ISL_9127821
EPI_ISL_9127926
EPI_ISL_9127580
EPI_ISL_9127539
EPI_ISL_9127513
EPI_ISL_9127667
EPI_ISL_9127884
EPI_ISL_9127989
EPI_ISL_9127931
EPI_ISL_9127928
EPI_ISL_9127630
EPI_ISL_9127827
EPI_ISL_9127937
EPI_ISL_9127588
EPI_ISL_9127701
EPI_ISL_9127948
EPI_ISL_9127760
EPI_ISL_9127898
EPI_ISL_9127605
EPI_ISL_9127843
EPI_ISL_9127600
EPI_ISL_9127967
EPI_ISL_9127662
EPI_ISL_9127699
EPI_ISL_9127949
EPI_ISL_9128493
EPI_ISL_9128726
EPI_ISL_9128552
EPI_ISL_9128640
EPI_ISL_9128644
EPI_ISL_9128714
EPI_ISL_9128836
EPI_ISL_9128731
EPI_ISL_9128856
EPI_ISL_9128827
EPI_ISL_9128445
EPI_ISL_9128505
EPI_ISL_9128646
EPI_ISL_9128826
EPI_ISL_9128916
EPI_ISL_9128930
EPI_ISL_9128541
EPI_ISL_9128532
EPI_ISL_9128602
EPI_ISL_9128535
EPI_ISL_9128857
EPI_ISL_9128592
EPI_ISL_9128548
EPI_ISL_9128448
EPI_ISL_9128513
EPI_ISL_9128723
EPI_ISL_9128549
EPI_ISL_9128753
EPI_ISL_9128851
EPI_ISL_9130080
EPI_ISL_9130103
EPI_ISL_9129966
EPI_ISL_9130064
EPI_ISL_9130075
EPI_ISL_9129946
EPI_ISL_9129919
EPI_ISL_9129999
EPI_ISL_9129886
EPI_ISL_9130058
EPI_ISL_9129910
EPI_ISL_9129969
EPI_ISL_9129884
EPI_ISL_9129821
EPI_ISL_9129934
EPI_ISL_9129805
EPI_ISL_9130111
EPI_ISL_9129826
EPI_ISL_9129751
EPI_ISL_9130005
EPI_ISL_9129857
EPI_ISL_9130046
EPI_ISL_9129754
EPI_ISL_9129832
EPI_ISL_9130105
EPI_ISL_9130079
EPI_ISL_9129753
EPI_ISL_9117632
EPI_ISL_9118211
EPI_ISL_9118143
EPI_ISL_9117565
EPI_ISL_9118110
EPI_ISL_9118079
EPI_ISL_9117971
EPI_ISL_9118064
EPI_ISL_9117598
EPI_ISL_9117574
EPI_ISL_9118019
EPI_ISL_9117549
EPI_ISL_9118358
EPI_ISL_9118326
EPI_ISL_9118716
EPI_ISL_9118566
EPI_ISL_9118620
EPI_ISL_9118432
EPI_ISL_9118487
EPI_ISL_9118459
EPI_ISL_9118618
EPI_ISL_9118784
EPI_ISL_9118319
EPI_ISL_9118719
EPI_ISL_9118809
EPI_ISL_9118621
EPI_ISL_9118887
EPI_ISL_9118393
EPI_ISL_9118461
EPI_ISL_9118350
EPI_ISL_9118425
EPI_ISL_9118563
EPI_ISL_9118731
EPI_ISL_9118346
EPI_ISL_9118570
EPI_ISL_9118443
EPI_ISL_9118477
EPI_ISL_9118759
EPI_ISL_9118690
EPI_ISL_9118807
EPI_ISL_9118446
EPI_ISL_9118462
EPI_ISL_9118331
EPI_ISL_9118792
EPI_ISL_9118904
EPI_ISL_9118573
EPI_ISL_9118745
EPI_ISL_9118473
EPI_ISL_9118694
EPI_ISL_9118705
EPI_ISL_9118467
EPI_ISL_9118736
EPI_ISL_9118728
EPI_ISL_9118577
EPI_ISL_9118735
EPI_ISL_9118773
EPI_ISL_9118679
EPI_ISL_9118441
EPI_ISL_9118447
EPI_ISL_9118560
EPI_ISL_9130737
EPI_ISL_9130661
EPI_ISL_9130866
EPI_ISL_9130815
EPI_ISL_9130691
EPI_ISL_9130779
EPI_ISL_9130880
EPI_ISL_9130772
EPI_ISL_9130796
EPI_ISL_9130678
EPI_ISL_9130764
EPI_ISL_9130690
EPI_ISL_9130814
EPI_ISL_9130862
EPI_ISL_9129932
EPI_ISL_9129983
EPI_ISL_9130074
EPI_ISL_9130024
EPI_ISL_9129942
EPI_ISL_9129748
EPI_ISL_9129985
EPI_ISL_9129949
EPI_ISL_9129847
EPI_ISL_9130087
EPI_ISL_9129813
EPI_ISL_9130045
EPI_ISL_9130037
EPI_ISL_9129824
EPI_ISL_9130011
EPI_ISL_9129883
EPI_ISL_9129921
EPI_ISL_9129874
EPI_ISL_9130083
EPI_ISL_9130008
EPI_ISL_9129831
EPI_ISL_9129810
EPI_ISL_9130030
EPI_ISL_9129870
EPI_ISL_9129221
EPI_ISL_9129184
EPI_ISL_9128969
EPI_ISL_9128979
EPI_ISL_9129123
EPI_ISL_9129378
EPI_ISL_9129129
EPI_ISL_9129368
EPI_ISL_9129179
EPI_ISL_9129099
EPI_ISL_9129352
EPI_ISL_9128965
EPI_ISL_9129235
EPI_ISL_9129015
EPI_ISL_9129393
EPI_ISL_9129098
EPI_ISL_9129127
EPI_ISL_9129167
EPI_ISL_9129233
EPI_ISL_9129341
EPI_ISL_9129092
EPI_ISL_9129379
EPI_ISL_9129121
EPI_ISL_9129862
EPI_ISL_9129811
EPI_ISL_9129911
EPI_ISL_9130027
EPI_ISL_9130043
EPI_ISL_9130003
EPI_ISL_9129891
EPI_ISL_9129841
EPI_ISL_9129955
EPI_ISL_9129896
EPI_ISL_9129735
EPI_ISL_9129737
EPI_ISL_9129892
EPI_ISL_9130081
EPI_ISL_9129828
EPI_ISL_9130099
EPI_ISL_9130063
EPI_ISL_9129875
EPI_ISL_9129827
EPI_ISL_9130033
EPI_ISL_9129767
EPI_ISL_9129928
EPI_ISL_9129988
EPI_ISL_9130090
EPI_ISL_9130039
EPI_ISL_9129937
EPI_ISL_9130002
EPI_ISL_9130004
EPI_ISL_9129916
EPI_ISL_9130023
EPI_ISL_9130108
EPI_ISL_9130013
EPI_ISL_9130035
EPI_ISL_9129981
EPI_ISL_9114101
EPI_ISL_9113982
EPI_ISL_9114190
EPI_ISL_9113940
EPI_ISL_9114158
EPI_ISL_9114161
EPI_ISL_9114015
EPI_ISL_9114156
EPI_ISL_9114129
EPI_ISL_9114139
EPI_ISL_9114033
EPI_ISL_9114017
EPI_ISL_9114016
EPI_ISL_9113969
EPI_ISL_9114006
EPI_ISL_9128088
EPI_ISL_9128215
EPI_ISL_9128369
EPI_ISL_9128284
EPI_ISL_9128129
EPI_ISL_9128231
EPI_ISL_9128419
EPI_ISL_9128185
EPI_ISL_9128134
EPI_ISL_9128111
EPI_ISL_9128137
EPI_ISL_9128138
EPI_ISL_9128422
EPI_ISL_9128054
EPI_ISL_9128329
EPI_ISL_9127996
EPI_ISL_9128433
EPI_ISL_9128188
EPI_ISL_9128375
EPI_ISL_9128374
EPI_ISL_9129510
EPI_ISL_9129482
EPI_ISL_9129649
EPI_ISL_9129671
EPI_ISL_9129624
EPI_ISL_9129707
EPI_ISL_9129705
EPI_ISL_9124118
EPI_ISL_9119559
EPI_ISL_9119663
EPI_ISL_9119388
EPI_ISL_9119612
EPI_ISL_9124124
EPI_ISL_9124112
EPI_ISL_9119666
EPI_ISL_9119453
EPI_ISL_9119390
EPI_ISL_9124084
EPI_ISL_9119475
EPI_ISL_9119604
EPI_ISL_9119674
EPI_ISL_9119392
EPI_ISL_9119440
EPI_ISL_9119632
EPI_ISL_9119479
EPI_ISL_9119538
EPI_ISL_9124113
EPI_ISL_9119626
EPI_ISL_9119400
EPI_ISL_9119643
EPI_ISL_9119457
EPI_ISL_9114658
EPI_ISL_9114695
EPI_ISL_9114616
EPI_ISL_9114592
EPI_ISL_9114681
EPI_ISL_9114672
EPI_ISL_9114588
EPI_ISL_9114624
EPI_ISL_9114699
EPI_ISL_9114563
EPI_ISL_9114603
EPI_ISL_9114702
EPI_ISL_9114688
EPI_ISL_9114595
EPI_ISL_9114554
EPI_ISL_9114569
EPI_ISL_9114541
EPI_ISL_9114631
EPI_ISL_9114645
EPI_ISL_9114619
EPI_ISL_9114639
EPI_ISL_9114579
EPI_ISL_9114607
EPI_ISL_9114582
EPI_ISL_9114593
EPI_ISL_9113823
EPI_ISL_9113786
EPI_ISL_9113789
EPI_ISL_9113710
EPI_ISL_9113840
EPI_ISL_9113683
EPI_ISL_9113852
EPI_ISL_9113646
EPI_ISL_9113798
EPI_ISL_9113923
EPI_ISL_9113876
EPI_ISL_9113903
EPI_ISL_9113697
EPI_ISL_9113725
EPI_ISL_9113764
EPI_ISL_9113730
EPI_ISL_9113809
EPI_ISL_9113673
EPI_ISL_9113695
EPI_ISL_9113691
EPI_ISL_9113748
EPI_ISL_9113667
EPI_ISL_9113677
EPI_ISL_9113871
EPI_ISL_9113864
EPI_ISL_9113698
EPI_ISL_9113640
EPI_ISL_9113889
EPI_ISL_9130948
EPI_ISL_9130927
EPI_ISL_9131143
EPI_ISL_9131431
EPI_ISL_9131118
EPI_ISL_9131048
EPI_ISL_9130896
EPI_ISL_9131233
EPI_ISL_9131172
EPI_ISL_9130898
EPI_ISL_9130943
EPI_ISL_9131430
EPI_ISL_9131245
EPI_ISL_9131238
EPI_ISL_9131033
EPI_ISL_9131125
EPI_ISL_9130963
EPI_ISL_9131027
EPI_ISL_9131098
EPI_ISL_9131380
EPI_ISL_9131279
EPI_ISL_9131017
EPI_ISL_9131116
EPI_ISL_9131112
EPI_ISL_9130997
EPI_ISL_9131162
EPI_ISL_9131135
EPI_ISL_9130994
EPI_ISL_9115184
EPI_ISL_9115230
EPI_ISL_9115145
EPI_ISL_9115205
EPI_ISL_9115197
EPI_ISL_9115550
EPI_ISL_9115485
EPI_ISL_9115087
EPI_ISL_9115358
EPI_ISL_9115352
EPI_ISL_9115314
EPI_ISL_9115120
EPI_ISL_9115325
EPI_ISL_9115199
EPI_ISL_9115472
EPI_ISL_9115366
EPI_ISL_9115424
EPI_ISL_9115107
EPI_ISL_9115426
EPI_ISL_9115207
EPI_ISL_9115493
EPI_ISL_9115342
EPI_ISL_9115223
EPI_ISL_9115345
EPI_ISL_9115126
EPI_ISL_9115534
EPI_ISL_9115333
EPI_ISL_9113788
EPI_ISL_9113676
EPI_ISL_9113857
EPI_ISL_9112589
EPI_ISL_9113741
EPI_ISL_9113645
EPI_ISL_9113780
EPI_ISL_9112583
EPI_ISL_9113745
EPI_ISL_9113855
EPI_ISL_9113890
EPI_ISL_9113920
EPI_ISL_9113653
EPI_ISL_9113795
EPI_ISL_9113900
EPI_ISL_9113768
EPI_ISL_9113656
EPI_ISL_9113861
EPI_ISL_9113863
EPI_ISL_9113729
EPI_ISL_9113853
EPI_ISL_9113912
EPI_ISL_9113703
EPI_ISL_9113904
EPI_ISL_9113822
EPI_ISL_9113633
EPI_ISL_9113790
EPI_ISL_9113728
EPI_ISL_9112588
EPI_ISL_9113893
EPI_ISL_9113848
EPI_ISL_9113776
EPI_ISL_9113727
EPI_ISL_9113881
EPI_ISL_9113915
EPI_ISL_9113722
EPI_ISL_9114057
EPI_ISL_9114130
EPI_ISL_9114020
EPI_ISL_9114211
EPI_ISL_9114212
EPI_ISL_9114037
EPI_ISL_9114021
EPI_ISL_9114041
EPI_ISL_9114191
EPI_ISL_9114061
EPI_ISL_9114208
EPI_ISL_9113929
EPI_ISL_9113966
EPI_ISL_9114163
EPI_ISL_9114151
EPI_ISL_9113970
EPI_ISL_9114125
EPI_ISL_9114197
EPI_ISL_9113951
EPI_ISL_9116383
EPI_ISL_9117250
EPI_ISL_9117334
EPI_ISL_9116353
EPI_ISL_9116422
EPI_ISL_9116262
EPI_ISL_9117502
EPI_ISL_9117475
EPI_ISL_9117376
EPI_ISL_9117437
EPI_ISL_9117409
EPI_ISL_9116290
EPI_ISL_9117247
EPI_ISL_9116398
EPI_ISL_9116410
EPI_ISL_9117188
EPI_ISL_9117299
EPI_ISL_9117276
EPI_ISL_9116338
EPI_ISL_9117420
EPI_ISL_9116342
EPI_ISL_9116334
EPI_ISL_9117296
EPI_ISL_9117193
EPI_ISL_9112255
EPI_ISL_9176273
EPI_ISL_9112359
EPI_ISL_9112217
EPI_ISL_9112186
EPI_ISL_9112539
EPI_ISL_9112535
EPI_ISL_9176272
EPI_ISL_9112220
EPI_ISL_9114330
EPI_ISL_9114358
EPI_ISL_9114391
EPI_ISL_9114438
EPI_ISL_9114529
EPI_ISL_9114389
EPI_ISL_9114244
EPI_ISL_9114351
EPI_ISL_9114367
EPI_ISL_9114395
EPI_ISL_9114313
EPI_ISL_9114304
EPI_ISL_9114248
EPI_ISL_9114285
EPI_ISL_9114272
EPI_ISL_9114315
EPI_ISL_9114247
EPI_ISL_9114483
EPI_ISL_9114310
EPI_ISL_9114355
EPI_ISL_9114439
EPI_ISL_9114263
EPI_ISL_9114362
EPI_ISL_9114353
EPI_ISL_9114373
EPI_ISL_9112573
EPI_ISL_9112557
EPI_ISL_9112546
EPI_ISL_9112147
EPI_ISL_9112191
EPI_ISL_9112569
EPI_ISL_9112176
EPI_ISL_9112575
EPI_ISL_9114382
EPI_ISL_9114445
EPI_ISL_9114390
EPI_ISL_9114243
EPI_ISL_9114506
EPI_ISL_9114368
EPI_ISL_9114275
EPI_ISL_9114337
EPI_ISL_9114426
EPI_ISL_9114333
EPI_ISL_9114433
EPI_ISL_9114405
EPI_ISL_9114458
EPI_ISL_9114298
EPI_ISL_9114303
EPI_ISL_9114471
EPI_ISL_9114380
EPI_ISL_9114477
EPI_ISL_9114359
EPI_ISL_9114242
EPI_ISL_9114276
EPI_ISL_9114346
EPI_ISL_9114255
EPI_ISL_9114436
EPI_ISL_9114441
EPI_ISL_9114472
EPI_ISL_9114500
EPI_ISL_9176999
EPI_ISL_9177087
EPI_ISL_9176780
EPI_ISL_9177082
EPI_ISL_9176849
EPI_ISL_9176987
EPI_ISL_9177055
EPI_ISL_9176861
EPI_ISL_9176811
EPI_ISL_9176674
EPI_ISL_9177017
EPI_ISL_9177053
EPI_ISL_9176651
EPI_ISL_9177032
EPI_ISL_9176812
EPI_ISL_9176836
EPI_ISL_9176973
EPI_ISL_9176871
EPI_ISL_9177021
EPI_ISL_9176975
EPI_ISL_9176652
EPI_ISL_9176635
EPI_ISL_9177056
EPI_ISL_9176882
EPI_ISL_9176793
EPI_ISL_9177026
EPI_ISL_9176634
EPI_ISL_9114347
EPI_ISL_9114245
EPI_ISL_9114299
EPI_ISL_9114525
EPI_ISL_9114485
EPI_ISL_9114302
EPI_ISL_9114258
EPI_ISL_9114489
EPI_ISL_9114482
EPI_ISL_9114281
EPI_ISL_9114311
EPI_ISL_9114279
EPI_ISL_9114231
EPI_ISL_9114386
EPI_ISL_9114419
EPI_ISL_9114240
EPI_ISL_9114345
EPI_ISL_9114308
EPI_ISL_9114452
EPI_ISL_9114340
EPI_ISL_9114251
EPI_ISL_9114291
EPI_ISL_9114431
EPI_ISL_9114570
EPI_ISL_9114601
EPI_ISL_9114585
EPI_ISL_9114586
EPI_ISL_9114669
EPI_ISL_9178714
EPI_ISL_9178316
EPI_ISL_9178617
EPI_ISL_9178552
EPI_ISL_9178300
EPI_ISL_9178679
EPI_ISL_9178664
EPI_ISL_9178646
EPI_ISL_9178634
EPI_ISL_9178699
EPI_ISL_9178302
EPI_ISL_9175607
EPI_ISL_9175583
EPI_ISL_9175710
EPI_ISL_9175647
EPI_ISL_9175661
EPI_ISL_9175564
EPI_ISL_9175616
EPI_ISL_9175690
EPI_ISL_9175708
EPI_ISL_9175520
EPI_ISL_9175731
EPI_ISL_9175645
EPI_ISL_9175504
EPI_ISL_9175550
EPI_ISL_9175473
EPI_ISL_9175544
EPI_ISL_9175512
EPI_ISL_9175705
EPI_ISL_9175498
EPI_ISL_9175494
EPI_ISL_9175755
EPI_ISL_9175656
EPI_ISL_9175581
EPI_ISL_9175513
EPI_ISL_9175472
EPI_ISL_9175466
EPI_ISL_9175470
EPI_ISL_9175560
EPI_ISL_9172116
EPI_ISL_9171830
EPI_ISL_9171934
EPI_ISL_9172038
EPI_ISL_9171877
EPI_ISL_9171954
EPI_ISL_9172149
EPI_ISL_9172134
EPI_ISL_9172075
EPI_ISL_9172061
EPI_ISL_9171967
EPI_ISL_9172159
EPI_ISL_9172012
EPI_ISL_9171851
EPI_ISL_9171808
EPI_ISL_9171916
EPI_ISL_9171943
EPI_ISL_9172146
EPI_ISL_9171883
EPI_ISL_9172035
EPI_ISL_9171432
EPI_ISL_9171442
EPI_ISL_9171755
EPI_ISL_9171719
EPI_ISL_9171276
EPI_ISL_9171292
EPI_ISL_9171749
EPI_ISL_9171724
EPI_ISL_9171268
EPI_ISL_9171240
EPI_ISL_9171605
EPI_ISL_9173765
EPI_ISL_9173784
EPI_ISL_9173773
EPI_ISL_9173776
EPI_ISL_9173775
EPI_ISL_9173567
EPI_ISL_9173768
EPI_ISL_9173645
EPI_ISL_9173733
EPI_ISL_9173808
EPI_ISL_9173673
EPI_ISL_9173584
EPI_ISL_9173636
EPI_ISL_9173582
EPI_ISL_9173737
EPI_ISL_9173718
EPI_ISL_9173760
EPI_ISL_9173526
EPI_ISL_9173564
EPI_ISL_9173678
EPI_ISL_9173599
EPI_ISL_9173728
EPI_ISL_9173583
EPI_ISL_9173717
EPI_ISL_9173691
EPI_ISL_9173797
EPI_ISL_9173675
EPI_ISL_9173547
EPI_ISL_9173563
EPI_ISL_9173644
EPI_ISL_9173706
EPI_ISL_9173730
EPI_ISL_9173748
EPI_ISL_9173578
EPI_ISL_9173790
EPI_ISL_9173724
EPI_ISL_9173660
EPI_ISL_9173697
EPI_ISL_9173529
EPI_ISL_9173591
EPI_ISL_9173573
EPI_ISL_9173669
EPI_ISL_9173527
EPI_ISL_9172128
EPI_ISL_9171835
EPI_ISL_9171925
EPI_ISL_9171854
EPI_ISL_9171949
EPI_ISL_9171786
EPI_ISL_9172047
EPI_ISL_9171899
EPI_ISL_9172120
EPI_ISL_9172144
EPI_ISL_9171864
EPI_ISL_9171965
EPI_ISL_9171876
EPI_ISL_9171799
EPI_ISL_9171924
EPI_ISL_9171997
EPI_ISL_9171951
EPI_ISL_9172013
EPI_ISL_9171976
EPI_ISL_9172127
EPI_ISL_9171893
EPI_ISL_9172058
EPI_ISL_9172048
EPI_ISL_9171838
EPI_ISL_9171985
EPI_ISL_9171959
EPI_ISL_9172056
EPI_ISL_9172160
EPI_ISL_9171891
EPI_ISL_9171829
EPI_ISL_9172121
EPI_ISL_9171607
EPI_ISL_9171279
EPI_ISL_9171319
EPI_ISL_9171210
EPI_ISL_9171322
EPI_ISL_9171371
EPI_ISL_9171629
EPI_ISL_9171303
EPI_ISL_9171238
EPI_ISL_9171675
EPI_ISL_9171434
EPI_ISL_9171682
EPI_ISL_9171309
EPI_ISL_9171307
EPI_ISL_9171753
EPI_ISL_9171638
EPI_ISL_9171776
EPI_ISL_9171299
EPI_ISL_9171435
EPI_ISL_9171656
EPI_ISL_9171622
EPI_ISL_9171603
EPI_ISL_9171738
EPI_ISL_9171229
EPI_ISL_9171647
EPI_ISL_9171431
EPI_ISL_9171194
EPI_ISL_9171204
EPI_ISL_9171649
EPI_ISL_9171284
EPI_ISL_9171462
EPI_ISL_9285532
EPI_ISL_9171253
EPI_ISL_9178014
EPI_ISL_9177979
EPI_ISL_9177839
EPI_ISL_9177987
EPI_ISL_9177851
EPI_ISL_9177980
EPI_ISL_9177921
EPI_ISL_9177810
EPI_ISL_9177832
EPI_ISL_9177946
EPI_ISL_9177802
EPI_ISL_9178010
EPI_ISL_9177920
EPI_ISL_9177944
EPI_ISL_9177768
EPI_ISL_9177788
EPI_ISL_9177812
EPI_ISL_9177676
EPI_ISL_9177909
EPI_ISL_9178006
EPI_ISL_9177911
EPI_ISL_9177806
EPI_ISL_9177683
EPI_ISL_9178020
EPI_ISL_9178007
EPI_ISL_9177894
EPI_ISL_9177934
EPI_ISL_9177996
EPI_ISL_9177825
EPI_ISL_9177952
EPI_ISL_9177872
EPI_ISL_9177764
EPI_ISL_9177888
EPI_ISL_9177762
EPI_ISL_9177963
EPI_ISL_9177830
EPI_ISL_9177959
EPI_ISL_9177783
EPI_ISL_9177707
EPI_ISL_9177827
EPI_ISL_9177929
EPI_ISL_9177717
EPI_ISL_9177705
EPI_ISL_9177902
EPI_ISL_9177797
EPI_ISL_9177998
EPI_ISL_9177937
EPI_ISL_9177965
EPI_ISL_9177956
EPI_ISL_9177760
EPI_ISL_9177792
EPI_ISL_9177767
EPI_ISL_9177915
EPI_ISL_9177695
EPI_ISL_9177914
EPI_ISL_9177942
EPI_ISL_9177675
EPI_ISL_9178011
EPI_ISL_9177875
EPI_ISL_9177799
EPI_ISL_9177846
EPI_ISL_9177681
EPI_ISL_9177801
EPI_ISL_9177805
EPI_ISL_9177918
EPI_ISL_9177774
EPI_ISL_9178000
EPI_ISL_9174516
EPI_ISL_9174822
EPI_ISL_9174685
EPI_ISL_9174580
EPI_ISL_9174706
EPI_ISL_9174535
EPI_ISL_9174649
EPI_ISL_9174774
EPI_ISL_9174543
EPI_ISL_9174650
EPI_ISL_9174794
EPI_ISL_9174714
EPI_ISL_9174508
EPI_ISL_9174730
EPI_ISL_9174527
EPI_ISL_9174820
EPI_ISL_9174741
EPI_ISL_9174635
EPI_ISL_9174532
EPI_ISL_9174579
EPI_ISL_9174680
EPI_ISL_9174736
EPI_ISL_9177322
EPI_ISL_9177250
EPI_ISL_9177332
EPI_ISL_9177256
EPI_ISL_9177272
EPI_ISL_9177280
EPI_ISL_9177672
EPI_ISL_9177204
EPI_ISL_9177386
EPI_ISL_9177317
EPI_ISL_9177427
EPI_ISL_9177308
EPI_ISL_9177205
EPI_ISL_9177290
EPI_ISL_9177420
EPI_ISL_9177406
EPI_ISL_9177629
EPI_ISL_9177481
EPI_ISL_9177421
EPI_ISL_9177213
EPI_ISL_9177246
EPI_ISL_9174994
EPI_ISL_9174954
EPI_ISL_9174952
EPI_ISL_9174922
EPI_ISL_9175017
EPI_ISL_9174955
EPI_ISL_9175002
EPI_ISL_9175060
EPI_ISL_9174831
EPI_ISL_9175131
EPI_ISL_9175124
EPI_ISL_9175105
EPI_ISL_9174862
EPI_ISL_9175127
EPI_ISL_9175032
EPI_ISL_9175093
EPI_ISL_9174894
EPI_ISL_9175166
EPI_ISL_9174968
EPI_ISL_9175069
EPI_ISL_9175071
EPI_ISL_9174929
EPI_ISL_9175152
EPI_ISL_9174975
EPI_ISL_9174913
EPI_ISL_9174907
EPI_ISL_9174936
EPI_ISL_9172921
EPI_ISL_9172932
EPI_ISL_9173004
EPI_ISL_9172971
EPI_ISL_9173074
EPI_ISL_9172960
EPI_ISL_9172885
EPI_ISL_9173024
EPI_ISL_9173177
EPI_ISL_9172964
EPI_ISL_9173104
EPI_ISL_9172895
EPI_ISL_9172966
EPI_ISL_9172888
EPI_ISL_9173184
EPI_ISL_9173047
EPI_ISL_9173123
EPI_ISL_9172969
EPI_ISL_9173143
EPI_ISL_9173020
EPI_ISL_9173122
EPI_ISL_9173133
EPI_ISL_9173019
EPI_ISL_9172984
EPI_ISL_9173127
EPI_ISL_9173069
EPI_ISL_9173151
EPI_ISL_9172959
EPI_ISL_9173176
EPI_ISL_9173031
EPI_ISL_9172941
EPI_ISL_9173159
EPI_ISL_9172980
EPI_ISL_9172922
EPI_ISL_9172892
EPI_ISL_9172933
EPI_ISL_9173163
EPI_ISL_9173119
EPI_ISL_9172934
EPI_ISL_9172987
EPI_ISL_9173040
EPI_ISL_9173149
EPI_ISL_9173007
EPI_ISL_9250050
EPI_ISL_9249909
EPI_ISL_9250289
EPI_ISL_9249913
EPI_ISL_9250010
EPI_ISL_9250308
EPI_ISL_9249954
EPI_ISL_9250287
EPI_ISL_9281003
EPI_ISL_9250114
EPI_ISL_9250195
EPI_ISL_9250051
EPI_ISL_9250267
EPI_ISL_9250219
EPI_ISL_9250093
EPI_ISL_9249993
EPI_ISL_9255225
EPI_ISL_9255412
EPI_ISL_9255043
EPI_ISL_9255165
EPI_ISL_9255416
EPI_ISL_9255350
EPI_ISL_9255340
EPI_ISL_9255116
EPI_ISL_9255389
EPI_ISL_9255089
EPI_ISL_9255034
EPI_ISL_9255203
EPI_ISL_9255204
EPI_ISL_9255232
EPI_ISL_9255419
EPI_ISL_9255067
EPI_ISL_9255222
EPI_ISL_9255420
EPI_ISL_9255131
EPI_ISL_9255166
EPI_ISL_9255031
EPI_ISL_9255135
EPI_ISL_9255025
EPI_ISL_9255136
EPI_ISL_9255380
EPI_ISL_9255218
EPI_ISL_9255054
EPI_ISL_9255046
EPI_ISL_9255364
EPI_ISL_9255124
EPI_ISL_9255417
EPI_ISL_9250323
EPI_ISL_9249842
EPI_ISL_9249943
EPI_ISL_9250029
EPI_ISL_9250204
EPI_ISL_9250099
EPI_ISL_9250170
EPI_ISL_9250187
EPI_ISL_9249839
EPI_ISL_9250277
EPI_ISL_9250033
EPI_ISL_9250178
EPI_ISL_9249910
EPI_ISL_9250292
EPI_ISL_9249975
EPI_ISL_9250165
EPI_ISL_9249949
EPI_ISL_9250259
EPI_ISL_9250100
EPI_ISL_9249934
EPI_ISL_9250036
EPI_ISL_9250214
EPI_ISL_9249946
EPI_ISL_9250058
EPI_ISL_9250224
EPI_ISL_9250227
EPI_ISL_9249865
EPI_ISL_9250205
EPI_ISL_9249868
EPI_ISL_9250007
EPI_ISL_9250031
EPI_ISL_9249107
EPI_ISL_9248855
EPI_ISL_9249102
EPI_ISL_9249006
EPI_ISL_9248885
EPI_ISL_9249022
EPI_ISL_9249111
EPI_ISL_9249125
EPI_ISL_9249144
EPI_ISL_9248923
EPI_ISL_9248892
EPI_ISL_9248884
EPI_ISL_9249045
EPI_ISL_9254716
EPI_ISL_9254813
EPI_ISL_9254868
EPI_ISL_9254996
EPI_ISL_9255004
EPI_ISL_9254873
EPI_ISL_9254951
EPI_ISL_9254848
EPI_ISL_9254967
EPI_ISL_9254703
EPI_ISL_9254978
EPI_ISL_9254695
EPI_ISL_9254810
EPI_ISL_9254859
EPI_ISL_9254689
EPI_ISL_9254764
EPI_ISL_9254707
EPI_ISL_9254841
EPI_ISL_9254733
EPI_ISL_9254709
EPI_ISL_9254829
EPI_ISL_9254911
EPI_ISL_9254956
EPI_ISL_9254870
EPI_ISL_9254721
EPI_ISL_9254819
EPI_ISL_9254706
EPI_ISL_9254769
EPI_ISL_9254918
EPI_ISL_9254767
EPI_ISL_9254713
EPI_ISL_9254765
EPI_ISL_9254887
EPI_ISL_9254927
EPI_ISL_9254809
EPI_ISL_9254842
EPI_ISL_9254876
EPI_ISL_9254822
EPI_ISL_9254981
EPI_ISL_9254737
EPI_ISL_9254803
EPI_ISL_9254754
EPI_ISL_9254858
EPI_ISL_9254892
EPI_ISL_9254966
EPI_ISL_9254766
EPI_ISL_9254805
EPI_ISL_9254781
EPI_ISL_9254736
EPI_ISL_9254900
EPI_ISL_9254885
EPI_ISL_9254880
EPI_ISL_9254788
EPI_ISL_9248854
EPI_ISL_9248886
EPI_ISL_9249136
EPI_ISL_9248908
EPI_ISL_9248840
EPI_ISL_9248870
EPI_ISL_9249074
EPI_ISL_9249017
EPI_ISL_9249000
EPI_ISL_9249048
EPI_ISL_9248867
EPI_ISL_9248979
EPI_ISL_9249039
EPI_ISL_9248864
EPI_ISL_9249047
EPI_ISL_9248932
EPI_ISL_9248958
EPI_ISL_9248991
EPI_ISL_9249018
EPI_ISL_9249049
EPI_ISL_9248924
EPI_ISL_9249014
EPI_ISL_9248931
EPI_ISL_9248971
EPI_ISL_9249036
EPI_ISL_9249120
EPI_ISL_9248975
EPI_ISL_9249142
EPI_ISL_9248899
EPI_ISL_9248965
EPI_ISL_9249057
EPI_ISL_9248937
EPI_ISL_9249066
EPI_ISL_9248988
EPI_ISL_9249114
EPI_ISL_9249994
EPI_ISL_9249872
EPI_ISL_9250222
EPI_ISL_9249985
EPI_ISL_9250217
EPI_ISL_9249847
EPI_ISL_9250160
EPI_ISL_9250081
EPI_ISL_9250026
EPI_ISL_9250318
EPI_ISL_9250110
EPI_ISL_9250285
EPI_ISL_9249982
EPI_ISL_9250210
EPI_ISL_9250048
EPI_ISL_9250154
EPI_ISL_9250101
EPI_ISL_9250158
EPI_ISL_9250150
EPI_ISL_9250268
EPI_ISL_9249859
EPI_ISL_9249957
EPI_ISL_9250163
EPI_ISL_9250056
EPI_ISL_9250950
EPI_ISL_9250969
EPI_ISL_9250982
EPI_ISL_9250766
EPI_ISL_9250786
EPI_ISL_9250819
EPI_ISL_9250882
EPI_ISL_9250779
EPI_ISL_9250902
EPI_ISL_9250923
EPI_ISL_9250876
EPI_ISL_9250865
EPI_ISL_9250795
EPI_ISL_9251040
EPI_ISL_9250937
EPI_ISL_9250765
EPI_ISL_9250820
EPI_ISL_9250758
EPI_ISL_9250925
EPI_ISL_9250815
EPI_ISL_9250945
EPI_ISL_9250879
EPI_ISL_9250770
EPI_ISL_9250868
EPI_ISL_9250977
EPI_ISL_9250784
EPI_ISL_9254429
EPI_ISL_9254605
EPI_ISL_9254571
EPI_ISL_9254676
EPI_ISL_9254473
EPI_ISL_9254511
EPI_ISL_9254615
EPI_ISL_9254543
EPI_ISL_9254525
EPI_ISL_9254585
EPI_ISL_9254683
EPI_ISL_9254550
EPI_ISL_9254465
EPI_ISL_9254664
EPI_ISL_9254504
EPI_ISL_9254416
EPI_ISL_9254677
EPI_ISL_9254612
EPI_ISL_9254463
EPI_ISL_9254636
EPI_ISL_9254600
EPI_ISL_9254553
EPI_ISL_9254412
EPI_ISL_9254599
EPI_ISL_9254423
EPI_ISL_9254401
EPI_ISL_9254633
EPI_ISL_9254575
EPI_ISL_9254578
EPI_ISL_9254425
EPI_ISL_9254576
EPI_ISL_9254675
EPI_ISL_9254528
EPI_ISL_9250962
EPI_ISL_9250752
EPI_ISL_9250904
EPI_ISL_9250906
EPI_ISL_9250892
EPI_ISL_9250850
EPI_ISL_9250755
EPI_ISL_9250910
EPI_ISL_9251005
EPI_ISL_9251027
EPI_ISL_9251024
EPI_ISL_9250915
EPI_ISL_9250762
EPI_ISL_9250877
EPI_ISL_9250896
EPI_ISL_9251053
EPI_ISL_9250981
EPI_ISL_9250979
EPI_ISL_9250924
EPI_ISL_9250953
EPI_ISL_9250858
EPI_ISL_9250955
EPI_ISL_9250941
EPI_ISL_9250933
EPI_ISL_9250888
EPI_ISL_9251043
EPI_ISL_9250855
EPI_ISL_9250831
EPI_ISL_9250818
EPI_ISL_9250891
EPI_ISL_9256469
EPI_ISL_9256532
EPI_ISL_9256502
EPI_ISL_9256540
EPI_ISL_9256388
EPI_ISL_9256393
EPI_ISL_9256559
EPI_ISL_9256365
EPI_ISL_9256280
EPI_ISL_9256509
EPI_ISL_9256347
EPI_ISL_9256279
EPI_ISL_9256320
EPI_ISL_9256539
EPI_ISL_9256294
EPI_ISL_9256328
EPI_ISL_9256494
EPI_ISL_9256495
EPI_ISL_9256485
EPI_ISL_9256460
EPI_ISL_9256285
EPI_ISL_9256419
EPI_ISL_9256395
EPI_ISL_9256304
EPI_ISL_9256296
EPI_ISL_9256423
EPI_ISL_9256639
EPI_ISL_9256583
EPI_ISL_9256600
EPI_ISL_9388258
EPI_ISL_9256703
EPI_ISL_9256717
EPI_ISL_9256973
EPI_ISL_9257009
EPI_ISL_9256757
EPI_ISL_9256968
EPI_ISL_9256952
EPI_ISL_9256967
EPI_ISL_9256979
EPI_ISL_9256693
EPI_ISL_9256988
EPI_ISL_9256954
EPI_ISL_9256604
EPI_ISL_9256762
EPI_ISL_9256644
EPI_ISL_9254098
EPI_ISL_9254087
EPI_ISL_9254172
EPI_ISL_9254386
EPI_ISL_9254362
EPI_ISL_9254227
EPI_ISL_9254171
EPI_ISL_9254195
EPI_ISL_9254089
EPI_ISL_9254115
EPI_ISL_9254233
EPI_ISL_9254374
EPI_ISL_9254159
EPI_ISL_9254202
EPI_ISL_9256484
EPI_ISL_9256272
EPI_ISL_9256333
EPI_ISL_9256504
EPI_ISL_9256408
EPI_ISL_9256506
EPI_ISL_9256521
EPI_ISL_9256414
EPI_ISL_9256270
EPI_ISL_9256457
EPI_ISL_9256429
EPI_ISL_9256305
EPI_ISL_9256300
EPI_ISL_9256783
EPI_ISL_9256642
EPI_ISL_9256969
EPI_ISL_9256746
EPI_ISL_9256672
EPI_ISL_9256659
EPI_ISL_9256626
EPI_ISL_9256635
EPI_ISL_9256692
EPI_ISL_9256990
EPI_ISL_9256958
EPI_ISL_9256699
EPI_ISL_9253252
EPI_ISL_9253447
EPI_ISL_9253478
EPI_ISL_9253266
EPI_ISL_9253689
EPI_ISL_9253688
EPI_ISL_9253709
EPI_ISL_9253712
EPI_ISL_9253636
EPI_ISL_9253652
EPI_ISL_9253258
EPI_ISL_9253692
EPI_ISL_9253660
EPI_ISL_9253233
EPI_ISL_9253489
EPI_ISL_9253708
EPI_ISL_9253449
EPI_ISL_9253644
EPI_ISL_9253519
EPI_ISL_9256652
EPI_ISL_9256782
EPI_ISL_9256959
EPI_ISL_9256595
EPI_ISL_9256674
EPI_ISL_9256998
EPI_ISL_9256686
EPI_ISL_9256608
EPI_ISL_9256785
EPI_ISL_9256951
EPI_ISL_9256768
EPI_ISL_9256605
EPI_ISL_9256740
EPI_ISL_9256741
EPI_ISL_9256653
EPI_ISL_9256627
EPI_ISL_9256992
EPI_ISL_9256641
EPI_ISL_9256752
EPI_ISL_9256711
EPI_ISL_9253260
EPI_ISL_9253483
EPI_ISL_9253456
EPI_ISL_9253727
EPI_ISL_9253539
EPI_ISL_9253724
EPI_ISL_9253509
EPI_ISL_9253479
EPI_ISL_9253534
EPI_ISL_9253613
EPI_ISL_9253714
EPI_ISL_9253276
EPI_ISL_9253733
EPI_ISL_9253632
EPI_ISL_9253699
EPI_ISL_9253469
EPI_ISL_9253691
EPI_ISL_9253466
EPI_ISL_9253694
EPI_ISL_9253664
EPI_ISL_9248831
EPI_ISL_9248639
EPI_ISL_9248604
EPI_ISL_9248781
EPI_ISL_9248793
EPI_ISL_9248605
EPI_ISL_9248672
EPI_ISL_9248363
EPI_ISL_9248768
EPI_ISL_9248640
EPI_ISL_9248669
EPI_ISL_9248636
EPI_ISL_9248830
EPI_ISL_9248750
EPI_ISL_9248783
EPI_ISL_9248280
EPI_ISL_9248304
EPI_ISL_9248645
EPI_ISL_9248745
EPI_ISL_9248618
EPI_ISL_9248722
EPI_ISL_9248758
EPI_ISL_9248499
EPI_ISL_9248678
EPI_ISL_9248674
EPI_ISL_9248676
EPI_ISL_9248795
EPI_ISL_9248647
EPI_ISL_9248627
EPI_ISL_9248742
EPI_ISL_9248753
EPI_ISL_9248760
EPI_ISL_9248759
EPI_ISL_9248353
EPI_ISL_9248799
EPI_ISL_9248282
EPI_ISL_9248600
EPI_ISL_9248741
EPI_ISL_9248730
EPI_ISL_9248765
EPI_ISL_9248808
EPI_ISL_9248596
EPI_ISL_9248751
EPI_ISL_9248298
EPI_ISL_9248373
EPI_ISL_9248309
EPI_ISL_9248772
EPI_ISL_9248797
EPI_ISL_9248368
EPI_ISL_9248833
EPI_ISL_9248300
EPI_ISL_9248614
EPI_ISL_9248763
EPI_ISL_9248681
EPI_ISL_9248690
EPI_ISL_9248634
EPI_ISL_9248739
EPI_ISL_9248775
EPI_ISL_9248372
EPI_ISL_9248375
EPI_ISL_9283529
EPI_ISL_9283370
EPI_ISL_9283636
EPI_ISL_9283420
EPI_ISL_9283401
EPI_ISL_9283503
EPI_ISL_9283488
EPI_ISL_9283467
EPI_ISL_9283557
EPI_ISL_9283597
EPI_ISL_9283606
EPI_ISL_9283493
EPI_ISL_9283497
EPI_ISL_9251130
EPI_ISL_9251368
EPI_ISL_9251322
EPI_ISL_9251172
EPI_ISL_9251100
EPI_ISL_9251265
EPI_ISL_9251216
EPI_ISL_9251350
EPI_ISL_9251367
EPI_ISL_9251087
EPI_ISL_9251059
EPI_ISL_9251204
EPI_ISL_9251335
EPI_ISL_9251372
EPI_ISL_9251235
EPI_ISL_9251107
EPI_ISL_9251365
EPI_ISL_9251141
EPI_ISL_9251360
EPI_ISL_9251150
EPI_ISL_9251242
EPI_ISL_9251075
EPI_ISL_9251275
EPI_ISL_9251101
EPI_ISL_9251328
EPI_ISL_9283575
EPI_ISL_9283399
EPI_ISL_9283613
EPI_ISL_9283398
EPI_ISL_9283374
EPI_ISL_9283530
EPI_ISL_9283642
EPI_ISL_9283404
EPI_ISL_9283540
EPI_ISL_9283589
EPI_ISL_9283435
EPI_ISL_9283413
EPI_ISL_9283489
EPI_ISL_9283451
EPI_ISL_9283469
EPI_ISL_9283504
EPI_ISL_9283423
EPI_ISL_9247672
EPI_ISL_9247892
EPI_ISL_9247894
EPI_ISL_9247613
EPI_ISL_9247670
EPI_ISL_9247918
EPI_ISL_9247754
EPI_ISL_9247598
EPI_ISL_9247658
EPI_ISL_9247735
EPI_ISL_9247694
EPI_ISL_9247725
EPI_ISL_9247622
EPI_ISL_9247609
EPI_ISL_9247560
EPI_ISL_9247941
EPI_ISL_9247583
EPI_ISL_9247921
EPI_ISL_9247621
EPI_ISL_9247591
EPI_ISL_9247667
EPI_ISL_9247700
EPI_ISL_9247769
EPI_ISL_9247668
EPI_ISL_9247595
EPI_ISL_9247588
EPI_ISL_9247763
EPI_ISL_9247611
EPI_ISL_9247968
EPI_ISL_9247958
EPI_ISL_9247785
EPI_ISL_9247776
EPI_ISL_9247966
EPI_ISL_9247887
EPI_ISL_9247706
EPI_ISL_9247929
EPI_ISL_9247634
EPI_ISL_9247569
EPI_ISL_9247607
EPI_ISL_9247604
EPI_ISL_9247751
EPI_ISL_9247784
EPI_ISL_9247577
EPI_ISL_9247743
EPI_ISL_9247757
EPI_ISL_9247662
EPI_ISL_9247678
EPI_ISL_9247690
EPI_ISL_9247677
EPI_ISL_9247920
EPI_ISL_9247948
EPI_ISL_9247740
EPI_ISL_9247617
EPI_ISL_9247661
EPI_ISL_9284522
EPI_ISL_9284577
EPI_ISL_9284469
EPI_ISL_9284342
EPI_ISL_9284501
EPI_ISL_9284520
EPI_ISL_9284362
EPI_ISL_9284471
EPI_ISL_9284340
EPI_ISL_9284329
EPI_ISL_9284317
EPI_ISL_9284427
EPI_ISL_9284478
EPI_ISL_9284476
EPI_ISL_9284396
EPI_ISL_9284491
EPI_ISL_9284377
EPI_ISL_9284573
EPI_ISL_9284594
EPI_ISL_9284483
EPI_ISL_9284514
EPI_ISL_9284474
EPI_ISL_9284477
EPI_ISL_9284460
EPI_ISL_9284332
EPI_ISL_9284309
EPI_ISL_9284133
EPI_ISL_9284163
EPI_ISL_9284227
EPI_ISL_9284043
EPI_ISL_9284189
EPI_ISL_9284113
EPI_ISL_9284117
EPI_ISL_9284212
EPI_ISL_9284054
EPI_ISL_9284064
EPI_ISL_9284299
EPI_ISL_9284156
EPI_ISL_9284119
EPI_ISL_9284009
EPI_ISL_9284211
EPI_ISL_9282847
EPI_ISL_9282958
EPI_ISL_9282731
EPI_ISL_9282906
EPI_ISL_9283008
EPI_ISL_9282812
EPI_ISL_9282831
EPI_ISL_9282782
EPI_ISL_9282776
EPI_ISL_9282850
EPI_ISL_9282784
EPI_ISL_9282938
EPI_ISL_9282836
EPI_ISL_9282944
EPI_ISL_9282897
EPI_ISL_9282902
EPI_ISL_9282859
EPI_ISL_9282929
EPI_ISL_9283285
EPI_ISL_9283127
EPI_ISL_9283215
EPI_ISL_9283201
EPI_ISL_9283076
EPI_ISL_9283287
EPI_ISL_9283114
EPI_ISL_9283070
EPI_ISL_9283173
EPI_ISL_9283240
EPI_ISL_9283158
EPI_ISL_9283072
EPI_ISL_9283183
EPI_ISL_9283264
EPI_ISL_9283045
EPI_ISL_9283034
EPI_ISL_9283336
EPI_ISL_9283235
EPI_ISL_9283102
EPI_ISL_9283323
EPI_ISL_9283252
EPI_ISL_9283132
EPI_ISL_9283162
EPI_ISL_9283327
EPI_ISL_9283105
EPI_ISL_9283337
EPI_ISL_9283200
EPI_ISL_9283104
EPI_ISL_9283092
EPI_ISL_9283281
EPI_ISL_9283272
EPI_ISL_9283246
EPI_ISL_9283206
EPI_ISL_9283284
EPI_ISL_9283332
EPI_ISL_9283262
EPI_ISL_9283231
EPI_ISL_9283191
EPI_ISL_9280518
EPI_ISL_9280718
EPI_ISL_9280447
EPI_ISL_9280655
EPI_ISL_9280516
EPI_ISL_9280836
EPI_ISL_9280765
EPI_ISL_9280394
EPI_ISL_9280955
EPI_ISL_9280350
EPI_ISL_9280671
EPI_ISL_9280632
EPI_ISL_9280950
EPI_ISL_9280680
EPI_ISL_9280835
EPI_ISL_9280382
EPI_ISL_9280663
EPI_ISL_9280961
EPI_ISL_9256120
EPI_ISL_9256030
EPI_ISL_9256160
EPI_ISL_9255965
EPI_ISL_9256066
EPI_ISL_9255956
EPI_ISL_9256182
EPI_ISL_9256075
EPI_ISL_9255944
EPI_ISL_9255887
EPI_ISL_9256117
EPI_ISL_9256250
EPI_ISL_9256089
EPI_ISL_9256050
EPI_ISL_9255869
EPI_ISL_9255903
EPI_ISL_9255883
EPI_ISL_9256133
EPI_ISL_9256031
EPI_ISL_9256144
EPI_ISL_9255913
EPI_ISL_9256254
EPI_ISL_9256004
EPI_ISL_9255921
EPI_ISL_9256106
EPI_ISL_9255996
EPI_ISL_9256228
EPI_ISL_9256007
EPI_ISL_9255882
EPI_ISL_9256070
EPI_ISL_9255995
EPI_ISL_9255915
EPI_ISL_9256093
EPI_ISL_9256090
EPI_ISL_9256098
EPI_ISL_9255953
EPI_ISL_9255962
EPI_ISL_9256196
EPI_ISL_9256129
EPI_ISL_9255923
EPI_ISL_9255919
EPI_ISL_9256230
EPI_ISL_9256051
EPI_ISL_9255897
EPI_ISL_9256255
EPI_ISL_9256183
EPI_ISL_9255910
EPI_ISL_9256033
EPI_ISL_9256206
EPI_ISL_9256220
EPI_ISL_9255901
EPI_ISL_9256218
EPI_ISL_9256148
EPI_ISL_9255469
EPI_ISL_9255856
EPI_ISL_9255688
EPI_ISL_9255633
EPI_ISL_9255558
EPI_ISL_9255719
EPI_ISL_9255752
EPI_ISL_9255581
EPI_ISL_9255698
EPI_ISL_9255569
EPI_ISL_9255494
EPI_ISL_9255522
EPI_ISL_9255575
EPI_ISL_9255557
EPI_ISL_9255540
EPI_ISL_9255511
EPI_ISL_9255624
EPI_ISL_9255842
EPI_ISL_9255645
EPI_ISL_9255525
EPI_ISL_9255535
EPI_ISL_9255646
EPI_ISL_9255669
EPI_ISL_9255739
EPI_ISL_9255510
EPI_ISL_9255491
EPI_ISL_9255629
EPI_ISL_9255549
EPI_ISL_9255579
EPI_ISL_9255611
EPI_ISL_9255561
EPI_ISL_9255749
EPI_ISL_9255447
EPI_ISL_9255446
EPI_ISL_9255705
EPI_ISL_9255594
EPI_ISL_9255854
EPI_ISL_9255490
EPI_ISL_9255458
EPI_ISL_9255614
EPI_ISL_9255668
EPI_ISL_9255604
EPI_ISL_9255659
EPI_ISL_9255839
EPI_ISL_9255744
EPI_ISL_9255799
EPI_ISL_9255596
EPI_ISL_9255536
EPI_ISL_9255599
EPI_ISL_9255621
EPI_ISL_9255463
EPI_ISL_9255715
EPI_ISL_9255567
EPI_ISL_9255461
EPI_ISL_9255565
EPI_ISL_9255465
EPI_ISL_9255676
EPI_ISL_9255625
EPI_ISL_9255541
EPI_ISL_9255692
EPI_ISL_9255757
EPI_ISL_9255636
EPI_ISL_9255851
EPI_ISL_9255562
EPI_ISL_9255593
EPI_ISL_9255472
EPI_ISL_9255764
EPI_ISL_9255508
EPI_ISL_9255681
EPI_ISL_9255483
EPI_ISL_9255609
EPI_ISL_9255850
EPI_ISL_9255583
EPI_ISL_9255455
EPI_ISL_9255515
EPI_ISL_9255852
EPI_ISL_9255454
EPI_ISL_9255459
EPI_ISL_9255826
EPI_ISL_9255801
EPI_ISL_9255528
EPI_ISL_9255534
EPI_ISL_9255673
EPI_ISL_9255580
EPI_ISL_9247300
EPI_ISL_9247435
EPI_ISL_9247286
EPI_ISL_9247285
EPI_ISL_9247420
EPI_ISL_9247439
EPI_ISL_9247474
EPI_ISL_9247477
EPI_ISL_9247448
EPI_ISL_9247423
EPI_ISL_9247523
EPI_ISL_9247401
EPI_ISL_9247482
EPI_ISL_9247379
EPI_ISL_9247520
EPI_ISL_9247406
EPI_ISL_9247268
EPI_ISL_9247321
EPI_ISL_9247292
EPI_ISL_9247506
EPI_ISL_9247527
EPI_ISL_9247383
EPI_ISL_9247499
EPI_ISL_9247535
EPI_ISL_9247444
EPI_ISL_9247426
EPI_ISL_9247410
EPI_ISL_9247293
EPI_ISL_9247505
EPI_ISL_9247390
EPI_ISL_9282707
EPI_ISL_9247432
EPI_ISL_9247475
EPI_ISL_9247269
EPI_ISL_9247425
EPI_ISL_9247502
EPI_ISL_9247396
EPI_ISL_9247403
EPI_ISL_9247473
EPI_ISL_9247312
EPI_ISL_9247525
EPI_ISL_9247524
EPI_ISL_9247355
EPI_ISL_9247346
EPI_ISL_9247422
EPI_ISL_9247415
EPI_ISL_9247385
EPI_ISL_9247364
EPI_ISL_9247352
EPI_ISL_9247463
EPI_ISL_9247328
EPI_ISL_9247382
EPI_ISL_9247414
EPI_ISL_9247280
EPI_ISL_9247389
EPI_ISL_9247533
EPI_ISL_9247418
EPI_ISL_9247314
EPI_ISL_9247295
EPI_ISL_9247266
EPI_ISL_9247437
EPI_ISL_9247453
EPI_ISL_9247465
EPI_ISL_9247359
EPI_ISL_9247362
EPI_ISL_9247466
EPI_ISL_9247290
EPI_ISL_9247288
EPI_ISL_9247555
EPI_ISL_9247378
EPI_ISL_9247513
EPI_ISL_9247427
EPI_ISL_9247443
EPI_ISL_9247551
EPI_ISL_9247509
EPI_ISL_9247413
EPI_ISL_9247479
EPI_ISL_9247306
EPI_ISL_9247519
EPI_ISL_9247394
EPI_ISL_9247278
EPI_ISL_9247421
EPI_ISL_9247407
EPI_ISL_9247333
EPI_ISL_9246854
EPI_ISL_9247046
EPI_ISL_9246896
EPI_ISL_9247072
EPI_ISL_9247169
EPI_ISL_9247194
EPI_ISL_9247203
EPI_ISL_9247137
EPI_ISL_9247219
EPI_ISL_9247257
EPI_ISL_9247243
EPI_ISL_9247166
EPI_ISL_9247097
EPI_ISL_9247069
EPI_ISL_9246917
EPI_ISL_9247236
EPI_ISL_9300210
EPI_ISL_9247198
EPI_ISL_9247092
EPI_ISL_9388255
EPI_ISL_9247178
EPI_ISL_9246892
EPI_ISL_9247070
EPI_ISL_9246870
EPI_ISL_9246877
EPI_ISL_9247239
EPI_ISL_9246868
EPI_ISL_9283915
EPI_ISL_9283703
EPI_ISL_9283900
EPI_ISL_9283667
EPI_ISL_9283812
EPI_ISL_9283966
EPI_ISL_9283859
EPI_ISL_9283751
EPI_ISL_9283684
EPI_ISL_9283822
EPI_ISL_9283692
EPI_ISL_9283730
EPI_ISL_9283725
EPI_ISL_9283945
EPI_ISL_9283672
EPI_ISL_9283717
EPI_ISL_9246861
EPI_ISL_9247206
EPI_ISL_9247209
EPI_ISL_9247095
EPI_ISL_9247025
EPI_ISL_9247188
EPI_ISL_9246904
EPI_ISL_9247026
EPI_ISL_9247145
EPI_ISL_9247128
EPI_ISL_9247037
EPI_ISL_9247158
EPI_ISL_9247104
EPI_ISL_9247122
EPI_ISL_9247204
EPI_ISL_9247192
EPI_ISL_9246929
EPI_ISL_9292183
EPI_ISL_9292210
EPI_ISL_9292018
EPI_ISL_9292102
EPI_ISL_9292233
EPI_ISL_9292073
EPI_ISL_9292042
EPI_ISL_9292181
EPI_ISL_9292182
EPI_ISL_9291967
EPI_ISL_9292083
EPI_ISL_9292224
EPI_ISL_9291918
EPI_ISL_9291965
EPI_ISL_9284864
EPI_ISL_9284814
EPI_ISL_9284651
EPI_ISL_9284879
EPI_ISL_9284766
EPI_ISL_9284767
EPI_ISL_9284664
EPI_ISL_9284769
EPI_ISL_9284749
EPI_ISL_9284783
EPI_ISL_9284774
EPI_ISL_9284645
EPI_ISL_9284644
EPI_ISL_9284866
EPI_ISL_9284693
EPI_ISL_9284656
EPI_ISL_9284876
EPI_ISL_9284733
EPI_ISL_9284687
EPI_ISL_9284817
EPI_ISL_9284785
EPI_ISL_9284647
EPI_ISL_9284758
EPI_ISL_9284893
EPI_ISL_9284652
EPI_ISL_9284711
EPI_ISL_9284619
EPI_ISL_9284722
EPI_ISL_9281630
EPI_ISL_9281419
EPI_ISL_9281690
EPI_ISL_9281230
EPI_ISL_9281700
EPI_ISL_9281449
EPI_ISL_9281740
EPI_ISL_9281178
EPI_ISL_9281084
EPI_ISL_9281441
EPI_ISL_9281677
EPI_ISL_9281557
EPI_ISL_9281720
EPI_ISL_9281604
EPI_ISL_9281392
EPI_ISL_9281268
EPI_ISL_9281583
EPI_ISL_9281712
EPI_ISL_9281337
EPI_ISL_9281274
EPI_ISL_9281219
EPI_ISL_9281710
EPI_ISL_9283763
EPI_ISL_9283828
EPI_ISL_9283693
EPI_ISL_9283907
EPI_ISL_9283737
EPI_ISL_9283865
EPI_ISL_9283976
EPI_ISL_9283954
EPI_ISL_9283797
EPI_ISL_9283749
EPI_ISL_9283808
EPI_ISL_9283674
EPI_ISL_9283745
EPI_ISL_9283955
EPI_ISL_9283736
EPI_ISL_9283679
EPI_ISL_9283742
EPI_ISL_9283778
EPI_ISL_9283834
EPI_ISL_9283762
EPI_ISL_9283777
EPI_ISL_9283668
EPI_ISL_9283759
EPI_ISL_9283923
EPI_ISL_9283695
EPI_ISL_9283932
EPI_ISL_9283765
EPI_ISL_9283924
EPI_ISL_9283794
EPI_ISL_9281295
EPI_ISL_9281260
EPI_ISL_9281320
EPI_ISL_9281122
EPI_ISL_9281388
EPI_ISL_9281166
EPI_ISL_9281276
EPI_ISL_9281554
EPI_ISL_9281503
EPI_ISL_9281372
EPI_ISL_9281351
EPI_ISL_9281575
EPI_ISL_9281532
EPI_ISL_9283965
EPI_ISL_9283893
EPI_ISL_9283689
EPI_ISL_9283682
EPI_ISL_9283970
EPI_ISL_9283769
EPI_ISL_9283707
EPI_ISL_9283681
EPI_ISL_9283836
EPI_ISL_9283849
EPI_ISL_9283744
EPI_ISL_9283903
EPI_ISL_9283669
EPI_ISL_9283953
EPI_ISL_9283694
EPI_ISL_9283733
EPI_ISL_9283688
EPI_ISL_9283949
EPI_ISL_9283942
EPI_ISL_9283750
EPI_ISL_9283929
EPI_ISL_9283706
EPI_ISL_9283899
EPI_ISL_9283739
EPI_ISL_9283946
EPI_ISL_9283809
EPI_ISL_9285477
EPI_ISL_9285481
EPI_ISL_9285487
EPI_ISL_9285235
EPI_ISL_9285367
EPI_ISL_9285286
EPI_ISL_9285252
EPI_ISL_9285519
EPI_ISL_9285388
EPI_ISL_9285467
EPI_ISL_9285405
EPI_ISL_9285353
EPI_ISL_9285304
EPI_ISL_9285331
EPI_ISL_9285321
EPI_ISL_9285280
EPI_ISL_9285290
EPI_ISL_9285403
EPI_ISL_9285227
EPI_ISL_9285309
EPI_ISL_9285441
EPI_ISL_9285421
EPI_ISL_9285394
EPI_ISL_9285410
EPI_ISL_9285296
EPI_ISL_9285239
EPI_ISL_9285349
EPI_ISL_9285483
EPI_ISL_9285328
EPI_ISL_9276497
EPI_ISL_9276591
EPI_ISL_9276522
EPI_ISL_9276631
EPI_ISL_9276629
EPI_ISL_9276395
EPI_ISL_9276574
EPI_ISL_9276428
EPI_ISL_9276441
EPI_ISL_9276420
EPI_ISL_9276500
EPI_ISL_9276468
EPI_ISL_9276457
EPI_ISL_9276481
EPI_ISL_9276569
EPI_ISL_9276488
EPI_ISL_9276509
EPI_ISL_9276567
EPI_ISL_9276623
EPI_ISL_9276392
EPI_ISL_9276640
EPI_ISL_9276397
EPI_ISL_9276596
EPI_ISL_9276423
EPI_ISL_9276537
EPI_ISL_9276486
EPI_ISL_9276519
EPI_ISL_9284945
EPI_ISL_9285135
EPI_ISL_9285093
EPI_ISL_9285103
EPI_ISL_9285153
EPI_ISL_9285147
EPI_ISL_9285213
EPI_ISL_9285026
EPI_ISL_9284986
EPI_ISL_9284970
EPI_ISL_9285069
EPI_ISL_9284978
EPI_ISL_9284983
EPI_ISL_9284999
EPI_ISL_9285171
EPI_ISL_9285022
EPI_ISL_9285137
EPI_ISL_9284938
EPI_ISL_9285175
EPI_ISL_9285020
EPI_ISL_9285148
EPI_ISL_9284974
EPI_ISL_9285116
EPI_ISL_9284958
EPI_ISL_9285102
EPI_ISL_9285099
EPI_ISL_9285082
EPI_ISL_9285204
EPI_ISL_9285038
EPI_ISL_9284927
EPI_ISL_9285146
EPI_ISL_9285123
EPI_ISL_9284967
EPI_ISL_9285118
EPI_ISL_9298575
EPI_ISL_9298731
EPI_ISL_9298841
EPI_ISL_9298478
EPI_ISL_9298768
EPI_ISL_9298760
EPI_ISL_9298582
EPI_ISL_9298764
EPI_ISL_9298615
EPI_ISL_9298472
EPI_ISL_9298776
EPI_ISL_9298494
EPI_ISL_9298613
EPI_ISL_9298752
EPI_ISL_9298596
EPI_ISL_9298870
EPI_ISL_9298807
EPI_ISL_9298598
EPI_ISL_9298748
EPI_ISL_9298543
EPI_ISL_9298858
EPI_ISL_9298806
EPI_ISL_9298505
EPI_ISL_9298846
EPI_ISL_9298753
EPI_ISL_9298874
EPI_ISL_9298466
EPI_ISL_9298817
EPI_ISL_9298742
EPI_ISL_9298812
EPI_ISL_9277234
EPI_ISL_9277039
EPI_ISL_9277134
EPI_ISL_9277070
EPI_ISL_9277209
EPI_ISL_9277165
EPI_ISL_9277203
EPI_ISL_9277255
EPI_ISL_9277023
EPI_ISL_9277128
EPI_ISL_9277185
EPI_ISL_9277011
EPI_ISL_9277009
EPI_ISL_9277047
EPI_ISL_9277256
EPI_ISL_9277276
EPI_ISL_9277310
EPI_ISL_9277126
EPI_ISL_9277092
EPI_ISL_9277273
EPI_ISL_9277005
EPI_ISL_9277158
EPI_ISL_9277198
EPI_ISL_9277012
EPI_ISL_9277164
EPI_ISL_9277263
EPI_ISL_9277132
EPI_ISL_9277257
EPI_ISL_9277133
EPI_ISL_9277024
EPI_ISL_9277086
EPI_ISL_9277188
EPI_ISL_9277312
EPI_ISL_9277137
EPI_ISL_9277287
EPI_ISL_9277295
EPI_ISL_9277051
EPI_ISL_9277048
EPI_ISL_9277380
EPI_ISL_9277562
EPI_ISL_9277349
EPI_ISL_9277625
EPI_ISL_9277351
EPI_ISL_9277579
EPI_ISL_9277563
EPI_ISL_9277646
EPI_ISL_9277407
EPI_ISL_9277499
EPI_ISL_9277506
EPI_ISL_9277541
EPI_ISL_9277533
EPI_ISL_9277624
EPI_ISL_9277391
EPI_ISL_9277478
EPI_ISL_9277467
EPI_ISL_9277648
EPI_ISL_9296598
EPI_ISL_9296431
EPI_ISL_9296513
EPI_ISL_9296520
EPI_ISL_9296477
EPI_ISL_9296533
EPI_ISL_9296416
EPI_ISL_9296587
EPI_ISL_9296417
EPI_ISL_9296574
EPI_ISL_9296517
EPI_ISL_9296426
EPI_ISL_9296332
EPI_ISL_9296347
EPI_ISL_9296601
EPI_ISL_9296591
EPI_ISL_9296440
EPI_ISL_9296483
EPI_ISL_9296577
EPI_ISL_9296405
EPI_ISL_9296659
EPI_ISL_9296481
EPI_ISL_9296371
EPI_ISL_9296424
EPI_ISL_9296618
EPI_ISL_9296445
EPI_ISL_9296486
EPI_ISL_9296342
EPI_ISL_9296505
EPI_ISL_9296446
EPI_ISL_9296635
EPI_ISL_9296954
EPI_ISL_9296664
EPI_ISL_9296884
EPI_ISL_9296848
EPI_ISL_9296977
EPI_ISL_9296753
EPI_ISL_9296745
EPI_ISL_9296798
EPI_ISL_9296723
EPI_ISL_9296700
EPI_ISL_9296754
EPI_ISL_9296682
EPI_ISL_9296708
EPI_ISL_9296758
EPI_ISL_9296914
EPI_ISL_9296703
EPI_ISL_9296919
EPI_ISL_9296879
EPI_ISL_9296888
EPI_ISL_9296824
EPI_ISL_9296932
EPI_ISL_9296640
EPI_ISL_9296547
EPI_ISL_9296470
EPI_ISL_9296655
EPI_ISL_9296468
EPI_ISL_9296353
EPI_ISL_9296345
EPI_ISL_9296438
EPI_ISL_9296627
EPI_ISL_9296471
EPI_ISL_9296584
EPI_ISL_9296494
EPI_ISL_9296564
EPI_ISL_9296567
EPI_ISL_9296441
EPI_ISL_9296448
EPI_ISL_9296397
EPI_ISL_9296404
EPI_ISL_9296479
EPI_ISL_9296349
EPI_ISL_9296593
EPI_ISL_9296420
EPI_ISL_9296413
EPI_ISL_9296372
EPI_ISL_9296548
EPI_ISL_9296435
EPI_ISL_9296495
EPI_ISL_9296580
EPI_ISL_9296450
EPI_ISL_9296511
EPI_ISL_9296509
EPI_ISL_9292862
EPI_ISL_9292787
EPI_ISL_9292900
EPI_ISL_9292870
EPI_ISL_9292748
EPI_ISL_9293127
EPI_ISL_9292838
EPI_ISL_9292984
EPI_ISL_9293020
EPI_ISL_9293184
EPI_ISL_9292833
EPI_ISL_9293186
EPI_ISL_9292763
EPI_ISL_9292932
EPI_ISL_9292983
EPI_ISL_9292935
EPI_ISL_9293150
EPI_ISL_9292904
EPI_ISL_9292693
EPI_ISL_9293132
EPI_ISL_9292825
EPI_ISL_9292975
EPI_ISL_9292814
EPI_ISL_9293088
EPI_ISL_9293097
EPI_ISL_9292980
EPI_ISL_9293005
EPI_ISL_9292897
EPI_ISL_9293205
EPI_ISL_9293435
EPI_ISL_9293233
EPI_ISL_9293402
EPI_ISL_9293368
EPI_ISL_9293355
EPI_ISL_9293427
EPI_ISL_9293337
EPI_ISL_9293289
EPI_ISL_9293208
EPI_ISL_9293455
EPI_ISL_9293511
EPI_ISL_9293210
EPI_ISL_9293345
EPI_ISL_9293237
EPI_ISL_9293350
EPI_ISL_9293217
EPI_ISL_9293436
EPI_ISL_9293494
EPI_ISL_9293357
EPI_ISL_9292808
EPI_ISL_9293170
EPI_ISL_9292960
EPI_ISL_9292817
EPI_ISL_9292725
EPI_ISL_9293157
EPI_ISL_9292956
EPI_ISL_9293115
EPI_ISL_9293065
EPI_ISL_9293179
EPI_ISL_9292717
EPI_ISL_9292751
EPI_ISL_9292733
EPI_ISL_9292709
EPI_ISL_9276892
EPI_ISL_9276743
EPI_ISL_9276980
EPI_ISL_9276866
EPI_ISL_9276937
EPI_ISL_9276936
EPI_ISL_9276752
EPI_ISL_9276879
EPI_ISL_9276976
EPI_ISL_9276763
EPI_ISL_9276796
EPI_ISL_9276881
EPI_ISL_9276912
EPI_ISL_9276836
EPI_ISL_9278608
EPI_ISL_9278730
EPI_ISL_9278221
EPI_ISL_9278546
EPI_ISL_9278246
EPI_ISL_9278341
EPI_ISL_9278722
EPI_ISL_9278130
EPI_ISL_9278619
EPI_ISL_9278392
EPI_ISL_9278231
EPI_ISL_9278028
EPI_ISL_9278805
EPI_ISL_9278124
EPI_ISL_9278368
EPI_ISL_9278624
EPI_ISL_9278503
EPI_ISL_9278775
EPI_ISL_9278197
EPI_ISL_9278526
EPI_ISL_9278347
EPI_ISL_9278382
EPI_ISL_9278215
EPI_ISL_9278283
EPI_ISL_9278357
EPI_ISL_9278514
EPI_ISL_9278550
EPI_ISL_9278445
EPI_ISL_9278247
EPI_ISL_9278145
EPI_ISL_9278466
EPI_ISL_9278014
EPI_ISL_9278616
EPI_ISL_9278524
EPI_ISL_9278087
EPI_ISL_9278153
EPI_ISL_9278259
EPI_ISL_9278100
EPI_ISL_9278417
EPI_ISL_9278318
EPI_ISL_9278496
EPI_ISL_9278351
EPI_ISL_9278535
EPI_ISL_9278239
EPI_ISL_9278498
EPI_ISL_9278387
EPI_ISL_9278049
EPI_ISL_9278107
EPI_ISL_9278501
EPI_ISL_9279058
EPI_ISL_9279139
EPI_ISL_9279088
EPI_ISL_9279239
EPI_ISL_9278887
EPI_ISL_9279463
EPI_ISL_9279402
EPI_ISL_9279480
EPI_ISL_9279116
EPI_ISL_9279498
EPI_ISL_9279000
EPI_ISL_9279108
EPI_ISL_9279237
EPI_ISL_9279032
EPI_ISL_9278912
EPI_ISL_9279244
EPI_ISL_9279231
EPI_ISL_9279458
EPI_ISL_9279276
EPI_ISL_9279120
EPI_ISL_9278928
EPI_ISL_9278965
EPI_ISL_9278954
EPI_ISL_9279289
EPI_ISL_9298993
EPI_ISL_9299113
EPI_ISL_9299080
EPI_ISL_9299061
EPI_ISL_9299038
EPI_ISL_9298939
EPI_ISL_9299087
EPI_ISL_9299108
EPI_ISL_9299011
EPI_ISL_9298933
EPI_ISL_9299036
EPI_ISL_9299076
EPI_ISL_9299118
EPI_ISL_9299054
EPI_ISL_9299014
EPI_ISL_9298903
EPI_ISL_9298906
EPI_ISL_9299142
EPI_ISL_9298907
EPI_ISL_9299005
EPI_ISL_9299199
EPI_ISL_9299048
EPI_ISL_9299139
EPI_ISL_9299174
EPI_ISL_9298977
EPI_ISL_9299015
EPI_ISL_9296275
EPI_ISL_9296177
EPI_ISL_9296021
EPI_ISL_9295996
EPI_ISL_9296094
EPI_ISL_9295821
EPI_ISL_9296091
EPI_ISL_9296074
EPI_ISL_9295935
EPI_ISL_9296317
EPI_ISL_9295898
EPI_ISL_9295894
EPI_ISL_9296209
EPI_ISL_9296315
EPI_ISL_9296114
EPI_ISL_9296198
EPI_ISL_9296208
EPI_ISL_9296032
EPI_ISL_9295573
EPI_ISL_9295498
EPI_ISL_9295526
EPI_ISL_9295319
EPI_ISL_9295720
EPI_ISL_9295681
EPI_ISL_9295350
EPI_ISL_9295431
EPI_ISL_9295643
EPI_ISL_9295501
EPI_ISL_9295768
EPI_ISL_9295504
EPI_ISL_9295786
EPI_ISL_9295650
EPI_ISL_9295596
EPI_ISL_9295562
EPI_ISL_9295466
EPI_ISL_9295709
EPI_ISL_9295344
EPI_ISL_9295729
EPI_ISL_9295694
EPI_ISL_9295463
EPI_ISL_9295687
EPI_ISL_9295726
EPI_ISL_9295380
EPI_ISL_9295345
EPI_ISL_9295474
EPI_ISL_9295500
EPI_ISL_9295454
EPI_ISL_9295444
EPI_ISL_9295569
EPI_ISL_9295751
EPI_ISL_9295672
EPI_ISL_9295462
EPI_ISL_9295439
EPI_ISL_9295461
EPI_ISL_9295706
EPI_ISL_9295401
EPI_ISL_9295298
EPI_ISL_9295679
EPI_ISL_9295582
EPI_ISL_9295509
EPI_ISL_9295318
EPI_ISL_9295588
EPI_ISL_9295747
EPI_ISL_9297504
EPI_ISL_9297469
EPI_ISL_9297382
EPI_ISL_9297416
EPI_ISL_9297463
EPI_ISL_9297484
EPI_ISL_9297295
EPI_ISL_9297323
EPI_ISL_9297440
EPI_ISL_9297307
EPI_ISL_9297488
EPI_ISL_9297384
EPI_ISL_9297467
EPI_ISL_9297375
EPI_ISL_9297319
EPI_ISL_9297456
EPI_ISL_9297380
EPI_ISL_9297360
EPI_ISL_9297395
EPI_ISL_9297345
EPI_ISL_9297350
EPI_ISL_9297494
EPI_ISL_9297497
EPI_ISL_9297347
EPI_ISL_9297415
EPI_ISL_9297413
EPI_ISL_9297482
EPI_ISL_9293566
EPI_ISL_9293619
EPI_ISL_9293832
EPI_ISL_9293664
EPI_ISL_9293701
EPI_ISL_9293574
EPI_ISL_9293643
EPI_ISL_9400533
EPI_ISL_9293698
EPI_ISL_9293700
EPI_ISL_9293790
EPI_ISL_9293865
EPI_ISL_9293802
EPI_ISL_9293606
EPI_ISL_9293834
EPI_ISL_9293724
EPI_ISL_9289088
EPI_ISL_9289341
EPI_ISL_9289144
EPI_ISL_9289236
EPI_ISL_9289091
EPI_ISL_9289312
EPI_ISL_9289133
EPI_ISL_9289196
EPI_ISL_9289168
EPI_ISL_9289224
EPI_ISL_9289315
EPI_ISL_9289119
EPI_ISL_9289217
EPI_ISL_9289325
EPI_ISL_9289220
EPI_ISL_9289613
EPI_ISL_9289367
EPI_ISL_9289448
EPI_ISL_9289559
EPI_ISL_9289602
EPI_ISL_9289592
EPI_ISL_9289586
EPI_ISL_9289494
EPI_ISL_9289587
EPI_ISL_9289354
EPI_ISL_9289390
EPI_ISL_9289384
EPI_ISL_9288593
EPI_ISL_9288750
EPI_ISL_9288505
EPI_ISL_9288495
EPI_ISL_9288371
EPI_ISL_9288423
EPI_ISL_9288724
EPI_ISL_9288349
EPI_ISL_9288471
EPI_ISL_9288487
EPI_ISL_9288594
EPI_ISL_9288327
EPI_ISL_9288468
EPI_ISL_9288473
EPI_ISL_9288513
EPI_ISL_9288552
EPI_ISL_9288663
EPI_ISL_9288350
EPI_ISL_9288347
EPI_ISL_9288618
EPI_ISL_9288596
EPI_ISL_9288323
EPI_ISL_9288747
EPI_ISL_9288405
EPI_ISL_9288414
EPI_ISL_9288476
EPI_ISL_9288407
EPI_ISL_9288385
EPI_ISL_9288424
EPI_ISL_9288458
EPI_ISL_9288583
EPI_ISL_9288545
EPI_ISL_9288448
EPI_ISL_9288627
EPI_ISL_9288466
EPI_ISL_9288386
EPI_ISL_9288500
EPI_ISL_9288636
EPI_ISL_9288728
EPI_ISL_9288557
EPI_ISL_9288329
EPI_ISL_9288690
EPI_ISL_9288518
EPI_ISL_9288731
EPI_ISL_9288493
EPI_ISL_9288507
EPI_ISL_9288492
EPI_ISL_9288575
EPI_ISL_9288395
EPI_ISL_9288352
EPI_ISL_9288714
EPI_ISL_9288652
EPI_ISL_9288483
EPI_ISL_9288665
EPI_ISL_9288359
EPI_ISL_9288441
EPI_ISL_9288389
EPI_ISL_9288630
EPI_ISL_9288303
EPI_ISL_9288691
EPI_ISL_9288512
EPI_ISL_9288659
EPI_ISL_9288380
EPI_ISL_9288356
EPI_ISL_9288705
EPI_ISL_9288288
EPI_ISL_9288310
EPI_ISL_9288603
EPI_ISL_9288377
EPI_ISL_9288411
EPI_ISL_9288440
EPI_ISL_9288600
EPI_ISL_9288292
EPI_ISL_9288566
EPI_ISL_9290928
EPI_ISL_9290724
EPI_ISL_9290922
EPI_ISL_9290693
EPI_ISL_9290806
EPI_ISL_9291017
EPI_ISL_9291062
EPI_ISL_9291001
EPI_ISL_9290959
EPI_ISL_9291041
EPI_ISL_9291035
EPI_ISL_9290818
EPI_ISL_9290924
EPI_ISL_9290740
EPI_ISL_9290697
EPI_ISL_9290943
EPI_ISL_9290970
EPI_ISL_9290905
EPI_ISL_9290853
EPI_ISL_9290915
EPI_ISL_9291065
EPI_ISL_9290728
EPI_ISL_9290947
EPI_ISL_9447814
EPI_ISL_9447686
EPI_ISL_9447922
EPI_ISL_9380273
EPI_ISL_9380236
EPI_ISL_9380362
EPI_ISL_9380189
EPI_ISL_9380288
EPI_ISL_9380051
EPI_ISL_9380179
EPI_ISL_9379895
EPI_ISL_9380029
EPI_ISL_9380103
EPI_ISL_9380323
EPI_ISL_9380004
EPI_ISL_9380114
EPI_ISL_9379975
EPI_ISL_9380343
EPI_ISL_9380268
EPI_ISL_9380028
EPI_ISL_9380172
EPI_ISL_9381734
EPI_ISL_9382035
EPI_ISL_9382086
EPI_ISL_9381804
EPI_ISL_9381753
EPI_ISL_9381951
EPI_ISL_9381854
EPI_ISL_9382134
EPI_ISL_9381993
EPI_ISL_9382114
EPI_ISL_9381760
EPI_ISL_9381919
EPI_ISL_9381961
EPI_ISL_9381971
EPI_ISL_9381877
EPI_ISL_9381941
EPI_ISL_9381089
EPI_ISL_9380895
EPI_ISL_9381146
EPI_ISL_9380866
EPI_ISL_9380925
EPI_ISL_9380976
EPI_ISL_9381064
EPI_ISL_9381166
EPI_ISL_9380900
EPI_ISL_9380977
EPI_ISL_9381189
EPI_ISL_9380913
EPI_ISL_9381092
EPI_ISL_9381006
EPI_ISL_9380859
EPI_ISL_9381024
EPI_ISL_9381168
EPI_ISL_9381183
EPI_ISL_9381033
EPI_ISL_9381156
EPI_ISL_9307854
EPI_ISL_9307859
EPI_ISL_9307773
EPI_ISL_9307764
EPI_ISL_9307807
EPI_ISL_9307850
EPI_ISL_9307906
EPI_ISL_9307700
EPI_ISL_9308043
EPI_ISL_9307903
EPI_ISL_9307829
EPI_ISL_9307821
EPI_ISL_9307810
EPI_ISL_9308007
EPI_ISL_9308034
EPI_ISL_9307724
EPI_ISL_9307885
EPI_ISL_9308000
EPI_ISL_9307752
EPI_ISL_9307992
EPI_ISL_9307975
EPI_ISL_9308044
EPI_ISL_9307794
EPI_ISL_9307895
EPI_ISL_9308039
EPI_ISL_9307819
EPI_ISL_9307974
EPI_ISL_9307880
EPI_ISL_9307817
EPI_ISL_9307762
EPI_ISL_9308033
EPI_ISL_9307991
EPI_ISL_9307875
EPI_ISL_9307915
EPI_ISL_9307716
EPI_ISL_9307751
EPI_ISL_9307852
EPI_ISL_9308003
EPI_ISL_9307787
EPI_ISL_9307737
EPI_ISL_9307824
EPI_ISL_9307843
EPI_ISL_9307732
EPI_ISL_9307707
EPI_ISL_9307999
EPI_ISL_9308004
EPI_ISL_9307814
EPI_ISL_9307832
EPI_ISL_9381234
EPI_ISL_9381108
EPI_ISL_9381096
EPI_ISL_9380905
EPI_ISL_9380908
EPI_ISL_9381218
EPI_ISL_9381009
EPI_ISL_9381224
EPI_ISL_9381020
EPI_ISL_9381030
EPI_ISL_9380903
EPI_ISL_9380978
EPI_ISL_9381072
EPI_ISL_9380856
EPI_ISL_9381181
EPI_ISL_9381227
EPI_ISL_9380912
EPI_ISL_9381205
EPI_ISL_9381206
EPI_ISL_9381065
EPI_ISL_9381069
EPI_ISL_9381154
EPI_ISL_9381167
EPI_ISL_9381058
EPI_ISL_9381079
EPI_ISL_9381239
EPI_ISL_9381209
EPI_ISL_9380860
EPI_ISL_9380934
EPI_ISL_9380921
EPI_ISL_9381031
EPI_ISL_9381237
EPI_ISL_9381112
EPI_ISL_9380991
EPI_ISL_9381150
EPI_ISL_9381230
EPI_ISL_9381139
EPI_ISL_9381044
EPI_ISL_9380972
EPI_ISL_9381176
EPI_ISL_9381171
EPI_ISL_9381228
EPI_ISL_9380909
EPI_ISL_9442180
EPI_ISL_9442897
EPI_ISL_9442155
EPI_ISL_9442761
EPI_ISL_9442187
EPI_ISL_9442349
EPI_ISL_9442954
EPI_ISL_9442972
EPI_ISL_9442749
EPI_ISL_9377447
EPI_ISL_9377712
EPI_ISL_9377469
EPI_ISL_9377438
EPI_ISL_9377637
EPI_ISL_9377534
EPI_ISL_9377537
EPI_ISL_9382529
EPI_ISL_9382322
EPI_ISL_9382243
EPI_ISL_9382614
EPI_ISL_9382224
EPI_ISL_9382566
EPI_ISL_9382514
EPI_ISL_9382184
EPI_ISL_9382144
EPI_ISL_9382265
EPI_ISL_9382511
EPI_ISL_9382367
EPI_ISL_9382174
EPI_ISL_9382175
EPI_ISL_9382538
EPI_ISL_9381709
EPI_ISL_9381705
EPI_ISL_9382027
EPI_ISL_9381850
EPI_ISL_9381769
EPI_ISL_9381837
EPI_ISL_9381727
EPI_ISL_9381827
EPI_ISL_9381866
EPI_ISL_9381731
EPI_ISL_9381809
EPI_ISL_9381714
EPI_ISL_9381989
EPI_ISL_9381957
EPI_ISL_9381949
EPI_ISL_9381977
EPI_ISL_9381750
EPI_ISL_9381725
EPI_ISL_9381930
EPI_ISL_9382136
EPI_ISL_9381817
EPI_ISL_9381757
EPI_ISL_9381830
EPI_ISL_9381964
EPI_ISL_9382105
EPI_ISL_9381942
EPI_ISL_9381773
EPI_ISL_9382100
EPI_ISL_9382051
EPI_ISL_9381982
EPI_ISL_9381959
EPI_ISL_9382043
EPI_ISL_9382064
EPI_ISL_9382028
EPI_ISL_9381889
EPI_ISL_9381805
EPI_ISL_9381728
EPI_ISL_9381865
EPI_ISL_9381790
EPI_ISL_9381857
EPI_ISL_9382126
EPI_ISL_9382096
EPI_ISL_9379479
EPI_ISL_9378999
EPI_ISL_9379783
EPI_ISL_9379765
EPI_ISL_9379888
EPI_ISL_9379413
EPI_ISL_9379063
EPI_ISL_9379559
EPI_ISL_9379722
EPI_ISL_9379797
EPI_ISL_9378985
EPI_ISL_9379864
EPI_ISL_9379459
EPI_ISL_9379734
EPI_ISL_9379688
EPI_ISL_9379070
EPI_ISL_9379841
EPI_ISL_9378984
EPI_ISL_9379706
EPI_ISL_9379768
EPI_ISL_9379745
EPI_ISL_9379740
EPI_ISL_9379449
EPI_ISL_9379447
EPI_ISL_9379083
EPI_ISL_9379437
EPI_ISL_9382567
EPI_ISL_9382559
EPI_ISL_9382503
EPI_ISL_9382618
EPI_ISL_9382168
EPI_ISL_9382491
EPI_ISL_9382515
EPI_ISL_9382148
EPI_ISL_9382250
EPI_ISL_9382615
EPI_ISL_9382146
EPI_ISL_9382418
EPI_ISL_9382523
EPI_ISL_9382365
EPI_ISL_9382321
EPI_ISL_9382345
EPI_ISL_9376951
EPI_ISL_9377012
EPI_ISL_9377379
EPI_ISL_9377393
EPI_ISL_9377048
EPI_ISL_9377044
EPI_ISL_9377238
EPI_ISL_9377396
EPI_ISL_9377024
EPI_ISL_9377120
EPI_ISL_9377106
EPI_ISL_9377015
EPI_ISL_9376999
EPI_ISL_9377395
EPI_ISL_9377078
EPI_ISL_9377213
EPI_ISL_9377196
EPI_ISL_9377227
EPI_ISL_9377219
EPI_ISL_9376960
EPI_ISL_9377108
EPI_ISL_9377413
EPI_ISL_9377125
EPI_ISL_9377093
EPI_ISL_9377416
EPI_ISL_9374526
EPI_ISL_9374827
EPI_ISL_9374769
EPI_ISL_9374968
EPI_ISL_9374763
EPI_ISL_9374649
EPI_ISL_9374697
EPI_ISL_9374740
EPI_ISL_9374777
EPI_ISL_9374681
EPI_ISL_9374616
EPI_ISL_9374508
EPI_ISL_9374631
EPI_ISL_9374717
EPI_ISL_9374883
EPI_ISL_9374919
EPI_ISL_9374884
EPI_ISL_9374504
EPI_ISL_9374768
EPI_ISL_9374628
EPI_ISL_9374924
EPI_ISL_9374543
EPI_ISL_9374917
EPI_ISL_9374633
EPI_ISL_9374756
EPI_ISL_9374853
EPI_ISL_9374685
EPI_ISL_9374547
EPI_ISL_9374677
EPI_ISL_9374663
EPI_ISL_9374876
EPI_ISL_9374523
EPI_ISL_9374725
EPI_ISL_9374842
EPI_ISL_9374868
EPI_ISL_9374544
EPI_ISL_9374689
EPI_ISL_9374686
EPI_ISL_9374626
EPI_ISL_9374869
EPI_ISL_9374731
EPI_ISL_9374909
EPI_ISL_9374839
EPI_ISL_9374914
EPI_ISL_9374503
EPI_ISL_9374861
EPI_ISL_9511647
EPI_ISL_9374671
EPI_ISL_9374535
EPI_ISL_9374770
EPI_ISL_9374540
EPI_ISL_9374943
EPI_ISL_9374534
EPI_ISL_9374732
EPI_ISL_9374739
EPI_ISL_9374541
EPI_ISL_9374754
EPI_ISL_9374822
EPI_ISL_9374845
EPI_ISL_9374750
EPI_ISL_9374882
EPI_ISL_9374603
EPI_ISL_9374715
EPI_ISL_9374516
EPI_ISL_9374836
EPI_ISL_9374977
EPI_ISL_9374496
EPI_ISL_9374483
EPI_ISL_9374660
EPI_ISL_9377212
EPI_ISL_9376992
EPI_ISL_9377273
EPI_ISL_9377345
EPI_ISL_9377098
EPI_ISL_9377415
EPI_ISL_9377360
EPI_ISL_9377331
EPI_ISL_9377085
EPI_ISL_9377111
EPI_ISL_9377341
EPI_ISL_9377128
EPI_ISL_9377282
EPI_ISL_9377072
EPI_ISL_9377348
EPI_ISL_9377129
EPI_ISL_9376956
EPI_ISL_9377255
EPI_ISL_9377417
EPI_ISL_9377209
EPI_ISL_9377115
EPI_ISL_9377270
EPI_ISL_9377370
EPI_ISL_9376991
EPI_ISL_9377047
EPI_ISL_9377245
EPI_ISL_9377312
EPI_ISL_9377181
EPI_ISL_9377363
EPI_ISL_9377247
EPI_ISL_9377200
EPI_ISL_9377405
EPI_ISL_9368625
EPI_ISL_9369233
EPI_ISL_9368454
EPI_ISL_9369220
EPI_ISL_9368639
EPI_ISL_9368609
EPI_ISL_9368635
EPI_ISL_9369286
EPI_ISL_9368428
EPI_ISL_9369230
EPI_ISL_9368620
EPI_ISL_9368409
EPI_ISL_9369478
EPI_ISL_9369681
EPI_ISL_9369518
EPI_ISL_9369690
EPI_ISL_9369547
EPI_ISL_9369578
EPI_ISL_9369555
EPI_ISL_9369497
EPI_ISL_9369726
EPI_ISL_9369625
EPI_ISL_9369589
EPI_ISL_9369500
EPI_ISL_9369423
EPI_ISL_9369504
EPI_ISL_9369409
EPI_ISL_9369388
EPI_ISL_9369668
EPI_ISL_9369447
EPI_ISL_9369464
EPI_ISL_9369548
EPI_ISL_9369630
EPI_ISL_9369419
EPI_ISL_9369653
EPI_ISL_9369598
EPI_ISL_9369717
EPI_ISL_9367697
EPI_ISL_9367821
EPI_ISL_9367460
EPI_ISL_9367578
EPI_ISL_9367662
EPI_ISL_9367541
EPI_ISL_9511664
EPI_ISL_9367523
EPI_ISL_9367800
EPI_ISL_9367793
EPI_ISL_9367824
EPI_ISL_9367803
EPI_ISL_9367648
EPI_ISL_9367613
EPI_ISL_9367795
EPI_ISL_9367723
EPI_ISL_9367815
EPI_ISL_9367418
EPI_ISL_9367433
EPI_ISL_9367448
EPI_ISL_9367399
EPI_ISL_9367501
EPI_ISL_9376520
EPI_ISL_9376636
EPI_ISL_9376747
EPI_ISL_9376591
EPI_ISL_9376688
EPI_ISL_9376670
EPI_ISL_9376506
EPI_ISL_9376586
EPI_ISL_9376907
EPI_ISL_9376853
EPI_ISL_9376570
EPI_ISL_9376491
EPI_ISL_9376511
EPI_ISL_9376542
EPI_ISL_9376618
EPI_ISL_9376496
EPI_ISL_9376743
EPI_ISL_9376505
EPI_ISL_9376769
EPI_ISL_9376775
EPI_ISL_9376489
EPI_ISL_9376931
EPI_ISL_9376595
EPI_ISL_9376495
EPI_ISL_9376765
EPI_ISL_9376488
EPI_ISL_9376893
EPI_ISL_9376864
EPI_ISL_9376674
EPI_ISL_9376564
EPI_ISL_9376899
EPI_ISL_9376744
EPI_ISL_9376813
EPI_ISL_9376603
EPI_ISL_9376923
EPI_ISL_9376771
EPI_ISL_9376589
EPI_ISL_9376700
EPI_ISL_9376625
EPI_ISL_9376906
EPI_ISL_9376703
EPI_ISL_9376901
EPI_ISL_9376661
EPI_ISL_9376910
EPI_ISL_9376696
EPI_ISL_9376665
EPI_ISL_9376735
EPI_ISL_9376761
EPI_ISL_9376681
EPI_ISL_9376528
EPI_ISL_9376497
EPI_ISL_9375561
EPI_ISL_9375591
EPI_ISL_9375537
EPI_ISL_9376287
EPI_ISL_9376318
EPI_ISL_9375659
EPI_ISL_9376309
EPI_ISL_9375463
EPI_ISL_9375539
EPI_ISL_9376316
EPI_ISL_9376275
EPI_ISL_9376335
EPI_ISL_9376468
EPI_ISL_9376481
EPI_ISL_9375588
EPI_ISL_9375678
EPI_ISL_9375661
EPI_ISL_9375510
EPI_ISL_9375545
EPI_ISL_9376416
EPI_ISL_9376378
EPI_ISL_9375699
EPI_ISL_9375446
EPI_ISL_9375483
EPI_ISL_9376317
EPI_ISL_9376446
EPI_ISL_9360152
EPI_ISL_9359815
EPI_ISL_9360144
EPI_ISL_9360179
EPI_ISL_9357745
EPI_ISL_9357920
EPI_ISL_9357666
EPI_ISL_9357938
EPI_ISL_9357796
EPI_ISL_9357817
EPI_ISL_9443103
EPI_ISL_9443425
EPI_ISL_9443388
EPI_ISL_9443445
EPI_ISL_9443489
EPI_ISL_9443294
EPI_ISL_9443313
EPI_ISL_9443055
EPI_ISL_9443369
EPI_ISL_9443173
EPI_ISL_9443303
EPI_ISL_9508690
EPI_ISL_9443428
EPI_ISL_9443324
EPI_ISL_9443281
EPI_ISL_9443026
EPI_ISL_9443403
EPI_ISL_9443439
EPI_ISL_9443079
EPI_ISL_9443099
EPI_ISL_9443533
EPI_ISL_9443204
EPI_ISL_9443320
EPI_ISL_9443028
EPI_ISL_9440350
EPI_ISL_9440470
EPI_ISL_9440481
EPI_ISL_9440564
EPI_ISL_9440404
EPI_ISL_9440361
EPI_ISL_9440483
EPI_ISL_9440468
EPI_ISL_9440380
EPI_ISL_9440296
EPI_ISL_9440362
EPI_ISL_9440422
EPI_ISL_9440496
EPI_ISL_9440399
EPI_ISL_9440462
EPI_ISL_9440429
EPI_ISL_9440299
EPI_ISL_9440272
EPI_ISL_9440423
EPI_ISL_9440485
EPI_ISL_9440551
EPI_ISL_9440476
EPI_ISL_9440576
EPI_ISL_9440574
EPI_ISL_9440385
EPI_ISL_9440445
EPI_ISL_9440521
EPI_ISL_9440418
EPI_ISL_9440550
EPI_ISL_9445038
EPI_ISL_9445213
EPI_ISL_9445326
EPI_ISL_9444785
EPI_ISL_9445169
EPI_ISL_9445075
EPI_ISL_9444884
EPI_ISL_9444948
EPI_ISL_9445231
EPI_ISL_9445156
EPI_ISL_9444769
EPI_ISL_9444804
EPI_ISL_9445059
EPI_ISL_9444751
EPI_ISL_9445318
EPI_ISL_9445085
EPI_ISL_9445005
EPI_ISL_9445086
EPI_ISL_9445190
EPI_ISL_9444983
EPI_ISL_9445022
EPI_ISL_9445070
EPI_ISL_9444816
EPI_ISL_9445312
EPI_ISL_9445294
EPI_ISL_9445134
EPI_ISL_9445107
EPI_ISL_9445026
EPI_ISL_9444808
EPI_ISL_9445233
EPI_ISL_9445187
EPI_ISL_9444766
EPI_ISL_9444969
EPI_ISL_9445165
EPI_ISL_9445116
EPI_ISL_9445333
EPI_ISL_9445314
EPI_ISL_9445309
EPI_ISL_9444772
EPI_ISL_9445049
EPI_ISL_9507203
EPI_ISL_9507060
EPI_ISL_9507068
EPI_ISL_9506991
EPI_ISL_9507074
EPI_ISL_9507198
EPI_ISL_9507240
EPI_ISL_9507222
EPI_ISL_9507025
EPI_ISL_9507129
EPI_ISL_9507275
EPI_ISL_9507061
EPI_ISL_9507188
EPI_ISL_9507109
EPI_ISL_9507091
EPI_ISL_9507179
EPI_ISL_9506986
EPI_ISL_9507154
EPI_ISL_9507114
EPI_ISL_9507027
EPI_ISL_9507194
EPI_ISL_9507170
EPI_ISL_9507086
EPI_ISL_9507217
EPI_ISL_9507210
EPI_ISL_9507098
EPI_ISL_9507247
EPI_ISL_9507155
EPI_ISL_9507113
EPI_ISL_9507243
EPI_ISL_9507162
EPI_ISL_9507221
EPI_ISL_9507002
EPI_ISL_9507053
EPI_ISL_9507165
EPI_ISL_9507230
EPI_ISL_9507248
EPI_ISL_9507038
EPI_ISL_9507010
EPI_ISL_9507090
EPI_ISL_9507041
EPI_ISL_9507082
EPI_ISL_9507260
EPI_ISL_9507128
EPI_ISL_9507244
EPI_ISL_9507075
EPI_ISL_9507284
EPI_ISL_9507022
EPI_ISL_9507028
EPI_ISL_9507073
EPI_ISL_9507233
EPI_ISL_9507048
EPI_ISL_9507264
EPI_ISL_9507235
EPI_ISL_9507186
EPI_ISL_9506993
EPI_ISL_9506983
EPI_ISL_9507225
EPI_ISL_9507045
EPI_ISL_9507136
EPI_ISL_9507143
EPI_ISL_9507032
EPI_ISL_9507119
EPI_ISL_9507166
EPI_ISL_9507219
EPI_ISL_9507160
EPI_ISL_9507268
EPI_ISL_9507057
EPI_ISL_9507106
EPI_ISL_9507200
EPI_ISL_9507052
EPI_ISL_9507115
EPI_ISL_9507285
EPI_ISL_9439823
EPI_ISL_9439771
EPI_ISL_9439788
EPI_ISL_9439912
EPI_ISL_9439888
EPI_ISL_9439838
EPI_ISL_9439622
EPI_ISL_9439776
EPI_ISL_9439752
EPI_ISL_9439681
EPI_ISL_9439746
EPI_ISL_9439855
EPI_ISL_9439670
EPI_ISL_9439886
EPI_ISL_9439821
EPI_ISL_9439856
EPI_ISL_9439680
EPI_ISL_9439666
EPI_ISL_9439789
EPI_ISL_9439735
EPI_ISL_9439879
EPI_ISL_9439714
EPI_ISL_9439689
EPI_ISL_9439658
EPI_ISL_9439783
EPI_ISL_9439812
EPI_ISL_9439824
EPI_ISL_9439648
EPI_ISL_9439716
EPI_ISL_9439765
EPI_ISL_9439635
EPI_ISL_9439679
EPI_ISL_9439757
EPI_ISL_9439852
EPI_ISL_9439723
EPI_ISL_9439854
EPI_ISL_9439699
EPI_ISL_9439644
EPI_ISL_9439725
EPI_ISL_9439785
EPI_ISL_9439826
EPI_ISL_9439850
EPI_ISL_9439799
EPI_ISL_9439790
EPI_ISL_9439782
EPI_ISL_9439846
EPI_ISL_9439851
EPI_ISL_9439820
EPI_ISL_9439836
EPI_ISL_9439694
EPI_ISL_9439726
EPI_ISL_9439750
EPI_ISL_9439902
EPI_ISL_9439875
EPI_ISL_9439755
EPI_ISL_9439641
EPI_ISL_9439848
EPI_ISL_9439684
EPI_ISL_9439889
EPI_ISL_9439682
EPI_ISL_9439773
EPI_ISL_9439843
EPI_ISL_9439700
EPI_ISL_9439672
EPI_ISL_9439685
EPI_ISL_9439640
EPI_ISL_9439884
EPI_ISL_9439780
EPI_ISL_9439774
EPI_ISL_9439900
EPI_ISL_9439646
EPI_ISL_9439825
EPI_ISL_9439919
EPI_ISL_9439898
EPI_ISL_9439867
EPI_ISL_9439807
EPI_ISL_9439749
EPI_ISL_9439791
EPI_ISL_9439858
EPI_ISL_9510410
EPI_ISL_9510368
EPI_ISL_9510377
EPI_ISL_9510492
EPI_ISL_9510575
EPI_ISL_9510522
EPI_ISL_9510316
EPI_ISL_9510602
EPI_ISL_9510563
EPI_ISL_9510560
EPI_ISL_9510483
EPI_ISL_9510558
EPI_ISL_9510605
EPI_ISL_9510406
EPI_ISL_9510254
EPI_ISL_9510606
EPI_ISL_9510427
EPI_ISL_9510595
EPI_ISL_9510265
EPI_ISL_9510469
EPI_ISL_9507330
EPI_ISL_9507293
EPI_ISL_9507578
EPI_ISL_9507551
EPI_ISL_9507312
EPI_ISL_9507616
EPI_ISL_9507338
EPI_ISL_9507318
EPI_ISL_9507448
EPI_ISL_9507579
EPI_ISL_9507599
EPI_ISL_9507572
EPI_ISL_9507375
EPI_ISL_9507373
EPI_ISL_9507642
EPI_ISL_9507632
EPI_ISL_9507554
EPI_ISL_9507325
EPI_ISL_9507500
EPI_ISL_9506660
EPI_ISL_9506606
EPI_ISL_9506516
EPI_ISL_9506934
EPI_ISL_9506719
EPI_ISL_9506766
EPI_ISL_9506530
EPI_ISL_9506726
EPI_ISL_9506686
EPI_ISL_9560148
EPI_ISL_9560284
EPI_ISL_9560332
EPI_ISL_9560159
EPI_ISL_9560377
EPI_ISL_9560154
EPI_ISL_9560151
EPI_ISL_9560322
EPI_ISL_9560186
EPI_ISL_9560250
EPI_ISL_9560104
EPI_ISL_9560110
EPI_ISL_9560220
EPI_ISL_9560375
EPI_ISL_9560387
EPI_ISL_9560123
EPI_ISL_9560384
EPI_ISL_9560227
EPI_ISL_9560394
EPI_ISL_9560279
EPI_ISL_9560133
EPI_ISL_9560125
EPI_ISL_9560275
EPI_ISL_9560166
EPI_ISL_9560200
EPI_ISL_9560294
EPI_ISL_9560328
EPI_ISL_9560378
EPI_ISL_9560205
EPI_ISL_9560314
EPI_ISL_9560190
EPI_ISL_9560346
EPI_ISL_9560278
EPI_ISL_9560269
EPI_ISL_9560276
EPI_ISL_9560187
EPI_ISL_9560258
EPI_ISL_9560098
EPI_ISL_9560287
EPI_ISL_9560184
EPI_ISL_9560281
EPI_ISL_9560266
EPI_ISL_9560156
EPI_ISL_9560182
EPI_ISL_9560141
EPI_ISL_9560361
EPI_ISL_9560161
EPI_ISL_9560373
EPI_ISL_9560253
EPI_ISL_9560308
EPI_ISL_9560177
EPI_ISL_9560163
EPI_ISL_9560240
EPI_ISL_9560358
EPI_ISL_9560112
EPI_ISL_9560109
EPI_ISL_9560318
EPI_ISL_9560192
EPI_ISL_9560111
EPI_ISL_9560315
EPI_ISL_9560347
EPI_ISL_9560122
EPI_ISL_9560366
EPI_ISL_9560270
EPI_ISL_9560101
EPI_ISL_9560386
EPI_ISL_9560286
EPI_ISL_9560194
EPI_ISL_9560392
EPI_ISL_9560128
EPI_ISL_9560198
EPI_ISL_9560365
EPI_ISL_9560257
EPI_ISL_9560245
EPI_ISL_9560228
EPI_ISL_9560138
EPI_ISL_9560150
EPI_ISL_9560134
EPI_ISL_9560289
EPI_ISL_9560103
EPI_ISL_9560335
EPI_ISL_9560155
EPI_ISL_9560212
EPI_ISL_9560152
EPI_ISL_9560230
EPI_ISL_9503297
EPI_ISL_9503203
EPI_ISL_9503178
EPI_ISL_9504119
EPI_ISL_9503461
EPI_ISL_9502983
EPI_ISL_9503214
EPI_ISL_9503866
EPI_ISL_9502917
EPI_ISL_9502623
EPI_ISL_9503066
EPI_ISL_9502692
EPI_ISL_9503022
EPI_ISL_9502901
EPI_ISL_9503318
EPI_ISL_9503070
EPI_ISL_9502755
EPI_ISL_9503155
EPI_ISL_9504064
EPI_ISL_9503143
EPI_ISL_9502687
EPI_ISL_9504101
EPI_ISL_9503322
EPI_ISL_9502914
EPI_ISL_9502768
EPI_ISL_9502731
EPI_ISL_9504015
EPI_ISL_9502690
EPI_ISL_9504034
EPI_ISL_9504164
EPI_ISL_9503099
EPI_ISL_9503000
EPI_ISL_9502985
EPI_ISL_9502787
EPI_ISL_9503048
EPI_ISL_9503447
EPI_ISL_9503357
EPI_ISL_9503302
EPI_ISL_9502924
EPI_ISL_9504076
EPI_ISL_9503429
EPI_ISL_9503602
EPI_ISL_9502727
EPI_ISL_9502663
EPI_ISL_9503271
EPI_ISL_9563208
EPI_ISL_9563358
EPI_ISL_9563323
EPI_ISL_9562977
EPI_ISL_9563494
EPI_ISL_9563328
EPI_ISL_9563314
EPI_ISL_9562973
EPI_ISL_9563399
EPI_ISL_9563114
EPI_ISL_9563087
EPI_ISL_9563183
EPI_ISL_9563220
EPI_ISL_9563536
EPI_ISL_9563304
EPI_ISL_9563196
EPI_ISL_9563408
EPI_ISL_9563460
EPI_ISL_9563258
EPI_ISL_9563257
EPI_ISL_9563518
EPI_ISL_9563522
EPI_ISL_9560959
EPI_ISL_9561239
EPI_ISL_9561226
EPI_ISL_9561046
EPI_ISL_9561075
EPI_ISL_9561159
EPI_ISL_9561396
EPI_ISL_9561064
EPI_ISL_9561361
EPI_ISL_9561049
EPI_ISL_9560963
EPI_ISL_9561102
EPI_ISL_9561165
EPI_ISL_9561380
EPI_ISL_9561410
EPI_ISL_9561028
EPI_ISL_9561367
EPI_ISL_9561213
EPI_ISL_9561382
EPI_ISL_9561071
EPI_ISL_9560505
EPI_ISL_9560506
EPI_ISL_9560747
EPI_ISL_9560427
EPI_ISL_9560476
EPI_ISL_9560808
EPI_ISL_9560765
EPI_ISL_9560593
EPI_ISL_9560871
EPI_ISL_9560554
EPI_ISL_9560733
EPI_ISL_9560616
EPI_ISL_9560800
EPI_ISL_9560603
EPI_ISL_9560826
EPI_ISL_9560844
EPI_ISL_9560721
EPI_ISL_9560606
EPI_ISL_9560485
EPI_ISL_9560795
EPI_ISL_9560404
EPI_ISL_9560446
EPI_ISL_9561260
EPI_ISL_9561235
EPI_ISL_9561334
EPI_ISL_9560972
EPI_ISL_9561037
EPI_ISL_9561404
EPI_ISL_9561284
EPI_ISL_9561302
EPI_ISL_9561376
EPI_ISL_9561373
EPI_ISL_9561254
EPI_ISL_9561172
EPI_ISL_9560953
EPI_ISL_9562636
EPI_ISL_9562544
EPI_ISL_9562699
EPI_ISL_9562540
EPI_ISL_9562647
EPI_ISL_9562818
EPI_ISL_9562938
EPI_ISL_9562863
EPI_ISL_9562761
EPI_ISL_9562944
EPI_ISL_9562871
EPI_ISL_9562591
EPI_ISL_9562527
EPI_ISL_9562855
EPI_ISL_9562565
EPI_ISL_9562797
EPI_ISL_9562821
EPI_ISL_9562522
EPI_ISL_9562932
EPI_ISL_9562942
EPI_ISL_9562585
EPI_ISL_9562959
EPI_ISL_9562482
EPI_ISL_9562465
EPI_ISL_9562864
EPI_ISL_9562764
EPI_ISL_9562658
EPI_ISL_9562799
EPI_ISL_9562802
EPI_ISL_9562477
EPI_ISL_9562814
EPI_ISL_9562525
EPI_ISL_9562501
EPI_ISL_9562483
EPI_ISL_9562659
EPI_ISL_9562784
EPI_ISL_9562886
EPI_ISL_9562510
EPI_ISL_9562870
EPI_ISL_9562652
EPI_ISL_9562754
EPI_ISL_9562708
EPI_ISL_9562803
EPI_ISL_9562850
EPI_ISL_9560791
EPI_ISL_9560877
EPI_ISL_9560440
EPI_ISL_9560653
EPI_ISL_9560884
EPI_ISL_9560591
EPI_ISL_9560491
EPI_ISL_9560638
EPI_ISL_9560573
EPI_ISL_9560408
EPI_ISL_9560478
EPI_ISL_9560628
EPI_ISL_9560681
EPI_ISL_9560407
EPI_ISL_9560731
EPI_ISL_9560734
EPI_ISL_9560640
EPI_ISL_9560904
EPI_ISL_9560437
EPI_ISL_9560417
EPI_ISL_9564635
EPI_ISL_9564757
EPI_ISL_9564520
EPI_ISL_9564512
EPI_ISL_9564394
EPI_ISL_9564591
EPI_ISL_9564469
EPI_ISL_9564402
EPI_ISL_9564470
EPI_ISL_9564323
EPI_ISL_9564410
EPI_ISL_9564456
EPI_ISL_9564628
EPI_ISL_9564436
EPI_ISL_9564633
EPI_ISL_9564573
EPI_ISL_9564359
EPI_ISL_9564650
EPI_ISL_9564344
EPI_ISL_9564782
EPI_ISL_9564380
EPI_ISL_9564672
EPI_ISL_9564358
EPI_ISL_9564678
EPI_ISL_9564547
EPI_ISL_9564545
EPI_ISL_9564753
EPI_ISL_9564296
EPI_ISL_9564673
EPI_ISL_9565191
EPI_ISL_9565061
EPI_ISL_9565518
EPI_ISL_9564907
EPI_ISL_9565467
EPI_ISL_9565477
EPI_ISL_9565279
EPI_ISL_9565299
EPI_ISL_9565502
EPI_ISL_9565040
EPI_ISL_9565163
EPI_ISL_9564996
EPI_ISL_9565427
EPI_ISL_9565051
EPI_ISL_9564952
EPI_ISL_9565440
EPI_ISL_9565060
EPI_ISL_9565482
EPI_ISL_9565117
EPI_ISL_9565184
EPI_ISL_9565307
EPI_ISL_9564851
EPI_ISL_9565396
EPI_ISL_9565304
EPI_ISL_9565237
EPI_ISL_9557859
EPI_ISL_9558086
EPI_ISL_9558088
EPI_ISL_9557917
EPI_ISL_9558181
EPI_ISL_9558041
EPI_ISL_9558044
EPI_ISL_9557812
EPI_ISL_9558095
EPI_ISL_9558172
EPI_ISL_9557884
EPI_ISL_9557790
EPI_ISL_9557922
EPI_ISL_9558162
EPI_ISL_9557977
EPI_ISL_9558509
EPI_ISL_9558226
EPI_ISL_9558387
EPI_ISL_9558248
EPI_ISL_9558220
EPI_ISL_9558599
EPI_ISL_9558648
EPI_ISL_9558548
EPI_ISL_9558633
EPI_ISL_9558571
EPI_ISL_9558353
EPI_ISL_9558266
EPI_ISL_9558563
EPI_ISL_9558394
EPI_ISL_9558488
EPI_ISL_9558496
EPI_ISL_9558293
EPI_ISL_9558497
EPI_ISL_9558327
EPI_ISL_9558257
EPI_ISL_9558330
EPI_ISL_9556580
EPI_ISL_9556659
EPI_ISL_9556622
EPI_ISL_9556398
EPI_ISL_9556570
EPI_ISL_9556681
EPI_ISL_9556510
EPI_ISL_9556679
EPI_ISL_9556698
EPI_ISL_9556726
EPI_ISL_9556403
EPI_ISL_9556825
EPI_ISL_9556644
EPI_ISL_9556521
EPI_ISL_9556728
EPI_ISL_9556935
EPI_ISL_9556877
EPI_ISL_9557321
EPI_ISL_9557122
EPI_ISL_9557413
EPI_ISL_9557239
EPI_ISL_9557112
EPI_ISL_9557326
EPI_ISL_9557102
EPI_ISL_9557069
EPI_ISL_9557145
EPI_ISL_9557019
EPI_ISL_9556941
EPI_ISL_9557342
EPI_ISL_9557241
EPI_ISL_9557388
EPI_ISL_9557006
EPI_ISL_9556997
EPI_ISL_9557023
EPI_ISL_9557096
EPI_ISL_9557227
EPI_ISL_9556929
EPI_ISL_9557000
EPI_ISL_9557204
EPI_ISL_9557084
EPI_ISL_9557105
EPI_ISL_9557093
EPI_ISL_9557332
EPI_ISL_9557322
EPI_ISL_9557404
EPI_ISL_9557238
EPI_ISL_9557350
EPI_ISL_9557067
EPI_ISL_9556994
EPI_ISL_9557032
EPI_ISL_9557140
EPI_ISL_9557189
EPI_ISL_9557039
EPI_ISL_9557162
EPI_ISL_9557173
EPI_ISL_9557047
EPI_ISL_9557300
EPI_ISL_9557297
EPI_ISL_9557002
EPI_ISL_9582215
EPI_ISL_9582150
EPI_ISL_9582369
EPI_ISL_9582242
EPI_ISL_9582345
EPI_ISL_9582237
EPI_ISL_9582264
EPI_ISL_9582385
EPI_ISL_9582342
EPI_ISL_9582131
EPI_ISL_9582096
EPI_ISL_9582262
EPI_ISL_9582306
EPI_ISL_9582147
EPI_ISL_9582214
EPI_ISL_9582292
EPI_ISL_9582391
EPI_ISL_9582184
EPI_ISL_9582111
EPI_ISL_9582393
EPI_ISL_9582348
EPI_ISL_9582204
EPI_ISL_9582094
EPI_ISL_9582354
EPI_ISL_9582405
EPI_ISL_9582152
EPI_ISL_9582136
EPI_ISL_9582308
EPI_ISL_9582225
EPI_ISL_9582231
EPI_ISL_9582116
EPI_ISL_9582087
EPI_ISL_9582316
EPI_ISL_9582300
EPI_ISL_9582402
EPI_ISL_9582406
EPI_ISL_9582263
EPI_ISL_9582251
EPI_ISL_9582250
EPI_ISL_9582102
EPI_ISL_9582162
EPI_ISL_9582177
EPI_ISL_9582303
EPI_ISL_9584387
EPI_ISL_9584506
EPI_ISL_9584637
EPI_ISL_9584350
EPI_ISL_9584549
EPI_ISL_9584498
EPI_ISL_9584511
EPI_ISL_9584473
EPI_ISL_9584378
EPI_ISL_9584642
EPI_ISL_9584584
EPI_ISL_9584485
EPI_ISL_9584439
EPI_ISL_9584477
EPI_ISL_9584450
EPI_ISL_9584431
EPI_ISL_9584608
EPI_ISL_9584392
EPI_ISL_9584503
EPI_ISL_9584518
EPI_ISL_9584379
EPI_ISL_9584655
EPI_ISL_9584634
EPI_ISL_9584410
EPI_ISL_9584542
EPI_ISL_9584635
EPI_ISL_9584674
EPI_ISL_9584590
EPI_ISL_9584447
EPI_ISL_9584536
EPI_ISL_9584374
EPI_ISL_9584525
EPI_ISL_9584381
EPI_ISL_9584601
EPI_ISL_9584563
EPI_ISL_9584585
EPI_ISL_9584401
EPI_ISL_9584557
EPI_ISL_9584429
EPI_ISL_9584650
EPI_ISL_9584497
EPI_ISL_9584366
EPI_ISL_9584418
EPI_ISL_9584521
EPI_ISL_9584438
EPI_ISL_9584513
EPI_ISL_9584495
EPI_ISL_9584510
EPI_ISL_9584421
EPI_ISL_9584409
EPI_ISL_9584630
EPI_ISL_9584407
EPI_ISL_9555423
EPI_ISL_9555638
EPI_ISL_9555748
EPI_ISL_9555749
EPI_ISL_9555682
EPI_ISL_9555555
EPI_ISL_9555416
EPI_ISL_9555546
EPI_ISL_9555663
EPI_ISL_9555710
EPI_ISL_9555527
EPI_ISL_9555540
EPI_ISL_9555562
EPI_ISL_9555559
EPI_ISL_9555428
EPI_ISL_9555465
EPI_ISL_9555542
EPI_ISL_9555751
EPI_ISL_9555821
EPI_ISL_9555679
EPI_ISL_9555616
EPI_ISL_9555836
EPI_ISL_9555685
EPI_ISL_9583486
EPI_ISL_9583419
EPI_ISL_9583359
EPI_ISL_9583594
EPI_ISL_9583602
EPI_ISL_9583350
EPI_ISL_9583620
EPI_ISL_9583503
EPI_ISL_9583381
EPI_ISL_9583403
EPI_ISL_9583383
EPI_ISL_9583502
EPI_ISL_9583654
EPI_ISL_9583363
EPI_ISL_9583455
EPI_ISL_9583366
EPI_ISL_9583670
EPI_ISL_9583488
EPI_ISL_9583512
EPI_ISL_9586205
EPI_ISL_9585981
EPI_ISL_9586002
EPI_ISL_9586055
EPI_ISL_9586040
EPI_ISL_9586131
EPI_ISL_9585853
EPI_ISL_9586068
EPI_ISL_9585973
EPI_ISL_9586084
EPI_ISL_9585995
EPI_ISL_9585886
EPI_ISL_9586042
EPI_ISL_9585960
EPI_ISL_9586096
EPI_ISL_9585876
EPI_ISL_9586142
EPI_ISL_9586039
EPI_ISL_9586132
EPI_ISL_9585866
EPI_ISL_9586100
EPI_ISL_9585954
EPI_ISL_9586109
EPI_ISL_9585843
EPI_ISL_9585830
EPI_ISL_9585658
EPI_ISL_9585597
EPI_ISL_9585774
EPI_ISL_9585752
EPI_ISL_9585648
EPI_ISL_9585593
EPI_ISL_9585827
EPI_ISL_9585670
EPI_ISL_9585605
EPI_ISL_9585667
EPI_ISL_9585664
EPI_ISL_9585703
EPI_ISL_9585756
EPI_ISL_9585736
EPI_ISL_9585742
EPI_ISL_9585803
EPI_ISL_9585656
EPI_ISL_9585591
EPI_ISL_9585575
EPI_ISL_9585801
EPI_ISL_9585783
EPI_ISL_9585785
EPI_ISL_9585722
EPI_ISL_9585719
EPI_ISL_9585700
EPI_ISL_9585662
EPI_ISL_9585798
EPI_ISL_9585778
EPI_ISL_9585799
EPI_ISL_9585574
EPI_ISL_9585671
EPI_ISL_9585565
EPI_ISL_9585821
EPI_ISL_9582828
EPI_ISL_9582968
EPI_ISL_9582784
EPI_ISL_9582900
EPI_ISL_9583011
EPI_ISL_9582796
EPI_ISL_9583017
EPI_ISL_9583023
EPI_ISL_9582933
EPI_ISL_9582808
EPI_ISL_9582849
EPI_ISL_9582839
EPI_ISL_9582866
EPI_ISL_9582801
EPI_ISL_9582731
EPI_ISL_9582856
EPI_ISL_9582820
EPI_ISL_9582852
EPI_ISL_9582782
EPI_ISL_9582859
EPI_ISL_9582977
EPI_ISL_9582822
EPI_ISL_9582876
EPI_ISL_9582861
EPI_ISL_9582976
EPI_ISL_9583030
EPI_ISL_9582953
EPI_ISL_9582980
EPI_ISL_9582807
EPI_ISL_9582833
EPI_ISL_9582772
EPI_ISL_9582752
EPI_ISL_9582850
EPI_ISL_9582738
EPI_ISL_9582935
EPI_ISL_9582986
EPI_ISL_9582743
EPI_ISL_9583026
EPI_ISL_9582947
EPI_ISL_9582735
EPI_ISL_9582954
EPI_ISL_9582802
EPI_ISL_9582990
EPI_ISL_9582746
EPI_ISL_9582960
EPI_ISL_9582958
EPI_ISL_9582811
EPI_ISL_9580603
EPI_ISL_9580611
EPI_ISL_9580793
EPI_ISL_9580584
EPI_ISL_9580551
EPI_ISL_9580688
EPI_ISL_9580604
EPI_ISL_9580612
EPI_ISL_9580759
EPI_ISL_9580674
EPI_ISL_9580594
EPI_ISL_9580608
EPI_ISL_9580533
EPI_ISL_9580623
EPI_ISL_9580581
EPI_ISL_9580857
EPI_ISL_9580766
EPI_ISL_9580606
EPI_ISL_9580555
EPI_ISL_9580771
EPI_ISL_9580659
EPI_ISL_9580769
EPI_ISL_9580539
EPI_ISL_9580711
EPI_ISL_9580696
EPI_ISL_9580675
EPI_ISL_9580543
EPI_ISL_9580743
EPI_ISL_9580724
EPI_ISL_9580661
EPI_ISL_9580827
EPI_ISL_9580797
EPI_ISL_9580690
EPI_ISL_9580554
EPI_ISL_9580689
EPI_ISL_9580672
EPI_ISL_9580868
EPI_ISL_9580768
EPI_ISL_9580859
EPI_ISL_9580815
EPI_ISL_9580588
EPI_ISL_9580720
EPI_ISL_9580684
EPI_ISL_9580778
EPI_ISL_9580748
EPI_ISL_9580587
EPI_ISL_9580597
EPI_ISL_9580593
EPI_ISL_9580756
EPI_ISL_9580658
EPI_ISL_9580739
EPI_ISL_9580852
EPI_ISL_9580146
EPI_ISL_9580001
EPI_ISL_9580106
EPI_ISL_9580155
EPI_ISL_9579975
EPI_ISL_9580104
EPI_ISL_9580179
EPI_ISL_9580028
EPI_ISL_9580225
EPI_ISL_9580153
EPI_ISL_9580195
EPI_ISL_9579988
EPI_ISL_9580040
EPI_ISL_9580138
EPI_ISL_9580094
EPI_ISL_9580236
EPI_ISL_9581181
EPI_ISL_9581217
EPI_ISL_9581404
EPI_ISL_9581398
EPI_ISL_9581256
EPI_ISL_9581405
EPI_ISL_9581240
EPI_ISL_9581420
EPI_ISL_9581370
EPI_ISL_9581246
EPI_ISL_9581448
EPI_ISL_9581401
EPI_ISL_9581269
EPI_ISL_9581418
EPI_ISL_9581347
EPI_ISL_9581429
EPI_ISL_9581257
EPI_ISL_9581353
EPI_ISL_9581289
EPI_ISL_9581362
EPI_ISL_9580213
EPI_ISL_9580025
EPI_ISL_9580017
EPI_ISL_9579986
EPI_ISL_9580189
EPI_ISL_9579973
EPI_ISL_9580141
EPI_ISL_9580228
EPI_ISL_9579961
EPI_ISL_9580113
EPI_ISL_9580005
EPI_ISL_9579999
EPI_ISL_9580120
EPI_ISL_9580014
EPI_ISL_9579966
EPI_ISL_9580070
EPI_ISL_9580099
EPI_ISL_9581671
EPI_ISL_9581588
EPI_ISL_9581512
EPI_ISL_9581609
EPI_ISL_9581723
EPI_ISL_9581717
EPI_ISL_9581744
EPI_ISL_9581474
EPI_ISL_9581750
EPI_ISL_9581623
EPI_ISL_9581745
EPI_ISL_9581538
EPI_ISL_9581734
EPI_ISL_9581682
EPI_ISL_9580441
EPI_ISL_9580257
EPI_ISL_9580309
EPI_ISL_9580256
EPI_ISL_9580500
EPI_ISL_9580391
EPI_ISL_559452
EPI_ISL_558260
EPI_ISL_556080
EPI_ISL_554703
EPI_ISL_556400
EPI_ISL_556457
EPI_ISL_555849
EPI_ISL_556017
EPI_ISL_556485
EPI_ISL_555289
EPI_ISL_554235
EPI_ISL_554288
EPI_ISL_554219
EPI_ISL_555343
EPI_ISL_554452
EPI_ISL_553795
EPI_ISL_554552
EPI_ISL_554567
EPI_ISL_555529
EPI_ISL_555582
EPI_ISL_555071
EPI_ISL_555037
EPI_ISL_554862
EPI_ISL_812970
EPI_ISL_568149
EPI_ISL_567897
EPI_ISL_567989
EPI_ISL_568022
EPI_ISL_568119
EPI_ISL_568034
EPI_ISL_568141
EPI_ISL_568032
EPI_ISL_568183
EPI_ISL_568130
EPI_ISL_567987
EPI_ISL_568169
EPI_ISL_568171
EPI_ISL_568168
EPI_ISL_567979
EPI_ISL_567948
EPI_ISL_567982
EPI_ISL_568009
EPI_ISL_567927
EPI_ISL_568135
EPI_ISL_568110
EPI_ISL_568038
EPI_ISL_567980
EPI_ISL_568048
EPI_ISL_568024
EPI_ISL_568142
EPI_ISL_568077
EPI_ISL_567946
EPI_ISL_567997
EPI_ISL_568101
EPI_ISL_567933
EPI_ISL_567969
EPI_ISL_568041
EPI_ISL_567889
EPI_ISL_568033
EPI_ISL_567898
EPI_ISL_568094
EPI_ISL_568202
EPI_ISL_567992
EPI_ISL_568000
EPI_ISL_567893
EPI_ISL_567899
EPI_ISL_568005
EPI_ISL_568206
EPI_ISL_567963
EPI_ISL_568173
EPI_ISL_567910
EPI_ISL_567996
EPI_ISL_568133
EPI_ISL_567886
EPI_ISL_567932
EPI_ISL_568031
EPI_ISL_568093
EPI_ISL_568018
EPI_ISL_568187
EPI_ISL_568212
EPI_ISL_567988
EPI_ISL_568120
EPI_ISL_568200
EPI_ISL_567926
EPI_ISL_567994
EPI_ISL_568043
EPI_ISL_567984
EPI_ISL_568185
EPI_ISL_568108
EPI_ISL_567830
EPI_ISL_567548
EPI_ISL_567697
EPI_ISL_567684
EPI_ISL_567690
EPI_ISL_567854
EPI_ISL_567687
EPI_ISL_567835
EPI_ISL_567780
EPI_ISL_567842
EPI_ISL_567653
EPI_ISL_567669
EPI_ISL_567683
EPI_ISL_567876
EPI_ISL_567648
EPI_ISL_567587
EPI_ISL_567877
EPI_ISL_567661
EPI_ISL_567652
EPI_ISL_567724
EPI_ISL_567847
EPI_ISL_567572
EPI_ISL_567592
EPI_ISL_567534
EPI_ISL_567679
EPI_ISL_567586
EPI_ISL_567676
EPI_ISL_567777
EPI_ISL_567686
EPI_ISL_567672
EPI_ISL_567864
EPI_ISL_567559
EPI_ISL_567743
EPI_ISL_567734
EPI_ISL_567853
EPI_ISL_567791
EPI_ISL_567535
EPI_ISL_567841
EPI_ISL_567861
EPI_ISL_567677
EPI_ISL_567696
EPI_ISL_567740
EPI_ISL_567884
EPI_ISL_567862
EPI_ISL_567699
EPI_ISL_567552
EPI_ISL_567573
EPI_ISL_567599
EPI_ISL_567561
EPI_ISL_567878
EPI_ISL_567701
EPI_ISL_567671
EPI_ISL_567788
EPI_ISL_567798
EPI_ISL_567816
EPI_ISL_567565
EPI_ISL_567662
EPI_ISL_567880
EPI_ISL_567818
EPI_ISL_567748
EPI_ISL_567776
EPI_ISL_567636
EPI_ISL_567873
EPI_ISL_567863
EPI_ISL_575541
EPI_ISL_575463
EPI_ISL_575462
EPI_ISL_566249
EPI_ISL_566180
EPI_ISL_566179
EPI_ISL_566110
EPI_ISL_566111
EPI_ISL_576738
EPI_ISL_576816
EPI_ISL_576830
EPI_ISL_580454
EPI_ISL_580330
EPI_ISL_584233
EPI_ISL_580835
EPI_ISL_587910
EPI_ISL_587934
EPI_ISL_587903
EPI_ISL_587716
EPI_ISL_587894
EPI_ISL_588047
EPI_ISL_587718
EPI_ISL_588000
EPI_ISL_587961
EPI_ISL_587954
EPI_ISL_587828
EPI_ISL_587905
EPI_ISL_586833
EPI_ISL_586876
EPI_ISL_586786
EPI_ISL_586862
EPI_ISL_586793
EPI_ISL_586814
EPI_ISL_586707
EPI_ISL_586789
EPI_ISL_586771
EPI_ISL_586837
EPI_ISL_586935
EPI_ISL_586731
EPI_ISL_586744
EPI_ISL_586664
EPI_ISL_586783
EPI_ISL_586915
EPI_ISL_586654
EPI_ISL_586900
EPI_ISL_586928
EPI_ISL_586885
EPI_ISL_586637
EPI_ISL_586831
EPI_ISL_586848
EPI_ISL_586875
EPI_ISL_586925
EPI_ISL_586823
EPI_ISL_586799
EPI_ISL_586747
EPI_ISL_586871
EPI_ISL_586826
EPI_ISL_586727
EPI_ISL_586920
EPI_ISL_586903
EPI_ISL_586626
EPI_ISL_586827
EPI_ISL_586887
EPI_ISL_586895
EPI_ISL_586710
EPI_ISL_586845
EPI_ISL_586878
EPI_ISL_586582
EPI_ISL_586856
EPI_ISL_586924
EPI_ISL_586921
EPI_ISL_587232
EPI_ISL_586741
EPI_ISL_586776
EPI_ISL_586819
EPI_ISL_587182
EPI_ISL_586985
EPI_ISL_586962
EPI_ISL_587284
EPI_ISL_586969
EPI_ISL_587249
EPI_ISL_586978
EPI_ISL_586939
EPI_ISL_587188
EPI_ISL_586959
EPI_ISL_587289
EPI_ISL_586943
EPI_ISL_587295
EPI_ISL_587261
EPI_ISL_587248
EPI_ISL_586984
EPI_ISL_587264
EPI_ISL_587146
EPI_ISL_586958
EPI_ISL_587018
EPI_ISL_587239
EPI_ISL_587080
EPI_ISL_587281
EPI_ISL_586995
EPI_ISL_587229
EPI_ISL_587147
EPI_ISL_587223
EPI_ISL_587292
EPI_ISL_587296
EPI_ISL_587282
EPI_ISL_586963
EPI_ISL_587132
EPI_ISL_587268
EPI_ISL_586965
EPI_ISL_587273
EPI_ISL_586981
EPI_ISL_586968
EPI_ISL_586955
EPI_ISL_587161
EPI_ISL_586971
EPI_ISL_587047
EPI_ISL_587057
EPI_ISL_587024
EPI_ISL_586940
EPI_ISL_587258
EPI_ISL_587124
EPI_ISL_587189
EPI_ISL_597749
EPI_ISL_598007
EPI_ISL_598066
EPI_ISL_598040
EPI_ISL_597958
EPI_ISL_598199
EPI_ISL_598227
EPI_ISL_598072
EPI_ISL_597993
EPI_ISL_598138
EPI_ISL_598003
EPI_ISL_598021
EPI_ISL_598065
EPI_ISL_598149
EPI_ISL_597944
EPI_ISL_597978
EPI_ISL_598068
EPI_ISL_598181
EPI_ISL_630680
EPI_ISL_630675
EPI_ISL_630672
EPI_ISL_630631
EPI_ISL_608383
EPI_ISL_630610
EPI_ISL_630668
EPI_ISL_608474
EPI_ISL_609043
EPI_ISL_608502
EPI_ISL_608600
EPI_ISL_609109
EPI_ISL_608551
EPI_ISL_608592
EPI_ISL_608496
EPI_ISL_608957
EPI_ISL_609083
EPI_ISL_609010
EPI_ISL_609012
EPI_ISL_609085
EPI_ISL_609004
EPI_ISL_609065
EPI_ISL_608048
EPI_ISL_608096
EPI_ISL_607035
EPI_ISL_608228
EPI_ISL_608193
EPI_ISL_608088
EPI_ISL_608229
EPI_ISL_608288
EPI_ISL_608011
EPI_ISL_608208
EPI_ISL_607132
EPI_ISL_607042
EPI_ISL_608187
EPI_ISL_607833
EPI_ISL_607214
EPI_ISL_607656
EPI_ISL_607053
EPI_ISL_607081
EPI_ISL_607739
EPI_ISL_607672
EPI_ISL_607693
EPI_ISL_607013
EPI_ISL_607110
EPI_ISL_607167
EPI_ISL_607264
EPI_ISL_607191
EPI_ISL_607669
EPI_ISL_607266
EPI_ISL_607939
EPI_ISL_607749
EPI_ISL_607731
EPI_ISL_607942
EPI_ISL_607121
EPI_ISL_606974
EPI_ISL_607108
EPI_ISL_607661
EPI_ISL_607071
EPI_ISL_607645
EPI_ISL_607861
EPI_ISL_607253
EPI_ISL_606949
EPI_ISL_607204
EPI_ISL_607261
EPI_ISL_607101
EPI_ISL_607188
EPI_ISL_607212
EPI_ISL_607262
EPI_ISL_608336
EPI_ISL_607796
EPI_ISL_607716
EPI_ISL_608026
EPI_ISL_610380
EPI_ISL_610358
EPI_ISL_610335
EPI_ISL_610520
EPI_ISL_610565
EPI_ISL_610594
EPI_ISL_610542
EPI_ISL_610325
EPI_ISL_610575
EPI_ISL_610579
EPI_ISL_610376
EPI_ISL_610554
EPI_ISL_610528
EPI_ISL_610361
EPI_ISL_610527
EPI_ISL_610287
EPI_ISL_610561
EPI_ISL_610465
EPI_ISL_610545
EPI_ISL_610526
EPI_ISL_610613
EPI_ISL_610584
EPI_ISL_610549
EPI_ISL_610624
EPI_ISL_610563
EPI_ISL_610598
EPI_ISL_610581
EPI_ISL_610374
EPI_ISL_610610
EPI_ISL_610588
EPI_ISL_606008
EPI_ISL_606058
EPI_ISL_606028
EPI_ISL_606195
EPI_ISL_605951
EPI_ISL_606201
EPI_ISL_606165
EPI_ISL_606009
EPI_ISL_605943
EPI_ISL_606068
EPI_ISL_605999
EPI_ISL_606062
EPI_ISL_606086
EPI_ISL_610955
EPI_ISL_611169
EPI_ISL_610988
EPI_ISL_611218
EPI_ISL_611016
EPI_ISL_610922
EPI_ISL_610939
EPI_ISL_610925
EPI_ISL_610950
EPI_ISL_610936
EPI_ISL_610931
EPI_ISL_624895
EPI_ISL_624847
EPI_ISL_611065
EPI_ISL_624737
EPI_ISL_624610
EPI_ISL_624609
EPI_ISL_610966
EPI_ISL_624990
EPI_ISL_630837
EPI_ISL_630920
EPI_ISL_630750
EPI_ISL_630922
EPI_ISL_624209
EPI_ISL_624302
EPI_ISL_625001
EPI_ISL_630768
EPI_ISL_630776
EPI_ISL_630930
EPI_ISL_630854
EPI_ISL_630732
EPI_ISL_630884
EPI_ISL_630797
EPI_ISL_630772
EPI_ISL_630868
EPI_ISL_644103
EPI_ISL_630823
EPI_ISL_630836
EPI_ISL_630743
EPI_ISL_630752
EPI_ISL_624183
EPI_ISL_624190
EPI_ISL_630881
EPI_ISL_623997
EPI_ISL_630744
EPI_ISL_630726
EPI_ISL_630735
EPI_ISL_630966
EPI_ISL_630939
EPI_ISL_630950
EPI_ISL_630798
EPI_ISL_630785
EPI_ISL_630748
EPI_ISL_630829
EPI_ISL_630927
EPI_ISL_630912
EPI_ISL_630869
EPI_ISL_630759
EPI_ISL_630960
EPI_ISL_625249
EPI_ISL_625237
EPI_ISL_623905
EPI_ISL_631222
EPI_ISL_630982
EPI_ISL_631096
EPI_ISL_630992
EPI_ISL_631060
EPI_ISL_631041
EPI_ISL_631012
EPI_ISL_631133
EPI_ISL_645997
EPI_ISL_645660
EPI_ISL_646001
EPI_ISL_647698
EPI_ISL_647700
EPI_ISL_647473
EPI_ISL_645834
EPI_ISL_646044
EPI_ISL_645900
EPI_ISL_645950
EPI_ISL_645825
EPI_ISL_645818
EPI_ISL_645600
EPI_ISL_645811
EPI_ISL_645611
EPI_ISL_645862
EPI_ISL_645863
EPI_ISL_646103
EPI_ISL_645655
EPI_ISL_645590
EPI_ISL_645820
EPI_ISL_645549
EPI_ISL_645668
EPI_ISL_645965
EPI_ISL_646997
EPI_ISL_647015
EPI_ISL_647043
EPI_ISL_646856
EPI_ISL_646962
EPI_ISL_647008
EPI_ISL_646985
EPI_ISL_646434
EPI_ISL_646208
EPI_ISL_646191
EPI_ISL_646305
EPI_ISL_646349
EPI_ISL_646299
EPI_ISL_646958
EPI_ISL_646169
EPI_ISL_646833
EPI_ISL_646911
EPI_ISL_646950
EPI_ISL_646806
EPI_ISL_647094
EPI_ISL_646953
EPI_ISL_647085
EPI_ISL_647070
EPI_ISL_646925
EPI_ISL_646871
EPI_ISL_646949
EPI_ISL_646639
EPI_ISL_646749
EPI_ISL_646776
EPI_ISL_646591
EPI_ISL_646607
[truncated: 6,169,312 more chars]
